# Supplementary material for: Transcriptome profiling in susceptible and tolerant rubber tree clones in response to cassiicolin Cas1, a necrotrophic effector from Corynespora cassiicola
Source: PLoS One. 2021 Jul 28;16(7):e0254541. doi: 10.1371/journal.pone.0254541 (PMC8318233; doi:10.1371/journal.pone.0254541)
Supplement: S2 Table — (XLSX) [file pone.0254541.s002.xlsx]

## Sheet: Feuil1
	S2 Table. RNA-Seq metrics
	Sample name	Clone	Treatment*	Hours post-treatment (hpt)	Biological replicate	Mapped reads	Total reads	Percentage of mapping (%)
	PB260_AC_12h_R1	PB260	AC	12	R1	5603737	5747418	97.5001
	PB260_AC_12h_R2	PB260	AC	12	R2	13625873	13989336	97.4019
	PB260_AC_12h_R3	PB260	AC	12	R3	14670998	15215948	96.4186
	PB260_AC_12h_R4	PB260	AC	12	R4	15495412	16088402	96.3142
	PB260_TOX_12h_R1	PB260	TOX	12	R1	80146027	82331828	97.3451
	PB260_TOX_12h_R2	PB260	TOX	12	R2	65790407	67598464	97.3253
	PB260_TOX_12h_R3	PB260	TOX	12	R3	39219809	40356024	97.1845
	PB260_TOX_12h_R4	PB260	TOX	12	R4	15271927	15865039	96.2615
	PB260_AC_24h_R1	PB260	AC	24	R1	7395302	7581072	97.5496
	PB260_AC_24h_R2	PB260	AC	24	R2	9269512	9497430	97.6002
	PB260_AC_24h_R3	PB260	AC	24	R3	16083520	16705435	96.2772
	PB260_AC_24h_R4	PB260	AC	24	R4	14465941	15079218	95.933
	PB260_TOX_24h_R1	PB260	TOX	24	R1	55607924	57155666	97.2921
	PB260_TOX_24h_R2	PB260	TOX	24	R2	80890084	83150438	97.2816
	PB260_TOX_24h_R3	PB260	TOX	24	R3	50277461	51648780	97.3449
	PB260_TOX_24h_R4	PB260	TOX	24	R4	13735600	14330380	95.8495
	RRIM600_AC_12h_R1	RRIM600	AC	12	R1	14856480	15414625	96.3791
	RRIM600_AC_12h_R2	RRIM600	AC	12	R2	15125925	15982141	94.6427
	RRIM600_AC_12h_R3	RRIM600	AC	12	R3	16333381	17052240	95.7844
	RRIM600_TOX_12h_R1	RRIM600	TOX	12	R1	21720778	22721862	95.5942
	RRIM600_TOX_12h_R2	RRIM600	TOX	12	R2	13659079	15295482	89.3014
	RRIM600_TOX_12h_R3	RRIM600	TOX	12	R3	16237197	16990864	95.5643
	RRIM600_AC_24h_R1	RRIM600	AC	24	R1	14161850	14729601	96.1455
	RRIM600_AC_24h_R2	RRIM600	AC	24	R2	25207993	26165940	96.339
	RRIM600_AC_24h_R3	RRIM600	AC	24	R3	17059732	17749842	96.112
	RRIM600_TOX_24h_R1	RRIM600	TOX	24	R1	21634870	22604182	95.7118
	RRIM600_TOX_24h_R2	RRIM600	TOX	24	R2	13951225	15151130	92.0804
	RRIM600_TOX_24h_R3	RRIM600	TOX	24	R3	17114871	17864568	95.8034
	*AC, Abraded Control and TOX, purified cassiicolin
