# Supplementary material for: Transcriptome profiling in susceptible and tolerant rubber tree clones in response to cassiicolin Cas1, a necrotrophic effector from Corynespora cassiicola
Source: PLoS One. 2021 Jul 28;16(7):e0254541. doi: 10.1371/journal.pone.0254541 (PMC8318233; doi:10.1371/journal.pone.0254541)
Supplement: S3 Table — (XLSX) [file pone.0254541.s003.xlsx]

## Sheet: DEGs PB260-12h
	Differentially expressed genes 12 hours after the application of purified cassiicolin at 1 ng/μl, on PB260 rubber leaves (162 transcripts)
	Transcripts informations				Functional annotation with Blast2GO									Mapping results (DESeq2 package in R environment)
	Transcript ID	Transcriptome reference	Sequence	Sequence Length	Blast identification	Blast taxonomy tame	Blast e-value	Blast similarity	Blast gene identifier	Blast acccession	Annotation GO ID	Annotation GO Term	Annotation GO Category	baseMean	log2 Fold Change	lfcSE	stat	pvalue	padj	norm_PB260_AC_12h_R1	norm_PB260_AC_12h_R2	norm_PB260_AC_12h_R3	norm_PB260_AC_12h_R4	norm_PB260_TOX_12h_R1	norm_PB260_TOX_12h_R2	norm_PB260_TOX_12h_R3	norm_PB260_TOX_12h_R4	mean AC12	mean TOX12
	CL22594Contig1_PB260	Duan et al., 2013	TTATTGATGCCTAGTTACTTATGCAGATAAATATTGTTTGAGGACCTACATTTTTTGTGTATAAGAAATACAACTACTCTTACTTGGTCTCTACAAGAAATTAAACAACGAACAAAGAATATGTCCTATATATTGCTGAATAAATTCAGCAATAAAATTACAAACTATATAGTAAACAAGCTAGCTCAGTGTCCCTCTCCAGGGCTAGGACCATCCTTATGAATTCGTCCAAAAGACTGCGAATCTGTGTATTTGTTCCCTTGCCCTGGGCTTGGACCCGATTGCTTGATGGCACCAAGAGATAACCCATCAAAGAAACCTTTGTCCCAAACCCTTGAACCATCGGATTTCAAGATATTGAGTGGCCGGGCGCCTGACGATGAGCCAAGCAACACAAGA…	441	precursor of CEP16-like	Hevea brasiliensis	1.0E-40	98.80%	1216980210	XP_021686970	GO:0016020	membrane	Cellular Component	91.4103	9.15002	1.65233	5.53764	3.06569e-08	0.000129445	0	0	0	0	61	99	16	555	0	182.75
	Hb_107258_010	Makita et al., 2018	GTTTATGGATCCCATTATGTATGGAGAGTACCCACCGGAGATGCAACAAATTGTAGGTCTAAGGCTACCAGCATTTTCAGAGGAGGACAAGAGGAAACTAGCGAACAAATTGGACTTCATTGGAATCAATCATTATAGCACTCTCTATGCAAAGGATTGCCTACTTTCATCTTGCAATTATCATGATGATTTACTTAAAGATACCTTTACTTACGGAACTGGAGAGAAAGATGGCGTTCTTATAGGAGAGCCAACAGCAATGCCTACATTCTATGTTGTTCCAGATAGTATGGAGAAAACAATCATGTACTTCAAAGATAGATACAACAACACACCCATGTTCATCACAGAGAATGGTATATCAATATGCACTACCTACAGTAAAACATTAGAAGAGCT…	448	beta-glucosidase 18-like	Hevea brasiliensis	3.3E-82	94.89%	1217018202	XP_021648715	GO:0004553;GO:0005975	hydrolase activity, hydrolyzing O-glycosyl compounds;carbohydrate metabolic process	Molecular Function;Biological Process	90.1728	9.1304	1.55386	5.87595	4.20418e-09	4.5589e-05	0	0	0	0	68	157	20	476	0	180.25
	Hb_123560_010	Makita et al., 2018	ATGGCTAGAGGCCTCAAGAACTTCAGCTTCTTGCTTGTTCTCGTTCTTGTTCTTGTGTTGCTTGGCTCATCGTCAGACGCCCGGCCACTCAATATCTTGAAATCCGATGGTTCAAGGGTTTGGGACAAAGGTTTCTTTGATGGGTTATCTCTTGGTGCCATCAAGCAATCGGGTCCAAGCCCAGGGCAAGGGAACAAATACACAGATTCGCAGTCTTTTGGACGAATTCATAAGGATGGTCCTAGCCCTGGAGAGGGACACTGA	264	precursor of CEP16-like	Hevea brasiliensis	3.1E-43	97.70%	1216980210	XP_021686970	NA	NA	NA	62.8418	8.60883	1.68576	5.10681	3.27646e-07	0.000691722	0	0	0	0	44	66	8	385	0	125.75
	CL907Contig2_RRIM600_Salgado	Salgado et al., 2014	TAATGGAGTTGTGAAAACCATGAAGCGTGTAACCAGGAAGTAGATGTAATTGTGGATAGCTGGATTGAAGAACACAAGAAGAAATCTGATAATGATAGCCAAAAAGGACTTCCTCGATCGTTATAGCTTTCGGTTAGTGGAGGATAGATGACCTTCAATGGGTCCTTGACCGTGAAACAATTATCAGGGGACAACAACTGCTATTATCCTTGCGGGCTCTGATACTACAGCAATCACTACGCTATGGGCCTTGTCCAGCTTTGGTGAACAATAGGCATGCATTGAAGCGTGCCCAAGAAGAGATTGACCAGAAAGTTGGGAGGGATCGATGTGTACAAGTCTCTGATATTGACAAATTGGAGTACCTGACGGCTGTCATCAAAGAAACCTTGCGCTTAT…	933	cytochrome P450 82C4-like	Hevea brasiliensis	1.5E-101	86.03%	1216986814	XP_021690388	GO:0005506;GO:0016021;GO:0016709;GO:0020037;GO:0042343;GO:0055114	iron ion binding;integral component of membrane;oxidoreductase activity, acting on paired donors, with incorporation or reduction of molecular oxygen, NAD(P)H as one donor, and incorporation of one atom of oxygen;heme binding;indole glucosinolate metabolic process;oxidation-reduction process	Molecular Function;Cellular Component;Molecular Function;Molecular Function;Biological Process;Biological Process	85.488	7.72345	1.53646	5.02677	4.98805e-07	0.000972064	0	0	2	0	41	68	27	546	0.5	170.5
	Hb_012355_010	Makita et al., 2018	CTAATATTAATAAACACAGAGATATCAATGGCTGAAGCAAAAGGAGTAGCAGAAGCAGAAAGAGTCGCCAAGCACATTATTTTGGCAAAATTCAAAGAAGAAGTTTCAGCTGAAGAGATTCAACAACTCATAAAGGGATATGCCAATCTCGTCAATCTTATTCCACCCATGAAGTCTTTTCGTTGGGGCACAGATGCAGGCATTGAGAACCTGACAGAAGGTTACACCCATGTGTTTGAATCTGCCTTTGAGACTACACAAGGAATTGCAGAGTATGTAGCTCATCCTGCTCACATTGAATATTCCAATCTGCTCGCTCCTGCTCTAGAGAAAGTCCTTGCAATGGATTACCAGTCCAATATCGTTCAACTCTAAAATTGTACTTCT	387	stress-response A/B barrel domain-containing protein HS1-like	Hevea brasiliensis	2.0E-79	100.00%	1217018597	XP_021648923	GO:0005829;GO:0005886;GO:0042742;GO:0050832	cytosol;plasma membrane;defense response to bacterium;defense response to fungus	Cellular Component;Cellular Component;Biological Process;Biological Process	25.954	7.32975	1.64844	4.44649	8.72852e-06	0.00650384	0	0	0	0	7	33	10	157	0	51.75
	Hb_000130_230	Makita et al., 2018	ATGGAAGAAGCATCTCAAGCAGGGAACAAGAGTACAAAGAAGCAACATAGGGCAACCGGAGAGCCTCGGTACAGGGGGATTCGCCGACGGCCTTGGGGGAAGTTTGCTGCAGAGATACGTGACCCAACAAGGAACGGTGCACGCCGCTGGCTAGGAACGTTTGAGACGGAGGAGGAGGCTGCCAGAGCTTATGATAGAGCTGCTTTTGCTTTTCGTGGTCATTTGGCCATTCTCAACTTCCCAAATGAATACCAATACCACAGCCTTACCTCTCCACCATCATTTGCTTCTTCTTCTGCTGCTTCTTCTTCTTCTTCNNNNNNNNNNNNNNNCTGCTCCTCCTGCCAGTTACGGCCTGGCGGGTTCTTCTGGAGGGCAGGAAGTAATAGAGTTTGA	396	ethylene-responsive transcription factor ERF098-like	Hevea brasiliensis	8.0E-46	100.00%	1217013818	XP_021646467	GO:0003677;GO:0003700;GO:0005634;GO:0006355	DNA binding;DNA-binding transcription factor activity;nucleus;regulation of transcription, DNA-templated	Molecular Function;Molecular Function;Cellular Component;Biological Process	64.1528	7.3073	1.54083	4.74243	2.11167e-06	0.00274347	0	0	2	0	32	59	17	404	0.5	128
	CL35367Contig1_PB260	Duan et al., 2013	GCTAGCTCTTCACATATACAAGCAGATCCAAATCCAACCCTGCTAGGTTTCTATATCTTCCGACTCTTTTCCTTCAACTTCCTTTTTCCATATCCCCATGGCAACCTTTCTCAGGAAATCTTTAAGTTTCTTTCTAATTCTTGTGCTGATAAATTTCGTTATCATCGAGACCGAAGCTCGCCCCTTGATGAACTCAGGAGACTCTGCTGCTAGTAAAGTGATCGAGGACTTCTTGGATAAATTATCTCTGGGAGCAATCAAACAGTCTGGATCAAGTCCTGGGGTAGGACACAGCCAAAATCCTTGGAGGAATCAAGAACTCGGGTCCCAGCCCCGGTGAAGGACACAAGGCTGTTACTGGCACCCACCAGTGACTGTGGCTATCCAACAACCAACTGT…	460	precursor of CEP16-like	Hevea brasiliensis	8.8E-31	100.00%	1216980212	XP_021686971	GO:0016020	membrane	Cellular Component	219.467	7.0087	1.37973	5.07975	3.77935e-07	0.000765976	9	2	4	0	94	167	32	1447	3.75	435
	Hb_033691_010	Makita et al., 2018	CTGCTTCATGAATTTTTGAACTTGCAGGGTTGTGATGCGTCAATCTTACTCGAAGAGACTCCATCTATCGAGAGTGAACAGACGGCAGTTCCCAATAAAGATTCCGCCAGAGGTTATGGAGTCATTGAAAAAGCAAAATCTGAAGTAGAGAAGATATGCCCTGGAGTGGTATCTTGTGCAGATATCCTCGCTGTGGCTGCAAGAGATGCATCCGCATATGTGGGAGGTCCATCTTGGACAGTGATGCTTGGAAGAAGAGACTCAACTACTGCTAGTAGAACACTAGCGAATAGTGAACTGCCAAGATTTACAGATGGCCTGGACAGACTTATATCTCGCTTTCAAAGTAAAGGCCTCAATGCAAGGGATATGGTTGCCCTGTCNNNNNNNNNNNNNNNN…	711	lignin-forming anionic peroxidase-like	Hevea brasiliensis	1.1E-144	90.00%	1216964506	XP_021678824	GO:0004601;GO:0005576;GO:0006979;GO:0020037;GO:0042744;GO:0046872;GO:0055114;GO:0098869	peroxidase activity;extracellular region;response to oxidative stress;heme binding;hydrogen peroxide catabolic process;metal ion binding;oxidation-reduction process;cellular oxidant detoxification	Molecular Function;Cellular Component;Biological Process;Molecular Function;Biological Process;Molecular Function;Biological Process;Biological Process	19.8286	6.93939	1.60981	4.3107	1.62737e-05	0.00942361	0	0	0	0	8	25	7	119	0	39.75
	Hb_000086_730	Makita et al., 2018	ATGGCTCCCACAATGGCAGTATCATCCAACGATTCCTTTGATATTACTGATTTTGTCATAAACAAAGGGAATGGAGTGAAGGGTCTTTCTGATTTGGGCATCAAAAGTCTTCCTTCCCAATATGTTCAACCCCAAGAAGCATTGATCAATATCATCCCACAAGAATCCATTCCCGTCATTGACCTGTCTAACTGGGATGAGGATCCTAAAGTCGCTGAATCAGTCTGCGAAGCTGCTGAGAAATTTGGTTTCTTTCAGCTTGTTAACCATGGGGTGCCACTTGAGGTACTCGATGGAGTTAAAGATGCAACCCATCGTTTCTTTGGGTTACCAGCAGAGGAGAAGAGGAAATATTCCAAGGAGCTTTCCTCTACCAACAGCGTCAGGTTTGGAACTAGC…	792	feruloyl CoA ortho-hydroxylase 1-like	Hevea brasiliensis	2.7E-169	83.96%	1217021761	XP_021650582	GO:0046872;GO:0050589;GO:0055114	metal ion binding;leucocyanidin oxygenase activity;oxidation-reduction process	Molecular Function;Molecular Function;Biological Process	304.107	6.90895	1.22452	5.64219	1.67899e-08	8.95496e-05	14	0	8	1	184	405	93	1728	5.75	602.5
	CL1721Contig1_PB260	Duan et al., 2013	GACCACAGCAACCTTTTCTATTGATATCTCTTCAATCTGAGAACTCTATTCCTCCCTAGGATCTCAAACAATACTTGTGAGTTCCTCAGTTAAAATTCTCGATAAGCAAAGCAATGGCTCCAACAATGGCAGTATCATCCAACGATTCCTTTGATATTACTGATTTTGTCATAAACAAAGGGAATGGAGTGAAGGGTCTTTCTGATTTGGGCATCAAAAGTCTTCCTTCCCAATATGTTCAACCCCAAGAAGCATTGATCAATATCATCCCACAAGAATCCATTCCCGTCATTGACCTGTCTAACTGGGATAACGATCCTAAAGTCGCTGAATCAGTCTGCGAAGCTGCTGAGAAATTTGGTTTCTTTCAGCTTGTTAACCATGGGGTGCCACTTGAGG…	563	feruloyl CoA ortho-hydroxylase 1-like	Hevea brasiliensis	1.8E-105	100.00%	1217032214	XP_021655987	GO:0046872;GO:0050589;GO:0055114	metal ion binding;leucocyanidin oxygenase activity;oxidation-reduction process	Molecular Function;Molecular Function;Biological Process	413.547	6.77482	1.09783	6.17107	6.78277e-10	9.88947e-06	9	8	10	4	183	417	66	2611	7.75	819.25
	Hb_001510_050	Makita et al., 2018	ATGGCCATGAGAGAACAAGAGAGGGCAGAGATGGAGAACTTGGACATGGCCAAGTGTCTCATACTTCTCTCTCACACCCTACAGAATAACCCAGAAAACCCTTCAAGACCCACGACAACGACGACTGCCATCTCTTTGAGTGCAAAACTTGCAACAGAAGCTCTAGGAGGACACCGAGCAAGCCACAAGAAGCCCAGAATGACCACAGAGAATAAACCGAGCAGTAAGAAACTCTTGATGAGCTTAGAAAGTAGTACAGTAAAGCCGAAGATGCATGAGTGCTCAATCTGTGGGTTGGCGTTTGCTTTAGGGCAAGCTTTGGGTGGTCATATGAGGAAGCATAGAGCTGCTATGACACAAGGATTGGGCTCTTCTCATGCTTGTGTGGTTTCGAAATTG…	525	zinc finger protein ZAT11-like	Hevea brasiliensis	2.6E-70	87.13%	1217044613	XP_021662364	NA	NA	NA	171.051	6.76045	1.24918	5.41193	6.23482e-08	0.000210606	9	4	2	0	99	174	53	1026	3.75	338
	CL33944Contig1_PB260	Duan et al., 2013	TTATGTCAACGGTCAGAATCGCTGGCTACTCTACATATCCTTCTCTTCTTCATCTTTATATTCATATTATCTCTCTATAGTAACAAACATCACTCAACGTGAAAACTGAATCTGTTTCTGTTTCTGTTCTTTCGTCTGAAGCAACTGTATATATATATCTCCTTTTCTCTGTTCTTTGTTTTGCTTCATTAGTTTCCAAGAATTCAACAGCCATCATGAGCCCAGCAAATTTCCACCAACATAACATCCTCAATGGTCTCCGTCCATCTCCATTGAAGATCAACAAAGAATCCCACCTCATTCACAAGCCGTCTTCTTCTAGTTCTTCTTCCTCGACATCCAATTCTTCTTCATCATCTGCTTCTGTAATAGCTTCTGTTGGAGGTGAAGCAGGAGCCA…	484	VQ motif-containing protein 8, chloroplastic-like	Hevea brasiliensis	6.0E-42	100.00%	1216997388	XP_021637937	NA	NA	NA	17.0733	6.72068	1.45417	4.62166	3.80675e-06	0.00409235	0	0	0	0	13	23	9	92	0	34.25
	Hb_073973_050	Makita et al., 2018	ATGGCTATGGCTATTGATGATGTTTTTGAGCTTGATTTTTCTGGCTACAGCTCCACCACAACTATCACTACTACTACCGTTACCACTACCACCACTTCCACTGAAAATGATCACCATACCTGTGACTGGAACGTTTGTTCTCCGATTGTCGACTGGGAAGCCTTTCCTGTCAACCATGATGATTTTCAGGATCTTATTGAGTCTATGATGGAAGATGAAGGATTGAATCAGACAACCAGTAACTCAAACTCCTCCACTGACACCATTTTGATTGACGAAGAAACCAGCGGTGAAGATTTCAAAGGCTTGAGGCTTGTTCATCTGTTGATGGCTGTCGCTGAGGCGCTTACGGGTGTCAACAAGAGCCGTGATTTGGCTCGGGTGATATTGGTTCGGCTC…	1485	nodulation-signaling pathway 2 protein	Hevea brasiliensis	0.0E0	100.00%	1217040068	XP_021660039	GO:0003700;GO:0005634;GO:0006355;GO:0043565	DNA-binding transcription factor activity;nucleus;regulation of transcription, DNA-templated;sequence-specific DNA binding	Molecular Function;Cellular Component;Biological Process;Molecular Function	16.9603	6.71177	1.52223	4.40916	1.03774e-05	0.00715382	0	0	0	0	14	18	6	97	0	33.75
	CL1721Contig6_PB260	Duan et al., 2013	TTTGGCTTTGGATTTACGAAAATTGGGATTGAAATTCTGTTCTTGCTCCCACTTGCAATCACACAGTGCTCTACGCTCTTGTATCGACCGTTGCTCAGTATCTGCAACGCATCTCCCACGTTGATCACAAGAGATCCTTCAATGGGAGGAACATGAACCCAACCATCTTCTTCGCCTTTGCCTTCGTTGACTCGGACATAAAGCCCGCGATTTCGTCTTGGAGGAGGAAAGTGAGTGAGGAAACATCAGAGTGGCGGCCTACTCCAACAGTGAGCTGAGGGTTTGGACATCTTGGGTAATAGTTGAGGTTTAATCCTTTTGGAGCCCATTAGCAGAGATTCTTTTGTTTCGTCTATTTCCTTCACGTTTAGCTTCTCCATGAGTGCAGTCATTAGCTTT…	910	feruloyl CoA ortho-hydroxylase 1-like	Hevea brasiliensis	6.1E-176	86.47%	1217021757	XP_021650580	GO:0046872;GO:0050589;GO:0055114	metal ion binding;leucocyanidin oxygenase activity;oxidation-reduction process	Molecular Function;Molecular Function;Biological Process	51.5297	6.53162	1.25751	5.19407	2.05741e-07	0.000463314	0	0	3	0	56	109	22	222	0.75	102.25
	Hb_002173_060	Makita et al., 2018	TTTCTCAGGAAATCTTTAAGTTTCTTTCTGATTCTTGTGCTGATAAATTTGGTTTTCCTTGAGACCGAAGCTGGTCGTCCCCTGAAGACGAGAGACTCTACTGCTAGTAGAGTGATTAAGGGTTTCTTGGATGGATTCTCTCTGGGAGCAATCAAGGAGCCTGGGCCAAGTCCTGGCGTAGGACACAAGTACGCCAACACCAAAACCCTAGGCGGAATCAAGGATTCGGGTCCCAGCCCCGGTGAAGGACACAAGGCTGTTAATGGCAACCACCTAGGCCTCAAGCACTTGAGCTTCTTGCTTCTTGTTGTCCTTGTCCTTGTCCTTGTCTTGTTTCGCCCATCAAAAACAGAAGCTAGGCCACTCAATATCATGGAATCCAATCGTGCAATGATTTGG…	618	precursor of CEP16-like	Hevea brasiliensis	2.4E-44	100.00%	1217006587	XP_021642728	NA	NA	NA	153.885	5.99498	1.22061	4.91145	9.04044e-07	0.00146074	9	4	5	2	62	146	14	988	5	302.5
	CL1Contig4443_PB260	Duan et al., 2013	GACACCAATTAAGAAGGAAGTTCACCTCTCTGCTAGTTATTAGCTGCGCAGAAGAAGAAGAAAACTTAAAAAGAAAATCAGTAAGAAAGATGAAGAAAGTCTGTCCTGTTTTAGTTCTCTTCCTATCATTGATGATGATAAATGGGTGTTCATGTTTGGACCGTAGCCAATTCCCTTCATCTTTTTTGTTCGGGACTGCTACTTCCTCTTATCAGATTGAAGGAGCCTACTTGGAAGCCAACAAAGGCCTCAGCAATTGGGACGTATTCACCCACATGTCTCCTGGAGAAATTAAGGATAGGAGCAATGGGGATACAGCCGATGATCACTATCATCTATTTTTGGAAGATATAGAGTTGATGCATTCCCTTGGAGTAAATTCATATAGATTCTCTATTT…	808	beta-glucosidase 18-like	Hevea brasiliensis	2.2E-179	100.00%	1217018202	XP_021648715	GO:0004553;GO:0005975	hydrolase activity, hydrolyzing O-glycosyl compounds;carbohydrate metabolic process	Molecular Function;Biological Process	741.295	5.90333	1.3657	4.32258	1.54213e-05	0.00908575	71	6	20	4	169	524	46	5091	25.25	1457.5
	CL14749Contig1_PB260	Duan et al., 2013	ATTTATTGTTTTCACTATCAATTCTGCTTCTCCTTGGTGCCTGACTCCTTCCAAGCTATGGAGTAGTGTGGTGGGCACTTTGTGCATTATGTCTTTTGGAATCTTAGTGAGCTTCAGATTTCTGCTGGCATTGATCTCTTGCAGGACAGGAGAATCCTCGGGAACTTCAATGTCTAACTTTCGCGCTAGTTCTAGAAGTGAAGGGAAAGCAACTTCAAAGCCGATGGGCATGTGCTCAGCATTCTCATCTTCAAGCTTACACAAGTTCTCTTTAAAATATTTCATTCCTTTCTCACACTTGTCTGGATGTATATTCCATGACTTCAACGCAATAACACAAGCTAGTGTATTGATTTTCTCATGTGATATAGATACCTTAGAAACTTGCTTCTCTATGTC…	481	ent-copalyl diphosphate synthase, chloroplastic-like	Hevea brasiliensis	1.0E-66	96.49%	1216989346	XP_021691712	GO:0000287;GO:0009507;GO:0009686;GO:0009905;GO:0010333	magnesium ion binding;chloroplast;gibberellin biosynthetic process;ent-copalyl diphosphate synthase activity;terpene synthase activity	Molecular Function;Cellular Component;Biological Process;Molecular Function;Molecular Function	24.5128	5.89634	1.26157	4.6738	2.95681e-06	0.00340493	0	0	2	0	35	41	11	108	0.5	48.75
	CL1Contig2056_RRIM600_Salgado	Salgado et al., 2014	GACTGGTGCATTGACGGCAGTGGCAGCAAGTTCACCTTTCAAGGCCAACAACAGGGNTTGNNANNNNGCANCTCNGAGCTCACAGTACTAGCACCAAGGTGTGGAGTTACAGTCACCTTCTCATGCTGCACCAACTTGCTGTCTTTCGGTGGGGCTCCTCGTTGAAAACATCAAGTGCTGCCTGAGCAACAATTCCAGCATCTAATGCCTTAACCAAAGCTTCTTCATCAATCACTCCTCCACGAGCAACATTTACGATTCTAACTCCTTTCTTCATCTTTGCAAAAGTTTCATCATTAAGCATCTTTGATGTAGCAGGGGTAAGAGGCATGTGCAAGGAGATGAAATCTGCAGTTGCCAATGCTTCTTCAAAGCTCACAAGATCTACACCAATTACGC…	695	D-3-phosphoglycerate dehydrogenase 1, chloroplastic-like	Hevea brasiliensis	3.7E-77	94.78%	1216974867	XP_021684217	GO:0004617;GO:0006564;GO:0051287;GO:0055114	phosphoglycerate dehydrogenase activity;L-serine biosynthetic process;NAD binding;oxidation-reduction process	Molecular Function;Biological Process;Molecular Function;Biological Process	14.8222	5.80532	1.1338	5.12024	3.05139e-07	0.000657913	0	0	1	0	30	48	22	17	0.25	29.25
	CL1721Contig2_PB260	Duan et al., 2013	GACCACAGCAACCTTTTCCGTTGATATCTCTTTAATCTGAGCGCTCAATTCCTCCCTAGGATCTCAAACAATACTTGTGAGTTTCTCAGTTAAAAATCTTGATAAGCAAAGCAATGGCTCCAACAATGGCAGTATCATCCAACGATTCCTTTGATATTACTGATTTTGTCATAAACAAAGGGAATGGAGTGAAGGGTCTTTCTGATTTGGGCATTAAAAGCCTTCCTTCCCAATATATTCAACCCCAAGAAGCATTGATCAATATCATCCCACAGGAATCCATTCCCGTCATTGACATGTCTAACTGGAATGAGGATCCTAAAGTCGCTGAATCAGTCTGCGAAGCTGCTGAGAAATTTGGTTTCTTTCAGCTGGTTAACCATGGGGTGCCACTTGAGG…	528	feruloyl CoA ortho-hydroxylase 1-like	Hevea brasiliensis	8.6E-85	99.28%	1217032214	XP_021655987	GO:0016491;GO:0046872;GO:0055114	oxidoreductase activity;metal ion binding;oxidation-reduction process	Molecular Function;Molecular Function;Biological Process	1171.1	5.78171	1.21293	4.76673	1.87237e-06	0.00246417	104	11	52	4	634	1332	171	7061	42.75	2299.5
	CL1Contig12160_PB260	Duan et al., 2013	GAAGAAAGTGTGTTCAGTTTTAGTTCTCTTCCTATCATTGATGATAAGTGGGTGTTCATGTTTGAACCGTAGCCAATTCCCTTCTTCTTTTTTCTTTGGGACTGCTACTTCTTCTTATCAGATTGAAGGAGCATACTTGGAAGCCAACAAAGGCCTCAGCAATTGGGATGTATTCACCCACTTATCTCCTGGAGAAATTAAGGATGGAAGCAATGGGAATACAGCTGATGATCACTATCATCAATTTTTGGATGACGTAGAGTTGATGCATTCTCTTGGAGTAAATTCGTACAGATTCTCGATTTCATGGGTCAGAATCCTTCCAAAGGGTAGATTTGGAGAGATCAATTCGGAGGGTATTGCATTTTACAATAAGCTTATTAATGCTCTCTTGCTTAA…	1634	beta-glucosidase 18-like	Hevea brasiliensis	0.0E0	98.23%	1217018196	XP_021648712	GO:0004553;GO:0005975	hydrolase activity, hydrolyzing O-glycosyl compounds;carbohydrate metabolic process	Molecular Function;Biological Process	15992.5	5.74716	1.26292	4.55069	5.34699e-06	0.00493196	1560	379	369	34	5965	11877	2623	105133	585.5	31399.5
	CL24973Contig1_PB260	Duan et al., 2013	GATCCATCCATATCCCAACCATTCTTATTATCCCTGTTTTCTCTTCTTCTTTACCTAACACCCACACACAAGTACAATATGGGGTCTCTCAAGATCTTGTTTTTATTGGCCATGCTCGCAGCTTTTGCAGCCTCCTCTGCTCTCTCCACTGCACCATCTGAAGAATCGTTTGTGGACGATAACGATGATGCCGCAGAGGAAGTTTCTGATATTCCTTGGCCGGAGAGCCAAGAAAAAACGACGTCTTCTTTGCGAGGAACAATGAGGTTTCTTGCCCAGAAAACCAGAGCAGCAGCGATGACGTGTGACAAGTACCCAAGGATTTGTCGTGTCAAGGGCAGCCCAGGGCCAGACTGCTGCAAGAAGAAATGTGTGAATGTGAAGACAGACAAGCTTAAC…	568	stigma-specific STIG1-like protein 1	Hevea brasiliensis	1.1E-64	99.21%	1216982936	XP_021688367	NA	NA	NA	21.802	5.72521	1.29355	4.42598	9.60054e-06	0.00675618	0	0	2	0	17	43	12	100	0.5	43
	Hb_012400_020	Makita et al., 2018	ATGGAAGAGATTGATGTCCCTCCGTTTTTTCTCTGCCCTATTTCTCTCCAAATCATGAGAGACCCAGTTACTGTGCCAACTGGGATAACTTATGATCGCGAGAGCATAGAGAAATGGCTATTCTCAGGGAAGAATGATACATGTCCAGTCACAAAACAAGTCATCTCAGATTGTGACCTAACACCAAACTTGACTCTTATGCGGTTGATACAATCTTGGTGTACTCTCAATGCTTCTCATGGCATAGAAAGAATCCCAACTCCCAAACCTCCAATCAGCAAAGCACAGATAGCCAAGATCATTAAAGATGCCACCAAGTCACCCCAGCAGCAGATCGCTTGTCTAAGGAAGCTACGTTCCATAGCTAATGTGAATGATGCAAACAAGAAATGCATGGAG…	1245	E3 ubiquitin-protein ligase PUB23-like	Hevea brasiliensis	0.0E0	100.00%	1216983183	XP_021688491	GO:0004842;GO:0016567	ubiquitin-protein transferase activity;protein ubiquitination	Molecular Function;Biological Process	87.1318	5.64901	0.98464	5.73713	9.62955e-09	7.36171e-05	0	4	3	5	90	123	33	439	3	171.25
	Hb_000110_030	Makita et al., 2018	ATGGCCATGAAGAGAACCAGAGACAATGATGGAGATATAGAGAGCTTGGACATGGCCAAGTGTCTCATTCTCCTCTCTCACACCCTTCAGAACAACAATCCCAGAAAACCCTTCAAGACCCACGACGACGACAGCCATCTCTTTGAGTGCAAAACTTGCAACAGAAAGTTCCCTTCATTTCAAGCTCTAGGAGGCCACCGAGCAAGCCACAAGAAGCCAAGATTGATGGGAGAGAATAATAATAATAATTACAATAATAAACCCAGAAGTGTGAAACTCTTGACGAGCTTAGAAAGTAGTGCAGGAAAGCCGAAGATGCATCAGTGCTCAATCTGTGGTATGGAGTTTGCTTTAGGGCAAGCTTTGGGTGGTCATATGAGGAGGCATAGAGCTGCGATG…	573	zinc finger protein ZAT11-like	Hevea brasiliensis	6.8E-132	100.00%	1217034014	XP_021656937	GO:0003676	nucleic acid binding	Molecular Function	200.025	5.60366	1.0595	5.28895	1.23024e-07	0.000333289	9	4	17	2	142	189	72	1165	8	392
	CL11724Contig1_PB260	Duan et al., 2013	GATATAGCCATCAGTCTAACGAAACATAAAGCATTCGTAACTCGATCTCTCGCTGTCTACAAAGCTTACTTCCTTTACTTAAAATCCTAGCAACTCATCATATAATTCTAGATAGAAAAATGGTATGCAAATCAGCTGAGAAAGAGCACCCAAAACAGGCATTTGGATGGGCTGCAAGGGACTCTTCTGGTGTCCTTTCCCCCTTCAATTTCTCCAGAAGGGAAACCGGAGAGAAAGACGTGACATTCAAAGTATTGTATTGTGGGATATGCCATACGGACATTCATATGATAAAAAATGAGTGGGGCACTTCTTCCTACCCTATGGTCCCTGGGCATGAGATTGTAGGAGTGGTGACAGAGGTGGGGTGCAAAGTAGAAAAATTCAAGGTTGGAGACA…	1141	probable mannitol dehydrogenase	Hevea brasiliensis	0.0E0	98.32%	1216966313	XP_021679771	GO:0008270;GO:0046029;GO:0055114	zinc ion binding;mannitol dehydrogenase activity;oxidation-reduction process	Molecular Function;Molecular Function;Biological Process	104.352	5.59686	1.11909	5.00127	5.69535e-07	0.00104936	0	4	6	5	39	160	29	592	3.75	205
	Hb_000261_530	Makita et al., 2018	GATGACATAGAGTTGATGCATTCTCTTGGAGGAAATTCATACAGATTCTCAATTTCATGGGTTAGAATCCTTCTAAAGGGTAGATTTGGAGAGATCAATTCAAAGGGTATTGCATTTTACAATAAACTTATTAATGCTCTTTTGCTTAAAGGACTCTTTGATTATGCAGGAATAGAACCATTTATTACATTGCACTATTTTGATGTTCCTCAAGAATTAGAAGATCCATATGGCGCATGGCTAAGTCCTCAAATGCAGGAAGTTCTTTATGATGCATGCATTTTATATCATCATTTAGGTATAATTTTTATACATAATTTACCCTTGGATGATTTCGGGTACTTCGCAGATATCTGCTTCGAGGCATTTGGAGACAGAGTGAAACATTGGATTACACTC…	1503	beta-glucosidase 18-like	Hevea brasiliensis	0.0E0	81.48%	1217018196	XP_021648712	GO:0004553;GO:0008152	hydrolase activity, hydrolyzing O-glycosyl compounds;metabolic process	Molecular Function;Biological Process	9346.17	5.54977	1.26854	4.37494	1.21466e-05	0.00789041	1108	226	214	20	3944	7178	1752	60329	392	18300.8
	Hb_005000_310	Makita et al., 2018	ATTCTTTTTATCCTTTTCATAAGCAGGGGCCTTCATAAGATCAAACTCCATTGGTTCTTGAACATCTATGGGTTTATCGCTTTCGTTACTGTATTCAGCCTGGGAAGAAATCATACGACGCAGCTTCTTTCGTTTAACCTACAGCTTCTTTACTTTCATTCGTAGGCATGGTGGTATCCCCTTTAGAGCAGATAGCTTCAAGAAATCTGATACAGAAACCATGACCAACCCAGTCAAGTCCAATTCAAGAAAAAGCAAAAATTCTATAAACCTGAAGAATTGCAAACCCGACAATGTAATGCTTGACAGGAGTTTATCATTCAAGGATCTAGTTCAAGACAATGGCAGCTCGGGTTTAGATAGAGATAAATCAATACATAAGCCAATGCCAGCTCGTGA…	1675	IQ domain-containing protein IQM1	Hevea brasiliensis	0.0E0	91.79%	1217020963;1217020961	XP_021650163;XP_021650162	NA	NA	NA	142.782	5.48516	1.1208	4.89399	9.8813e-07	0.00154053	5	8	6	6	74	92	24	929	6.25	279.75
	CL29908Contig1_PB260	Duan et al., 2013	ATGTAAGGCTCTAACTCAGAGTTCCCAGCTTTACATTTGCCTACAGGGTAAGAGCATCGATTTGGTGGCCATATTCCACTGTAGTAGCCATATTGGGCTACCATGTTAGCTTCATTGAGTGTAATCCAATGTTTGACTCTGTCTCCAAAAGCTTGGAAGCAGATATCTGCGAAGTAGCCGAAATCATCCTGTATTTGAGAACTTAGCCAAGCGCCGTATCGATCTTCTAGTTCTTGAGGAACATCAAAATGATGCAAGGTAACAACTGGTTCTATTCCTTTGAGCAAAAGAGCATCAATAAGCTTATTGTAAAATGTAATTCCTTCAGAATTGATCTCTCCAAATCTACCCTTTGGAAGGATTCTGACCCATGAAATCGAAAATCTATATGAATTTACT…	468	beta-glucosidase 18-like	Hevea brasiliensis	2.5E-110	99.35%	1217017192	XP_021648185	GO:0005975;GO:0008422;GO:0102483	carbohydrate metabolic process;beta-glucosidase activity;scopolin beta-glucosidase activity	Biological Process;Molecular Function;Molecular Function	413.242	5.48174	1.11027	4.93733	7.92002e-07	0.00136032	52	15	4	6	265	347	122	2495	19.25	807.25
	Hb_000537_120	Makita et al., 2018	CTCTCTGTCTCTCTCTCTCTCTCTCACACACACACACAGGAGAGTTAACAGTTGCCACAGAGTTAACATAATGATGCTCTCATGCACTGGGACTCTCAACATTGTGCTATCACAAAGCACCAAAGGAAAGCCAAACTCAGCAGACCCATCTCTACAACTGTTCAATAAAAAGCAGCAAAATGTTGTCAATACAAAAGATTCACTTAGAAAAATCAAAGAAATGTTGAAGAAAGATAAGGTTGAGCTGCCAGTTTCTTCATATGACACTGCATGGGTGCGATGGTACCCTCTCAGAATAGTTTCAAGCAGCCTCTTTTCCCAGAATGCTTGAACTGGATAATGAGAATCAACAGCCTGATTGTTCATGGGCTCTCGACCCTGCCCATCCCCTCCTAATTA…	1657	ent-kaur-16-ene synthase, chloroplastic-like	Hevea brasiliensis	0.0E0	70.51%	1216928023	XP_021674531	NA	NA	NA	106.98	5.45424	1.16812	4.66925	3.023e-06	0.00344205	0	4	9	5	69	70	24	676	4.5	209.75
	CL7245Contig1_PB260	Duan et al., 2013	ATTCTTGGACAAAAGCTCTTCTCTGCTCAATGGAATTATTGTTGTCATCGAAATAAGAGTCGATGGTCTCAAGTCAAGTCTTGCGAGCTGGAGGTACTCATTGTTGTTCACATATGGCATCCTGTAAAGAGTCTTGCCAATCCATACATCATCTTCGCCGCCATACTGTTCTAAATAGAATCTCGCCTCCACTCGAGGCAAGTTCGCGTACCAAGGAACATCCAATGAATACTCAACCTCTCCTGGTAAGTCCTTGGTTATAATCCATTTATCGAGGACTCCATTAGCAGCTTGCTTTTCTTTTAGGAAACTGGATGAAAATTCCTTGGCTTCCTCGAGGATTTTCTCCCCTGGAAATAGCACCTGAGAAGCTCTATGAAGGTTGAACATTCCGGTAAC…	572	ent-copalyl diphosphate synthase, chloroplastic	Jatropha curcas	5.1E-85	95.31%	802791514;643704390	XP_012092234;KDP21454	GO:0000287;GO:0009905;GO:0010333	magnesium ion binding;ent-copalyl diphosphate synthase activity;terpene synthase activity	Molecular Function;Molecular Function;Molecular Function	166.21	5.43598	1.23353	4.40685	1.04887e-05	0.00718171	19	8	6	0	116	160	40	981	8.25	324.25
	Hb_000086_720	Makita et al., 2018	ATGGCGTTGTTAAAAATCTTGATAAGCAAAGCAATGGCTCCAACAATGGCAGTATCATCCAACGATTCCTTTGATATTACTGATTTTGTCATAAACAAAGGGAATGGAGTGAAGGCCTTCCTTCCCAATATATTCAACCAAAGAAGCATTGATCAATATCATCCACAGGAATCCATTCCGTCATTGACATGTCCAACTGGAATGAGGATCCTAAAGTCGCTGAATCAGTCTGCGAAGCTGCTGAGAAATTTGGTTTCTTTCAGCTGGTTAACCATGGGGTGCCACTTGAGGTACTCGATGGAGTTAAAGATGCCAACCCGTTTTCTTGGGTTACCAGCAGAGGAGAAGAGGAAGTATTCCAAGGAGCTTTCCTCTACCAACAGCGTCAGGTTTGGAACC…	1968	feruloyl CoA ortho-hydroxylase 1-like	Hevea brasiliensis	7.4E-160	75.14%	1217021759	XP_021650581	GO:0051213	dioxygenase activity	Molecular Function	51.1434	5.34151	1.05285	5.0734	3.90777e-07	0.000776473	0	8	2	0	71	184	25	120	2.5	100
	Hb_040718_010	Makita et al., 2018	GATGAAGAAAGCCTGTTTTGTGTTAGTTCTCTTCCTGTCATCAATAGCGTTGGTGATAGATAGGTGTTCATGTTTGGACCGTAGCCAATTCCCTCCTTCTTTTCTCTTGATTGAAGGAGCATACTTGGAAGGCAACAAAGGCCTAAGCAATTGGGATGTATTTACTCACGTATCTGGTACAAATACTGCGGATGGAAGCAATGGGGATGATGACATAGAGTTAATGCGTTCCCTTGGAGTTAATTCATATAGATTCTCGATTTCATGGGTCAGAATCCTTCCAAAGGGTAGATTTGGAGAGATCAATTCTGAAGGAATTGCATTTTACAATAAGCTTATTGATGCTCTTTTGCTCAAAGGAATAGAACCAGTTGTTACCTTGCATCATTTTGATGTTCC…	1468	beta-glucosidase 18-like	Hevea brasiliensis	0.0E0	85.27%	1216981165	XP_021687454	GO:0004553;GO:0005975	hydrolase activity, hydrolyzing O-glycosyl compounds;carbohydrate metabolic process	Molecular Function;Biological Process	1280.13	5.29793	1.14983	4.60759	4.07371e-06	0.00418866	160	49	41	8	712	866	290	8114	64.5	2495.5
	CL25249Contig1_PB260	Duan et al., 2013	GATCCACAATCACTCAACAACTCTAGCACAAGTTCTTTCTCTCTTTCTGGGTATACAGAAAATTAAAGCTCTTTCTTTTTCAGCAAGGGTAGTGCTTTTTAGGAGATGATGAGTTTCAGCAAGGCAACCACTGTTCTGGCCATTTTCTTTATCTTGGTGGCTGTTTTTGGCCAGGTTAGGGTGGAGGCAAGTAGGGTGTTAGCAGAAGATTTGCCACTGCAAATCATTTGGAGACTTATTCTTCTGTTTATGAGAAGGCAAAAAAGTACCATGGCATGTTGGCTTGAACGCCTAGCATCAGGACCTAGCCCCCAAAGGACCTGGTCACTAGTTCGTTTTTATTCTTGATGGGTGAGAGATAGAGTGAGAGATTTTATGGATTTTTCTATTTATACAAGA…	479	Transmembrane protein	Manihot esculenta	1.1E-20	69.01%	1035908178	OAY37775	NA	NA	NA	101.092	5.17826	1.15354	4.48901	7.15556e-06	0.00570963	9	8	5	1	51	80	23	631	5.75	196.25
	Hb_004190_030	Makita et al., 2018	ATGGTCAAGTTAGAAGGCAAGGTAGCACTGATAACTGGTGCCGCTAGTGGAATAGGTGAGAGCATCGCCAGAGTATTTGTCCAACATGGAGCCAAGGTACTGATTGCAGATGTCCAAGATGAGCTTGGGCACGCCCTCTGCCAAGAATTCAGCTCCCAAGGAACAATCTCTTATGTCCACTGCGATGTAACTTCAGACTCAGATGTTAAAAATGCTGTGGATACAGCTATCTCCAGGTATGGAAAGCTCGATATCATGTTCAACAATGCTGGAATCGGAGGGGGCCCAGAATCAGGAATATCCACTTCTAATAATGAAAATTTTAAGCGGGTGTTTGATGTGAATGTTTTCGGTGGCTTCTTGGGGGCGAAACATGCCGCCAAGGTGATGATTCCAGCC…	3888	secoisolariciresinol dehydrogenase-like	Mucuna pruriens	0.0E0	71.18%	1445388876	RDX80661	GO:0016491;GO:0055114	oxidoreductase activity;oxidation-reduction process	Molecular Function;Biological Process	681.379	5.12451	1.17558	4.35913	1.30578e-05	0.00834624	75	15	55	9	288	553	78	4377	38.5	1324
	CL16467Contig1_PB260	Duan et al., 2013	GGCCATCCTCTGCCTCCACAGATTCCCTCCAAAAAACCTACCTGTCATCAAATCTCTCTCAACAAATCCTCCTCGTTCTCCTTTGGTTCAGAAATTAATCTGCCATAGCCAAAACCTTGTTGAAAAAGAATGAACGGGAGCAGCTCCTACGAAACATCTTGGGCTGATCAATGGGACAACGGCCCTGATCCTGTTTACGATTACCAGAACAGGAAGAGCAGCAACAACACCAGTTCCGCCGCCAAATACAAGCAGAAGGTTGGAGAAGGACTTGGAAAACCAAAGCTGTTGCTTCAACTGGTATGAAGAAGGTCAAAGAAGGTACCATCACCGGATTCCATTGGATCAAAAGACAAGTATCATAAGACTACCCACAAACGTTAAAT	386	Fibrillin-2 C-terminal peptide like	Hevea brasiliensis	2.1E-35	79.76%	1216949959	XP_021671231	NA	NA	NA	632.201	5.08233	1.11321	4.56549	4.98336e-06	0.00471962	80	30	31	7	368	484	104	3954	37	1227.5
	CL834Contig1_PB260	Duan et al., 2013	CAGATTGTGAGAGAGCAGCTCCCCTATAGGAGCCATAGTGGGGATGCTCTGTATAGCGTTTCCAAAGTAGTACGGATGGAGAGACGACCAGCAAGAGCAGGGAAGAAAGAAAGAGCAGTGGAAAGAGACCGTTTGAGAAATGTGATGAGGTCATCGAAGGAGTAAGGTGGATAAGAAAGAAGAACTCCCTTTTGGATGTACTGGCAAGACAGCATGGGGAGGTCAGAGACAGAGAGCTTGAGGGTTTTGAGAGAGGATTTCTGGTCAGGGTAGATAGTGCATTTGGAGATGATAGTAGTAGTAGAAGAAGAAGGCATTTTTGCAGGTTGCAAAAATGATGAGAGTGGAGTTTGGGTGTGTCCCGCGTACTCTGCGTT	377	BAHD acyltransferase DCR-like	Hevea brasiliensis	4.4E-28	97.59%	1217036841	XP_021658361	GO:0047672	anthranilate N-benzoyltransferase activity	Molecular Function	23.5624	4.94588	0.761073	6.49857	8.10873e-11	2.73905e-06	0	0	2	2	42	38	52	53	1	46.25
	Hb_005120_010	Makita et al., 2018	CTTTTTTTTGTTGTGTTTGGAACATAGGTAGTAACCCCTAGCTTCAGGGCAGCCTTAGAAAAGAAAATGGCTGATGTTCTTGAATTTGGCTCCACTCCTGCGACACCAAAACAAGGCTCTGTCGCAGCATCATCGCCTCCTATATCAGCTCCTCCTTCACAGTTTCACTCTCCTTCCTTGTCTAGATCACCACTGCTCTCCACCAGTGATCATGTTCAGCCTGCAAGCGCAAACAGAACGCCAAGGACCTCAACTCCTGCGACACCAAAACAAGCCTCCACTCCTGCGACACCAAAACAAGCCAATGTCGCAGCATCAACGCCTCCTATATCAGCTCCTCCTTCACAGTTCCACTCTCCATCATTGTCTCGATCACCTTTGCTCTCTACCGGTGATCAT…	1981	lysine histidine transporter-like 8	Hevea brasiliensis	0.0E0	100.00%	1216959461	XP_021676220	GO:0016021	integral component of membrane	Cellular Component	567.793	4.93717	1.07997	4.57158	4.8407e-06	0.00471675	85	23	30	10	296	387	146	3567	37	1099
	Hb_003096_050	Makita et al., 2018	ATGGGTTTACTAGAGGTAGAGAAAGCATGCAAGGAGCACCCTTATCACAATCAAAACAAAGGGGTTTGTCCAGCATGTCTAAGAGAAAGATTATCTCAACTTCATCAAGTTGTTTCCAGCGACAAAGAAGCAGTAGCAGCAGCCGATGGACCATCGTCTTCTTCTTCTTCTTCTTCGATGTCTTTTTCATCTTCGAACCACATGTCCTCAGTTCATCATCATCGTTATCAACGAAACATGTCTGATATTATGGGTTCGATATCTTTCAGGGTGAGTGCAGGAAATGGGTTAAAGAATAGCAGATCGATTGCTTTTGTATCAAGAAGCAGCCGCCTTGTTGGAGAGGTGAAGCATGGGACGTTGACGAATAAGAATAAGAAGAAAGGGTTTTGGTCAAAG…	468	DUF740 domain-containing protein	Hevea brasiliensis	1.8E-89	100.00%	1216982908	XP_021688351	NA	NA	NA	17.1809	4.90655	1.09119	4.4965	6.90824e-06	0.00561629	0	0	2	1	19	30	13	73	0.75	33.75
	Hb_007342_020	Makita et al., 2018	ATGACGCCATACACCCGCGAAAATGATTATTTGAGACGAATGTCACTACGTCGTGCAGCAAGTCCATTATGCCCATTTTCATTGCCAGTACCTTTCCACCCTATCTTATCTGATCTCGATTCATGGGCCTCAAAAATTTTTCTAACAACAGTTGTTGATGATTTCTTCGACTTTGCTGGTTCAATGGTGGAACTTCTAAATCTAATCGAATTGATTCAGAGATGGGATGAACACTCAACAATTGGATTCAAGTCCAAAGATGTGGAGATACTCTTTTATGCAATTTATGGCACAACTAATGACCTTGCTGACAAGGCCAGCAAACAACAAGGCCGATGCGTCAAAAAACACTTGATTGATATTGTAAGAAGACCTGTTATTCTCATATCACTTTATTTA…	880	hypothetical protein MANES_16G065600	Manihot esculenta	9.2E-115	71.43%	1035897068	OAY26670	GO:0016829	lyase activity	Molecular Function	182.531	4.84435	1.12889	4.29125	1.77673e-05	0.00994741	24	21	6	1	171	181	36	1022	13	352.5
	CL6631Contig1_RRIM600_Salgado	Salgado et al., 2014	CGTGGGAAGGGAAAACCCCGGAAACCCGTAACCTACGGGGAACGTCCAAAAGGAAACCGAAGTAACGTTGGTAGGGTAGAGGAGTGAAGNGGTGGGAGGAGAAGTAGTTCCTTCTAATCTAACACGTAGATTCATAGTCACAAAACGGTAGGAAGTCCAANAGACATATACAGCAGTCCATCTCGTCTAGGANCCTTAACGAAGCACTTGGATAGAAANACCTTCCCTCTTAGACAATTCTTGAGGGATTCTGGCAATTCATCGCTTACACCAATTCGAATCAACAAGGCTGCTACGTTGGTTTCTGGTTTGCAATTCCATGCCGGTTTTCCAGTCACCATCTCAACTAACGCACACCCAAGAGCCCAAATATCACACGGTGAATCGTACTCGTTTTCG…	1077	mitogen-activated protein kinase kinase kinase 18-like	Hevea brasiliensis	5.8E-172	96.40%	1216990945	XP_021692533	GO:0000186;GO:0004709;GO:0005524	activation of MAPKK activity;MAP kinase kinase kinase activity;ATP binding	Biological Process;Molecular Function;Molecular Function	37.9206	4.83966	1.02526	4.72044	2.35339e-06	0.00296083	5	0	2	4	31	42	26	193	2.75	73
	CL9824Contig2_PB260	Duan et al., 2013	ACTTGATGAAATACAAAGAATAATAATTTTATGAAAAAGAGCAGAACACGCACTTTTTTTAGTGCAGCAACAACGCCCATTAATCGTATACAATTTATAAGAGATGAATAAGGAAAATTTTTGAAGTAATTGCTGTCCCAAGAATTGGGTGTGACCAGATCAAGTGGAGCCAAATTTCCGTCACCACCAACAGCAGGACAACGACGTCTGCGAGTGGTAGCAAATCCAGCATCAATGTCACTGCCATTGCTATATATCCTATCGCGAAATGTAGCACATTGAGCTTGTCCTAGAGTGTGAGAACCTGACAAAGCAACCAAGTCTCTAGCATTGAGTCCTATTTTCTGAAAGCGAGATATAAGTTTGTCCAGAGCATCCGTAAATCTAGGAAGTTCCTTG…	476	lignin-forming anionic peroxidase-like	Manihot esculenta	1.4E-68	95.04%	1216307672;1035899799	XP_021595997;OAY29400	GO:0004601;GO:0005576;GO:0006979;GO:0020037;GO:0042744;GO:0046872;GO:0055114;GO:0098869	peroxidase activity;extracellular region;response to oxidative stress;heme binding;hydrogen peroxide catabolic process;metal ion binding;oxidation-reduction process;cellular oxidant detoxification	Molecular Function;Cellular Component;Biological Process;Molecular Function;Biological Process;Molecular Function;Biological Process;Biological Process	40.3747	4.82408	0.908753	5.30846	1.10553e-07	0.000329503	9	4	1	1	51	96	27	135	3.75	77.25
	CL9824Contig1_PB260	Duan et al., 2013	TTACCTCTATCAAGAGTGAAAGACTAGCATTGCCACAAAATTACTGCTAGAGGTTTTGAAGTCATTGAAAAGGCAAAATCTGAAGTAGAGAAGAAATGCCCTGGTGTTGTATCCTGCGCAGATATCATTGCTGTGGCAGCAAGGGATGCAACTGAATATGTGGCTGGTCCATCTTATACTGTGTTGCTCGGAAGAAGAGATTCAACTACTGCAAGCAGAGCTCTAGCCAACAAGGAACTTCCTAGTTTTAAGGATGGTCTGGACAAACTTATATCTCGCTTTCAGAAAATAGGACTCAGTGCTAGGGACTTGGTTGCTTTGTCAGGTTCTCACACTCTAGGACAAGCTCAATGTGCAACATTTCGCGATAGGATATATAGCAGTGGCAGTGACATTGAT…	553	lignin-forming anionic peroxidase-like	Hevea brasiliensis	2.8E-112	78.44%	1216959078	XP_021676031	GO:0004601;GO:0005576;GO:0006979;GO:0020037;GO:0042744;GO:0046872;GO:0055114;GO:0098869	peroxidase activity;extracellular region;response to oxidative stress;heme binding;hydrogen peroxide catabolic process;metal ion binding;oxidation-reduction process;cellular oxidant detoxification	Molecular Function;Cellular Component;Biological Process;Molecular Function;Biological Process;Molecular Function;Biological Process;Biological Process	142.022	4.80452	1.0469	4.58927	4.44808e-06	0.00441917	9	4	24	2	74	138	97	789	9.75	274.5
	Hb_000111_200	Makita et al., 2018	ATGAAACCTATATTACACCTCATCTCATTTCATTTCCTCCATTCTCTGCTTCCAACATTTCTTCACATCTTTGGTTTTGAAATGAATCATCATAACCAAAAACAAGCTCCAGTGGTATATCCTCCACCACCCACTTCATATCCACCAAGTGAGGTCCAAGGCCGCCATCAAGGTCCTTTTGTTGCTCCACCTCCAGTTGGTTACCCTATGAAAAATGGTCCTGGACATCCAGAACAGACTCCTCCCGCCCCATCAAAGACTCAGCATAGGGGAGGATTTGGCAGAGGATGTAGGCCGAAATGA	303	cysteine-rich and transmembrane domain-containing protein WIH1-like	Hevea brasiliensis	3.4E-26	100.00%	1217019581	XP_021649443	NA	NA	NA	52.7161	4.70907	0.957197	4.91964	8.67021e-07	0.00144035	9	4	1	4	42	78	29	254	4.5	100.75
	Hb_010407_150	Makita et al., 2018	AATTAATAGTGCTATTTCTTTGAGAGAGATCATATGTAAAAAGAGTGCGAGAGTGTTGAATTGCTAAAAACAAAGAAAGATGGTGAGAGCTCCTTGCTGTGAGAAGATGGGATTGAAGAAAGGGCCATGGACACCCGAAGAAGATAAGATTTTGATTTCCCACATTCAAAAATATGGCCATAGCAATTGGCGTGCACTGCCTAAGCTAGCTGGTTTATTAAGATGTGGGAAGAGTTGCAGACTCCGATGGATAAACTATTTAAGACCAGACATTAAGAGAGGAAACTTCACCGAGGAAGAAGAGGAAACCATCATCAAGTTACATGAAATGCTGGGAAATAGGTGGTCAGCAATTGCAGCGAAATTACCAGGAAGGACAGATAATGAGATTAAGAATGT…	1166	transcription factor MYB30-like	Hevea brasiliensis	1.8E-144	100.00%	1216953580	XP_021673148	GO:0005634;GO:0030154;GO:0043565;GO:0044212	nucleus;cell differentiation;sequence-specific DNA binding;transcription regulatory region DNA binding	Cellular Component;Biological Process;Molecular Function;Molecular Function	264.011	4.67488	0.82572	5.66158	1.49983e-08	8.7451e-05	28	23	26	5	246	310	173	1301	20.5	507.5
	CL7505Contig2_PB260	Duan et al., 2013	GCCAGAAGCAGCCAAAGAAGTGATGAAAATCCAAGATGTGCAGTTCGCTAATAGACCCCTTGTCCTCGTAAACAAAAATGGTGGCTTATAATGGTAATGACATTTTAGTTGGAGTTTACGGAGATCAATGGAGACAACTAAGAAAAATTTGCACATTGGAGCTTCTTAGTGCCAAACGTGTGCAATCCTTCAAAGCAGTCAGGGAAGAAGAGGTATTAAATTTTGTCGGGTTCCTTCATTCAAAGGTTGAAACACCAGTGAACCTTACTCATTTGCTTTTTGCTTTAAGCAATACCGTGATCGCAAGAACCTCCATTGGTAAGAAATGCAAAAGCCAAGATGCTCTCTTGAGAATTATGGACGACTTAATTGAGGCATCAGCAGGTTTCAGTCTGGCTG…	1727	premnaspirodiene oxygenase	Hevea brasiliensis	0.0E0	97.78%	1216985008	XP_021689449	GO:0005506;GO:0016021;GO:0020037;GO:0047085;GO:0050592;GO:0055114	iron ion binding;integral component of membrane;heme binding;hydroxyphenylacetonitrile 2-monooxygenase activity;4-hydroxyphenylacetaldehyde oxime monooxygenase activity;oxidation-reduction process	Molecular Function;Cellular Component;Molecular Function;Molecular Function;Molecular Function;Biological Process	383.303	4.58724	1.01211	4.53234	5.83344e-06	0.00518547	38	28	49	8	277	290	94	2282	30.75	735.75
	Hb_000836_320	Makita et al., 2018	GGATGGAAAAGGTTGACACAGGAGATGTGTCAAATCAAATTGAAGAGGAAAGCAAAGAGCTGATAATACTTGACATTCCAGAAGCAGAAGACTTGAAAATTTTGCTATCAGAGCCTGCCTTATGGCCTGAGCTTTGTATTTACAGGGTTCCAAGAAAACTTCGAGCAATAAATCCAGCAGCCTATACACCTCAGTTGATTTCAATAGGGCCTTTTCACCGCAAGAACAAAGCATTAATGCCTATGGAGAAGCAGAAATTGCGATACTTGGCAGAGTTCTGTAAAAGGATTGGAATTAATTGGACTGAGCTTGCCAACCAAATTAAAGAGTGGGAGCTAAGTATCCGCCATTGTTATGAAGAGACATTTGATGATGTATCTAGTGACAAGTTCGTCAGCA…	2612	UPF0481 protein At3g47200-like	Hevea brasiliensis	0.0E0	99.58%	1217009315	XP_021644145	GO:0008152;GO:0016021;GO:0016616	metabolic process;integral component of membrane;oxidoreductase activity, acting on the CH-OH group of donors, NAD or NADP as acceptor	Biological Process;Cellular Component;Molecular Function	9.86312	4.56241	0.984666	4.63346	3.59602e-06	0.00391839	0	0	2	0	19	26	13	19	0.5	19.25
	CL15223Contig1_PB260	Duan et al., 2013	TAGCTAGAAAACAAGATAGATGACACTCAGTGGTGGCGAGGATCAGAAGAAAGTAATGATGATGGATTCATTGAAGTTGTTTCTCGGAAAATGTTCTCCCATATATGCACAGCACCTGTGAAGTACAACCCGAGATGGAGTAGAAGAAAAGAAGTAGCCTACATTGTCACAGGAGCTCAACTTCACATAAAGAAACGCGACTCAAAGAATGTCCTTCATCTTCGGTTGCTGTATTCCAAGGTTTCAGATTCTTTTGTAGCGCAGTCCCGGTGGGTTCAAGTCTCCTCTGAATATTCACAAAAATCTTCAGGCCTACTCTCTGCCCTGAGCACGTCGATATCAGGAAATGCAGCAAAAGAAACCACAGGCAGTGGTTGTGGATTCTAGTGTGTTCCCATC…	614	MACPF domain-containing protein At1g14780-like isoform X2	Hevea brasiliensis	9.2E-80	99.16%	1217031971	XP_021655858	GO:0005886;GO:0009626	plasma membrane;plant-type hypersensitive response	Cellular Component;Biological Process	22.5473	4.50462	0.989646	4.55175	5.32025e-06	0.00493196	0	4	2	1	29	24	17	103	1.75	43.25
	CL1Contig7167_PB260	Duan et al., 2013	AGCAAGGACAGAGTACGCGGGACACAATAGATACATATTTATCCTATTACTTTCTATATAGCATCTTCCTTGTTCATATATTTACCTTCCATTTAATCTTTTTCAAAGGCCATCATGGGTGTTTTGACTTTTGAGAGGGAAATGGCTGCCGCTATCCCCCCAACCAAGATGTTCAAGGTCTTTGTCCTTGAAGCTGACACTGCTATCCCTAAGATTCTGCCTCAGGTCGTTAAGAATGTGGAGATTATTGAAGGAAATGGAGGGCCTGGAACCATTAAGAAGACTTCCTTTGCAGAAGGTAGGGAAGTGAAGTATATTAAGACCCAGATTGATGCAACAGACAAAGACAATTTCACGCACTGCTACAGTGCTATCGGAGGCGATCCATGGATGGACGCA…	759	major allergen Pru ar 1	Hevea brasiliensis	6.7E-113	100.00%	1216955568	XP_021674189	GO:0006952	defense response	Biological Process	5386.14	4.5032	1.0152	4.43577	9.17457e-06	0.00655395	797	350	511	164	3620	3556	1053	33038	455.5	10316.8
	CL21483Contig1_PB260	Duan et al., 2013	GAAAGGCAACATTTCAAGTACCATTCAAAGCTGTTGACAGGATTCAAAAATTGAACACTGACTGGATGGCTGCGGTAAATAGCTCACGCCGGCGACCCAGACAAACCACAACGTGCCGTCTAAACCTCTGTATATATGTTTTGAATTTTGGAAAGCTACAACAGCAAGAAATGGCAACTTCAATTCGAAAAATCTCGGCAGCTGTCATGTTCATGGTTATATTTCTCGTCTTGAACACCGCATGCCAGGCTCAACTCAACTCTAAGTTTTATGAGAAATCATGTCCAAAAGCTCTCAGTACTATCCGAACTACCATCAGAACGGCTATTGCACGAGAACGAAGAATGGCAGCATCTCTCATTCGTCTGCACTTCCATGATTGCTTTGTTCAGGGCTGTG…	461	lignin-forming anionic peroxidase-like	Hevea brasiliensis	1.2E-74	100.00%	1216959082	XP_021676033	GO:0004601;GO:0005576;GO:0006979;GO:0020037;GO:0042744;GO:0046872;GO:0055114;GO:0098869	peroxidase activity;extracellular region;response to oxidative stress;heme binding;hydrogen peroxide catabolic process;metal ion binding;oxidation-reduction process;cellular oxidant detoxification	Molecular Function;Cellular Component;Biological Process;Molecular Function;Biological Process;Molecular Function;Biological Process;Biological Process	108.296	4.37659	0.962491	4.54715	5.43765e-06	0.00496428	19	19	5	0	138	194	97	394	10.75	205.75
	CL9947Contig1_PB260	Duan et al., 2013	GAACTTCAAAACTACTTCTCAACAGCTACTACCAGACATTCTCCTAACTTCCTCTCTATTTTTTTTCAGATTTCACACCAAACATTTTCTGGGTTTTTCTTCAAATCATTCATCTGTTTGTTTTTTAGTTCTTCAGCTTGTCATCATCAGCAGCAGCTTCTGATTAATGGAAGAGATTGATGTCCCTCCATTTTTCCTCTGCCCTATTTCTCTCCAAATCATGAAAGACCCAGTTACTGTGCCAACTGGGATAACCTATGATCGCGAGAGCATAGAGAAATGGCTATTCTCAGGCAAGAACAACACATGTCCAGTCACAAAACAAGTCATCTCAGATTGTGACCTAACACCAAATCTAACTCTTATGCGATTGATACAAGCTTGGTGTACTCTCAATGC…	1423	E3 ubiquitin-protein ligase PUB23-like	Hevea brasiliensis	0.0E0	99.67%	1217021417	XP_021650401	GO:0004842;GO:0016567	ubiquitin-protein transferase activity;protein ubiquitination	Molecular Function;Biological Process	149.644	4.36375	0.987435	4.41928	9.90293e-06	0.00692092	28	11	13	6	161	190	20	767	14.5	284.5
	CL1Contig17290_PB260	Duan et al., 2013	TTTTAATTGGAGGAATTGCTGCTGTAGTAGCTTTCATGGTCACTCTGGGTCTGCTATGCTGTTTCATTCGAAGAAGGTCAACTGCAAAAGCCAAAGGCTTCACAAAACTCCACCTAGCTGAAGCTACAGGCATCAACATTCCCATCTATCCCTACAGGGAAATCGAGAAAGCCACAAATAGTTTTTCAGAGACACAAAGGCTTGGCACTGGGGCATATGGAACAGTTTATGCTGGTAAACTCCACAATGGTTTAGGGGTTGCCATTAAAAGGATCAAGCACAGAGATGGTGACAGCATTGATCGAGTCATGAATGAAATCAAGCTCATTTCATCTGTGAATCACCCGAATTTAGTTCGCCTCTTAGGTTGCTCTAATAGAAAAATGGTGAACAAATTCT…	760	wall-associated receptor kinase-like 14	Hevea brasiliensis	1.0E-101	100.00%	1217036291	XP_021658083	GO:0004691;GO:0005524;GO:0006468;GO:0016021;GO:0030247	cAMP-dependent protein kinase activity;ATP binding;protein phosphorylation;integral component of membrane;polysaccharide binding	Molecular Function;Molecular Function;Biological Process;Cellular Component;Molecular Function	12.2424	4.3591	1.01421	4.29801	1.72338e-05	0.00970236	0	2	1	1	31	37	19	6	1	23.25
	CL11697Contig1_PB260	Duan et al., 2013	GACGTCTACTTCTTCTTCTTGTTCTTGTTTTCTTTCTTTTGTATGCACTACTTATTTCCATGGAAAAGTTTCAAATGTTATTTCCTTTTTCATCGACAGGGTCGCCTTCTTATCCTGCATCGTCAACCATGACAAATTCTCATGTTTTTAACAATTTTCAAGGGGATACTTCAAATGGGTTCTTGGGGTTGAAGATGGACAATCAAGCAGCAGCACTACTACCAAGAACAGAATTCAAGGACCTTAACTCATCATCACAAAGTGCAAGCTTTGCAAGTGGGTCTGAAACTGAGCTAAAACCAGGCAAAAAGAGGGGGAAAAGAAGATTAGAAAACCCAGATATGCTTTTCAAACTAGGAGCCAAGTTGATATACTCGATGATGGTTATCGGTGGAGGAA…	712	probable WRKY transcription factor 75	Hevea brasiliensis	2.0E-68	100.00%	1217035790	XP_021657832	GO:0003700;GO:0005634;GO:0006355;GO:0043565	DNA-binding transcription factor activity;nucleus;regulation of transcription, DNA-templated;sequence-specific DNA binding	Molecular Function;Cellular Component;Biological Process;Molecular Function	71.6511	4.32313	0.980294	4.41004	1.03352e-05	0.00715382	14	8	4	4	44	75	27	398	7.5	136
	Hb_106528_020	Makita et al., 2018	ATGTGCGTCTTTGTTGTTATGTCTGCGACCTTGGTGCATGGCCAAGGCACTCGTGTTGGTTTCTATGCTACTACTTGTCCTAGAGCTGAATCCATTGTAAGCTCAACTGTTGCAACACATTTTCGAGCTAACCCTGCAATTGCTCCTGCTTTGCTGAGGATGCATTTCCATGATTGCTTTGTTCGAGGTTGCGATGCTTCTGTCCTTATTGATGGTTCCAATACTGAGAAAACTGCCCCACCAAATCTTGGGTTGAGAGGCTATGAAGTTATTGACGATGCCAAGACTCAGCTTGAAGCTGCATGTCCTGGAATTGTTTCTTGCGCTGATATTCTTGCACTTGCAGCCCGTGACTCTGTTGTTCTAGTAATCATCACATCTAATTAA	387	cationic peroxidase 2-like	Hevea brasiliensis	1.0E-83	100.00%	1216984541	XP_021689203	GO:0004601;GO:0005576;GO:0006979;GO:0020037;GO:0042744;GO:0046872;GO:0055114;GO:0098869	peroxidase activity;extracellular region;response to oxidative stress;heme binding;hydrogen peroxide catabolic process;metal ion binding;oxidation-reduction process;cellular oxidant detoxification	Molecular Function;Cellular Component;Biological Process;Molecular Function;Biological Process;Molecular Function;Biological Process;Biological Process	318.081	4.29776	0.933142	4.60568	4.11113e-06	0.00418866	42	43	33	6	294	370	100	1656	31	605
	Hb_010506_010	Makita et al., 2018	ATGGATATTCCTAGGATGAGCAAGCCTCATGCAGTGTGCATCCCCTACCCAGCTCAGGGTCACATAAACCCAATGCTCAAACTAGCAAAACTACTCCATCACAGTGGCTTTTACATTACTTTTGTTCACACTGAGCATAACCAGAGACGCTTGCTTAAGTCTAGAGGCTCCAATTCCCTTCCTGGCCTTCCTGACTTTGTCTTTGAAACCATCCAGGACGGTCTACCTCCGACTGATGCTGATGCTAGCCAAGAAATTGCATCTCTTGTTGAGGCTACCTCAACGAATTGCTTAGTCCCATTCCGTGAGCTTCTTGCTAAACTTACTCATCCCCCCTGA	339	7-deoxyloganetin glucosyltransferase-like	Hevea brasiliensis	8.0E-73	99.08%	1217044286	XP_021662208	GO:0047213	anthocyanidin 3-O-glucosyltransferase activity	Molecular Function	63.7293	4.25773	0.945934	4.50109	6.76067e-06	0.00561562	9	11	6	0	61	93	56	273	6.5	120.75
	CL16293Contig1_PB260	Duan et al., 2013	TAGTACTTTTTTTTTTTTTTTTTTTTTTTTTTGTATAATTTATGCATTAAATATAATTAGACAAGTATTACAAGGTTTGTCAAATAATAATATCTTGTGTTGAATGAAGAGTAACTACGAATTAATGGTAACCTATTTAATACTAATATGTCACTATACAATCAAAACTTTTCCAACCTTCTCATCTCTTACCCTTTATTCTTCTGTGTCTTCATTTCCCTTCAAAAGTACACCCAACAAATCATAGAATTATCTTTGCTCATTATTGTCTTCGTCAATGAGTGATAGATATGTATTCTTCCTTTTGGAAAAATTTGGCCCGCCCTGGAAATCTTTTGTGTTTCTGTTTTCCAGGTTAGCGGTCAAAAGTCCTGAAAGATTCCCTGGATGTTCAAATTC…	452	NA	NA	NA	NA	NA	NA	NA	NA	NA	49.9653	4.22534	0.799336	5.28606	1.24979e-07	0.000333289	0	13	2	4	63	82	47	189	4.75	95.25
	Hb_000364_200	Makita et al., 2018	ATGGATAGCTTTTGTGATGGATTTATTGCACCTACTCTTACCAACCATACTACTCCATCTATAAATAGCGCAATAATGGCTCCAGGTCTGGAAGAACAGCAAAACCACCAAGGTGGCCACCAAATCTTCAACAGAGTCTTGCTATTTACAAGGCAAGCATATTTAGGTTCTGATATTCTGAAACAAAGGAGCCTGAACCAACAAGGAGCAGCAAACCAAGTTGGTAGACACCAGGAAATTGGACACAAGAGTCTCTTACAGAGATCAGATGATTTACCCCGATATTTTACTGTTGTTATATACTGGAGACTAGTGTATACTGGGGAGCCTGAACCAATGAAAGAGCTCCGAGAATTGACAGCAAATCATCCATGGAACATCATGACTACTTCAGCTGAT…	1089	caffeoyl-CoA O-methyltransferase	Hevea brasiliensis	9.0E-48	48.43%	1217033640	XP_021656734	GO:0008171;GO:0032259	O-methyltransferase activity;methylation	Molecular Function;Biological Process	35.8186	4.11865	0.570145	7.22387	5.05302e-13	2.56029e-08	9	4	4	2	61	84	48	74	4.75	66.75
	Hb_002170_080	Makita et al., 2018	CTTACAAACTTCCCATAGTATAACGTATCATTCAAAGAGCCATGCTGCAGCTTTCTCTCCATTTTTAATGTCCATAAATCCATCTCTCTGATACTACTGCTCTCTTCTCTTTATTTTTCTCTATCTTCCCTCTCATGGAGGCTAATTCCCTGCTACATTCTTCCTCACCAAGCTCTGCTATTTTCTTGAGCTCTCAATCAAATTTGATCAATTTTGGGAGAACCCAGTTGAGATTTAAGCCTGGAATCCTGAAACAGAGCATTAAATGGGACAGTGATTGGATAAGCAGAGGAGTGTTTTTGAAGGAGGAGAGGCGGAGAGGAGGGTGCGTTGTGAAGTGTGCGGCAGAAAGTGTAGAGAGAGGAATGTTGATGGGAGGGAGAGAGGGTGAAGTTAGTA…	1906	probable anion transporter 3, chloroplastic	Hevea brasiliensis	0.0E0	99.77%	1216975755	XP_021684660	GO:0016021;GO:0055085	integral component of membrane;transmembrane transport	Cellular Component;Biological Process	75.6147	4.10002	0.90638	4.52351	6.0823e-06	0.00531346	9	8	11	6	48	82	34	408	8.5	143
	CL13407Contig1_PB260	Duan et al., 2013	ACCATCTCTACTCTTTCTAAGTCTCAATCTCCTAATTAATCTCATATCACTCTTTTCTCTAGCCTTCTCTCTCACTACTCTTTGAAAATGGCTACTGTATCTACGCAGTCCAACACCTTCTCAAGCTGCCTAATCGATGTAAGCTTTGACATGGATGAGGCTCTCACTTTGCCTCCAAATTTTGGCCATCAAATCTCCGAATCCCACTTTTTGGTCGCCGATATGCCTACGGTTGTTTCGGATGATGTTTGCTCCGTTTGCATGGAGGGTTTCCAGTCAGGCGTAGGTGGGAAACGAGTCCCATGTGGCCACGTCTACCATGCAGGTTGTATCTCCTCCTGGCTCTCAAACTGCAACTCTTGCCCTCTGTGCCGGTCTAACGTCTCCGGAGGAAAATGA…	760	43kDa postsynaptic protein	Hevea brasiliensis	2.3E-68	100.00%	1217004588	XP_021641692	GO:0006511;GO:0061630	ubiquitin-dependent protein catabolic process;ubiquitin protein ligase activity	Biological Process;Molecular Function	115.697	4.0593	0.810176	5.0104	5.43178e-07	0.00101933	19	8	19	8	107	117	75	572	13.5	217.75
	CL6790Contig1_PB260	Duan et al., 2013	GAATCACTTGCTCTTCATTAACAAGCTCTGCAGGCTAAAGACAGCCATGGCTCAATCTCTCTGCCCCCATGCTCTTGCCGCTTTGCTTTTAGTTCTTTCCCTTAAGGCTACCTCTGCTGCACACCACCACCAACTCAAGTCCCTCCACTTTTCACTTTACCAACATGAAACCATCAACAAAACTGGATATTTCATAGTGAACGGTGTTGCAGGAGCAAACCTCAGTCAAACCGCGTTGCCTTTTGGTACCTTGTTCGTTTTCGAGGATCCCATGACAGTTACAGCCAACCGAACTTCCAAACTCGTTGGCATTGCAGAAGGAACTTCCATAACTTCTAGTCTCGATGGGCTCACAAGCATTTCTACTGCTAAGATTACTCTAAGTTTGAAGAAACACAA…	840	dirigent protein 19-like	Hevea brasiliensis	1.2E-114	100.00%	1217011118	XP_021645056	GO:0016021;GO:0016765;GO:0048046	integral component of membrane;transferase activity, transferring alkyl or aryl (other than methyl) groups;apoplast	Cellular Component;Molecular Function;Cellular Component	600.959	4.04399	0.902557	4.48059	7.44361e-06	0.00588448	104	24	126	23	366	397	699	3069	69.25	1132.75
	Hb_002747_010	Makita et al., 2018	GACAAGCCAAAACTTACATTTCATTTCCATAAAATTAATCTTCAGGAATGTCGAAGAGCAGCAGATCACAAGTCATAACCTGCAAAGCCGCCGTGTGTTGGGGAAATGGGGAGCCAATGAAGATAGAAGAGATACAAGTAGAGCCTCCAAAATCATCAGAAATCAGAGTTAAGATGTTGTATGCTAGTTTTTGTCACAGTGATATCTTGTGCGCCCAAGGCTTTCCAATTCCACTTTACCCTCGTGTTCTTGGGCATGAAGGTGTTGGAGTGGTAGAGAGTATTGGGGATGAAGTGAAAGATTTAAGAGAAGGAGACCTTGTGATTCCAGGTTACATTGGAGAGTGCCAAGAGTGTGAGAATTGCACATCAGGAAAGACCAATTTGTGCTTAAAACACC…	1327	alcohol dehydrogenase-like 1 isoform X1	Hevea brasiliensis	0.0E0	100.00%	1216958588	XP_021675766	GO:0008270;GO:0016491;GO:0055114	zinc ion binding;oxidoreductase activity;oxidation-reduction process	Molecular Function;Molecular Function;Biological Process	124.064	4.02199	0.772906	5.20373	1.95329e-07	0.000449864	9	34	9	6	138	235	88	473	14.5	233.5
	CL883Contig1_RRIM600_Salgado	Salgado et al., 2014	GACTTTGTTTGGTTGGCTTATGTTTAATAAGTCTTATGTGAGTGCTGGTTCGGTTGTTGGGTTGAACTCGGTCGGGTGTCAGGAGGACAATGAGGGTTCATGGTCGATTGGTCTTTTCTATGGTGACTCCCCCTTCTCTTTGAAGCCAATTGAAGCTATGAATGTTTGGAAAAATGAGAGTGCAGCGTGGCCAGTGGCTAACCCAGTTGTCACCTGTGCTTCGGTCTCAGATGCTGGTTTCCTCAGTAATTTCGTTGCTGATCCTTTTCTTTATGTTCAGGGAGATACTATTTACCTGTTTTATGAAACTAAGAATTCAATCACCATGCAAGGAGATATTGGAGTTGCAAAAAGTACGGATAAGGGAGCAACATGGCAGCAATTGGGCATTGCCTTGGA…	516	glycosyltransferase family protein 64 protein C5	Hevea brasiliensis	1.9E-114	99.41%	1217047148	XP_021663657	GO:0001888;GO:0006486;GO:0016021	glucuronyl-galactosyl-proteoglycan 4-alpha-N-acetylglucosaminyltransferase activity;protein glycosylation;integral component of membrane	Molecular Function;Biological Process;Cellular Component	28.4851	3.92016	0.870128	4.50527	6.62898e-06	0.00561562	9	4	3	1	30	37	24	119	4.25	52.5
	Hb_002601_060	Makita et al., 2018	ATGCGTGAACAAGTGAAGTTACCAACGAGCTTCTACCCTCTGTATAGAAAATGGTTTGTTGCCAAACTGCGTAAGCTTACTTATTTGGAAACGAAGCAAGTTGGGCTCGAGATATTCGCACCAACAACCTATATCTTCTTCGGTTCTGTCTTCCTGTCATATGCCTCGGCCGAGAAACTTAATAGAGACACAGTTACCTTTTCTTCTGATTGCAAGAAAACTGGTTTCAGTCTGATAAGTTCTGAAGTATCTAAAACATTTACTGCGTACAGATGGAAGTTTAACACACTTCTACTGCTCTTGTGGTATCATTACATCAAACTTGGTGGGCAACCTTTGTTGATATTGGGAGTTGCAGAACCCACTGTTATTATGTACACTTTATTTGTACAATTGTGG…	1902	boron transporter 4-like	Cynara cardunculus var. scolymus	1.2E-40	49.75%	1389816368	XP_024972965	NA	NA	NA	41.4855	3.84287	0.891457	4.31077	1.62687e-05	0.00942361	14	8	2	2	55	43	27	180	6.5	76.25
	Hb_001269_460	Makita et al., 2018	CTCGCTTTCCGCCTTCTTTCTTCTCCAAAACGTTTAGAGAGCTAGCTTTCTATTTTCTTCGTGTGGTTGTTCTTCAACTGCTACAAGACTAACATATATTTCTTCAAGAACCACTGCTACAAGCTTTTGAGAGGATAAAGAACAAGAATTCGTGGTCTGGGTTTTGCTTTAATATTTGTAAGGATGAAGACTAGTTCGACTTCGGCGGCTATGGACTATTCTTATTCATTGGTAGACACTTCTTTGGATCTTAATGTTAATCCTCGAAGTGCTAAAGATGTTGCTCCTGTACAAGAAAGGTTTGGCTTGGTCAAAGAAGTTCAAAGCAATTTTATGGAGTTGGGGAGGAAGGTTTCATTGAAAGAAGAGAATGGAGCTTTGGTAGAGGAATTGAACCGA…	1301	probable WRKY transcription factor 40	Hevea brasiliensis	0.0E0	100.00%	1217016699	XP_021647919	GO:0003700;GO:0005634;GO:0006355;GO:0043565	DNA-binding transcription factor activity;nucleus;regulation of transcription, DNA-templated;sequence-specific DNA binding	Molecular Function;Cellular Component;Biological Process;Molecular Function	432.378	3.83266	0.608392	6.29965	2.98322e-10	6.04621e-06	113	47	57	18	614	924	427	1259	58.75	806
	CL8780Contig2_PB260	Duan et al., 2013	AAAGAGCATTTGAAGTAAGCTCTTGGAGAAGGGTTATCTCTTGTGACCTTTTGGCCATATTTCCTCCATTGATATCCATCCTTGACAACCTGCAACAAGTTATAATCTGGAATTGGTAAGACATATTGAAGCCAGAACTGGAAATTTATGTACAAAACAAGTGTTGTTGATTAATGAAGGGACTTACTAGGCTTGTATCGTTTGCTTCTGTCCTCACATAAGCCCTGGAAATCTTTGCTTTGATTACTTCTTCTCTTGATTTCTTGCATGATTCTTCATCAGTTGAGCTGCTCTCAGAAATCCCATTCATTGCAATTGTATTATCATTATTGTTGTTGCTGCTTTCAGATTTCCTTTTTCTTGATGGGCTAAGCTCCTTGTCTTGATTCTTGCTCATGA…	412	probable WRKY transcription factor 40	Hevea brasiliensis	1.2E-32	100.00%	1217027478	XP_021653508	GO:0003700;GO:0005634;GO:0006355;GO:0043565	DNA-binding transcription factor activity;nucleus;regulation of transcription, DNA-templated;sequence-specific DNA binding	Molecular Function;Cellular Component;Biological Process;Molecular Function	24.3779	3.77196	0.699833	5.3898	7.05381e-08	0.000225268	0	6	6	0	40	59	53	31	3	45.75
	CL11442Contig1_RRIM600_Salgado	Salgado et al., 2014	AGATCGGCGAATATCTACCTACACTTCCTCGCCGATTCCTTTTAGGGTCGCTTGTCGATCTTCTTGAGGTATATAGAGATGGTGTTCTGGGTTTTTGGCTATGGTTCATTGGTGTGGAACCCAGGATTTGAATACGATGAGAAAGTTATAGGCTTCATCAAGGATTATAGGCGTGTATTTGATCTTGCTTGCATTGATCACAGAGGTACACCTGATCGTCCTGCAAGAACTTGCACATTGGAAAATTTTGAAGGAGCTGTTTGCTGGGGTGCTGCTTATTGTGTTCGTGGAGGACCTGAAAAGGAAAGACTGGCAATGGAGTATCTGGAGCGGAGAGAATGTGAATATGATAAAAATCCCTGGTAGACTTTTACAAGGTGAGTTGATGGTTTGTGTTAT…	990	gamma-glutamylcyclotransferase 2-1	Hevea brasiliensis	9.2E-63	70.97%	1216938899	XP_021665525	GO:0003839;GO:0006751	gamma-glutamylcyclotransferase activity;glutathione catabolic process	Molecular Function;Biological Process	53.2416	3.66231	0.83376	4.39253	1.12039e-05	0.00746952	9	0	8	14	46	71	62	216	7.75	98.75
	CL1Contig8025_PB260	Duan et al., 2013	ACCCGCAAAACGCACCTCCTTTTATTGACTTGTTCTCTGCTACTAATGCTTACCCTTCCTCACAAAACCAGAAAAAAACCTTTCCCTTCTTATCATCATCCAGTTATGAACCCAACTTAGCTTTCTTTATATATTATATATACACACATCTTTTCATCTCCAGGGTTATCATTAAGCAAATGGGCATCAAATTTTTGAATTTGCAAATGATCCCGTGGTGTTTTCACCCCATGGGCAACCACATCTCCTCTGTGCATATCCGCCCTGACCCACCGGAAGAGACTATTAAGCTTATCAAATCTGATGGGCTGGTGAAGATCTACTACCGACCCATCCACGTCTCAGAGCTTTTGGTGGAGTATCCAAAGCATCTGGTCTGCCCTTCAGATTCTTTCTACA…	1304	DUF4228 domain-containing protein	Hevea brasiliensis	4.8E-157	100.00%	1217011358	XP_021645178	GO:0005634	nucleus	Cellular Component	137.072	3.60557	0.827249	4.3585	1.30954e-05	0.00834624	19	9	46	8	131	135	128	621	20.5	253.75
	CL5032Contig1_PB260	Duan et al., 2013	CAAACACAATTCAAGAAGAGATTGATATTATTCTTTATAATTTTTCCCATTTCCATGTTATTTGCTGCTAATTCTTCACCCTTCTGGTTAGACAAGTGTTTTGCTCATTGTAAGTCTGATTAGATTAAGTGTAGAAAGAAAATATGGAGAATAGTTGGAGCTGGGAGCAGAAGACACTGATTAGTGAGCTAATCCAAGGGATGGAGCTGGCAAAACAGTTGAGGGTACATTTGAACACAGCATCATCTGTTGAAATTAGGGACTCCTTAGTACAGAGGATTTTAACTTCATATGAGAAGTCTCTCTTGATTCTCAACTGGAGTGGATCGCTGGGGCAGCAGCAGCAACAGCAACAGAAACAGCAGCAAAATGTTGCAGCCACGGCTGGTAATGTCCCAG…	691	probable WRKY transcription factor 41	Hevea brasiliensis	3.2E-123	100.00%	1216985556	XP_021689733	GO:0003700;GO:0005634;GO:0006355;GO:0043565;GO:0044212	DNA-binding transcription factor activity;nucleus;regulation of transcription, DNA-templated;sequence-specific DNA binding;transcription regulatory region DNA binding	Molecular Function;Cellular Component;Biological Process;Molecular Function;Molecular Function	109.509	3.58453	0.76541	4.68316	2.8249e-06	0.00329042	24	11	16	18	109	116	59	524	17.25	202
	CL5272Contig2_PB260	Duan et al., 2013	ATCGAGTGGATCGGCGGATGGACGGATGGGCATTCATAAAATTAATCCAACCAACGACTTTGAACTTTGAACAAGCCATATGGCCCCTTTCTTCTTTCGCTTTCTCCTAATCTCCATAGCCATACGCTTTTCGTTTTCTTTCCATTCTCCGAATGATAACTCCTTGAATTCTCTTAAATATGCTTCCATTAAAGACCGGATTTTTGAGCTTGCTAATGATCAAGACACATTGAATTGGATGAAGAATATCAGGAGAAAAATTCACCAGAACCCTGAACTTGCATTTCAAGAATTCGAGACCAGTAAGCTTATTCGGCAAGAACTTGATCAGCTTGGTATTTCCTATCAATGGCCCGTCGCAAGAACCGGTGTCGTGGCTGCAATTGGGTCTGGTTTGCC…	1655	IAA-amino acid hydrolase ILR1-like 1	Hevea brasiliensis	0.0E0	100.00%	1216993521	XP_021635880	GO:0016021;GO:0047980	integral component of membrane;hippurate hydrolase activity	Cellular Component;Molecular Function	802.486	3.4739	0.711984	4.87918	1.06528e-06	0.00163564	94	72	237	124	487	685	1332	3388	131.75	1473
	CL1Contig1193_PB260	Duan et al., 2013	TTTCCAGGTCGAACCAATGCACAGCTACAGAGACTGTCACTAGATCAACTGAATTTTCACCACCGATTAAGGACACCAGCTCATCATCTGACATTGATGATGGAGTATGCAAGTATCGAACCCGAGGGTGATTTATACCATGCTTTAATTGCTCTTCACTTATATCAGTTGCAATCACTTGATCATAGTGCTCTGCCACCTGCAGAGATTATATAATACATGACTATAGATGAAAAGTTGAAAACTATAGCTTCAAAATTCTAGCAATGAGTCTTGGCTCGGTTCCGATCTGAGCCTTGCTGACGAATAAAAAAAAAATAAAATCCTAACATTAATTTTCGGGAAAATGAAGGTTAATTAGAAAGAGAGAACTGACGCTGATAGCTGCCTGACCGTTGC…	564	putative methyltransferase DDB_G0268948	Punica granatum	1.9E-47	62.92%	1305224290	PKI40227	GO:0008168;GO:0032259	methyltransferase activity;methylation	Molecular Function;Biological Process	273.654	3.46184	0.615724	5.6224	1.88326e-08	9.24147e-05	47	49	71	16	360	450	244	953	45.75	501.75
	Hb_161393_010	Makita et al., 2018	ATGACATCCTTGATGCTAAGTGATAATTCATTTTCAGGGGAACTTCCAAGCTCGCTGGCTTGGAATTTTTCCAGGTTGGAGCTTAACAACAACAAATTTTCTGGTGCAATTCCTGTTGGGATATCTCGTTGGGTGAATTTGATTGTTTTTGAGGCAAGTAACAATATGTTTTCAGGTGAAATTCCAGTGGAAGTGACCAGCCTGTCTCGTCTTAATACTCTTATGCTTGATGGTAATCAACTATCAGGTCAACTTCCAACCAAGATAATCTCCTGGAAGTTACTGACTACTCTAAATCTCTCAAGAAATGCACTTTCAGGCCAAATCCCAGCAGTGATG	339	receptor-like protein kinase HSL1	Hevea brasiliensis	4.5E-67	100.00%	1217013986	XP_021646550	GO:0004674;GO:0005524;GO:0005886;GO:0006468;GO:0016021	protein serine/threonine kinase activity;ATP binding;plasma membrane;protein phosphorylation;integral component of membrane	Molecular Function;Molecular Function;Cellular Component;Biological Process;Cellular Component	31.1984	3.44875	0.771295	4.47138	7.77156e-06	0.00604224	5	6	5	5	26	39	29	135	5.25	57.25
	CL1055Contig1_RRIM600_Salgado	Salgado et al., 2014	TTCCCACTCTCGTGCGCCTCNCTTGCACNCTCAACTGTTTAGGCGAAATGGGCGTTTCAGTTCTTCCTCGAAAGCTTCAATCTTTTGGAAGACTGAAGTGCTGGCATTCTTCTCATTCTCACCATTTGCCAAAGCATGGTCCACGAGAACTTGCCTTAGTTTTTGCATCAATGGATAGGTAGCACTGCAGGGGTCATCTATATAGGAAAAGACTTGCTCACAATCCACAACTTTGAGCATGTCCTTCTCGCAGAACCTTGATGGGTGAAGTTCTCCAGTAGCACCCGTTGTTAGAACCCTTTTAGCTACTTGGCTTACAATGTTTTTGACTGCGTGCTTCAGATTCTCCTCCAAATGTCTCAAGTCAATAGCTTGGCAAAGTGCTACTAAGAAAGTTGT…	1504	phenylalanine ammonia-lyase	Hevea brasiliensis	0.0E0	99.76%	1216936250	XP_021660472	GO:0005737;GO:0006559;GO:0009800;GO:0045548	cytoplasm;L-phenylalanine catabolic process;cinnamic acid biosynthetic process;phenylalanine ammonia-lyase activity	Cellular Component;Biological Process;Biological Process;Molecular Function	134.627	3.4463	0.675691	5.1004	3.38931e-07	0.000700945	52	26	15	5	198	316	135	330	24.5	244.75
	CL5488Contig1_RRIM600_Salgado	Salgado et al., 2014	CCTATCCCCTGTGTGCCTTGGTAGACAATGCGTCCTTCCGATAAGAGGATGACATCATCAAACAGATCAAATGTCTCAGGGGCAGGCTGGAGTAGGGACATCAATACTGTGGCCTCTGTAAGGTGCACAATCTGCTGCAAGCACTTCACTATCTGAAATGTTGTGGAGCTATCTAGACCCGTTGATATCTCATCCATGAACAAGGTTTTTGTGGGCCCAACAATCATCTCCCCTGTTGTTACTCTCTTTTTCTGTCCACCCGATATCCCTCGGAGCATTTCATCTCCTACAATGGTGTCCTTGCAGATATCCAGCCCCAGCAGTTTGAGAGTGTAGTCTGTAAAAAGATTGCTTTCAGCTCCTTTCATAGCAGTTGCCTTCATGAAAAGGTCTACTTCT…	1124	ABC transporter G family member 29-like	Hevea brasiliensis	0.0E0	97.68%	1216943347	XP_021667816	GO:0005524;GO:0015416;GO:0015716;GO:0015748;GO:0016021;GO:0099133	ATP binding;ATPase-coupled organic phosphonate transmembrane transporter activity;organic phosphonate transport;organophosphate ester transport;integral component of membrane;ATP hydrolysis coupled anion transmembrane transport	Molecular Function;Molecular Function;Biological Process;Biological Process;Cellular Component;Biological Process	47.1555	3.426	0.685938	4.99462	5.89526e-07	0.0010668	9	8	11	5	35	56	74	179	8.25	86
	CL8230Contig1_RRIM600_Salgado	Salgado et al., 2014	AACCCCTTTTAACCCGTAACCGGAAGTTACGGGGAAAAAAAGTTTGGGTACCCTTTTACCGGGTAAAAGTTAACCCGTTTTAACGGTAATTAAACCGGACCGTAAAGGTTTGGTAAAAAAATTTTTTTAGGAAAAAGTACGCAACGGTTTTCCGTTAACCAAGGTTTTAACGTCCCCCTGGGATCTCGTATGGACCCGTCTGTCGGTGGTCGACAATTTGCAAAAACTAGGAATTGATCGATATTTCAGGGAAGAAATAGAAGTAGTATTGAGTGAAGTCTACAGAAATTGGATGCTGGGAAGTGAAGAAATAATTTTAGATGCCAGATGTTGTGCAAGGGCATTTCGTCTCCTACGGATGAATGGATATGAAATTTCCGCAGATGGATTATCAAATGT…	777	ent-kaur-16-ene synthase, chloroplastic-like	Hevea brasiliensis	1.7E-95	97.04%	1217032194;1217032192;1217032198	XP_021655978;XP_021655975;XP_021655976	GO:0000287;GO:0010333	magnesium ion binding;terpene synthase activity	Molecular Function;Molecular Function	68.5652	3.40101	0.773919	4.39453	1.11012e-05	0.00745009	9	8	20	9	80	97	33	292	11.5	125.5
	Hb_001051_040	Makita et al., 2018	ATGGGTTTAATCCGGAGTTCATCTCTGAAAAGAGGAGATTACTTGGAAGGGATGCTCAGTGAATATGTTGGAGGCAGAACCAAGTTGAAAGTTAACAGGAGTGTCTCACCTAGGCTTGTTGCTGCTCTTACTTGTCTGCAATTTGCTTTCGCTATTTATGCTACTTTCTTATTGTACTACATGAGTCCTGCAGTTGATTTAAGAACAAAACCAGACTTTACATGGGCTACAAGAATTGCACAAAATTGGAAACAATTCATAGTCCCACCACGTGTACTTGGTAGATACCAAGAAGCAGCTTCTCTTGTTGGAACAGAAATTCAACCCATCACTCCATTAGAAGTTTGTGAGCATGAAAAGATTGATTTCCAGCAGAAAAAGTCTAATGATGCTCAAATG…	2796	Glycosyltransferase family protein 2	Hevea brasiliensis	0.0E0	100.00%	1217027816	XP_021653688	GO:0016021;GO:0016740	integral component of membrane;transferase activity	Cellular Component;Molecular Function	70.646	3.38942	0.709007	4.78052	1.74844e-06	0.00236242	19	9	15	8	71	113	45	286	12.75	128.75
	CL22319Contig1_PB260	Duan et al., 2013	ATCCTTTTCAATTCAATCGATTTCCTACAGGTGCTGAAAGCAACTATTTTTCTCCTGTCTGAATTAGGGTCAAGAGACAAAGGTGTGATCCAGACACTTACACGAGTTGAATCTGATGTGGAATGCATCGTGGCTCTTTTTCAAGAAGGGCTTATTAGAAGCTGTTGTGTTGATATATCTTTTAAGACCGTCTACCATGAGCTTACTGGAGATGGACATGGTGGAATCTCTCTTAACAGTCATTAAGAAGAAAGAGGATGTGATTAAAATGCGTTTGAAGCCAAAAACAGCTTCTGTGCTTCTACTGGGACAAATCCTTTGTGGCAGTGAAGAAAGCACTGTTTTTTCAATTGTCAATGCTATTGTTTCAACCAAAGTGATTGAAAGTATTGCTGGCAG…	578	putative E3 ubiquitin-protein ligase LIN-1 isoform X1	Hevea brasiliensis	2.2E-98	99.32%	1216957684	XP_021675290	GO:0004842;GO:0009116;GO:0016567	ubiquitin-protein transferase activity;nucleoside metabolic process;protein ubiquitination	Molecular Function;Biological Process;Biological Process	37.2079	3.36457	0.694289	4.84607	1.25931e-06	0.00184964	0	4	13	6	46	34	94	101	5.75	68.75
	CL1Contig5517_PB260	Duan et al., 2013	CGTTGACTACCACTGACTTAGACAGTGGTATACAACGCAGTAGTTTTACTTTTTTTTGTTTTTTTTTTTTTTTTGTCATTACAGATTTTTGTTTTTATATCACAAACTGTAACTATAGGTACATAAAAAGGGATTGGAAACAAATCTTGAAATGTAAACAGAACAAAAAGTTACAGCTTAACAGATTGGAAGAGGGGCACCATTCCATTCCTTGAGACAATCTAGCATTGGATCAATGATCTTTCCCTGGCACATGGCGGTGAAAACCTTATCAAATTCCTCTCCAGGTGACCGGACCTTCTCACCAGTGAGCAACCCAGTTCCTAACTCCTCCCTCACAAACTTGTACAATGGGTAAGACCTGCATTCTTTGATCTTGTTGGCAACTGCTGGATTCCC…	740	phenylalanine ammonia-lyase	Hevea brasiliensis	7.5E-132	100.00%	1216936250	XP_021660472	GO:0005737;GO:0006559;GO:0009800;GO:0045548	cytoplasm;L-phenylalanine catabolic process;cinnamic acid biosynthetic process;phenylalanine ammonia-lyase activity	Cellular Component;Biological Process;Biological Process;Molecular Function	238.616	3.35216	0.585238	5.72786	1.01704e-08	7.36171e-05	47	41	58	24	287	347	199	904	42.5	434.25
	CL878Contig2_RRIM600_Salgado	Salgado et al., 2014	GACTGATGCCTTTGAGCCATGTTCTCGCTACCCAGCTCGGTGCTCGCCTCACCCAGGTCCGCAAGAATGGAACTTGCCCATGGCTGAGGCCTGATGGCAAAACCCAAGTTACCGTTGAGTACTACAATGAAAATGGTGCCATGGTTCCTGTCCGTGTCCACACTGTTCTCATCTCAACCCAGCATGATGAGACTGTCACAAACGATGAGATTGCAGCTGATCTTAAGGAGCATGTAATCAAGCCTGTTATTCCTGAAAAGTATTTGGACGAGAAGACCATCTTCCATCTCAACCCATCTGGGCGTTTTGTCATCGGTGGCCCTCATGGTGATGCTGGTCTTACTGGGCGTAAGATCATCATTGACACTTATGGTGGATGGGGTGCTCACGGTGGTGGTG…	876	S-adenosylmethionine synthase 2	Punica granatum	7.2E-171	99.61%	1305218013	PKI35563	GO:0004478;GO:0005524;GO:0005737;GO:0006556;GO:0006730;GO:0046872	methionine adenosyltransferase activity;ATP binding;cytoplasm;S-adenosylmethionine biosynthetic process;one-carbon metabolic process;metal ion binding	Molecular Function;Molecular Function;Cellular Component;Biological Process;Biological Process;Molecular Function	291.105	3.33434	0.646365	5.1586	2.48801e-07	0.000548104	66	60	28	58	239	410	253	1216	53	529.5
	Hb_000033_040	Makita et al., 2018	ATGAATTTTGAACATCCAGAATCAGAAACAAGACTTTCAAGAAGTATAATCAATCTGCAAGATCATTGTTCTAGCAACATAATGGATGGAAGATCAAGAAAAATGACTTTCACAGCCCAAACTACTGCACCTCTTCCTAGAGTAGAGAAAAAGAGGATGGAATATCAAAGATCATTGTCCCAGGGCAGTGGCAGGAGGTTGTTTCCTGCAAGCTATTTCAGCTTGGTATCACTGCTGCTGCTAATATGTCTAACAGCATCTCTGTTGATCCTTCCTTTGATACTTCCGCCATTACCTCCACCACCTTTTTCTTTGCTTCTGCTTCCTATAGGTATCTTAGCAGTGCTAATGGTCTTGGCTTTCATGCCAACCAATGCAAGGGATATAGCCTATACATAT…	405	protein AUXIN-REGULATED GENE INVOLVED IN ORGAN SIZE-like	Hevea brasiliensis	7.3E-59	99.25%	1216946210	XP_021669318	GO:0016021;GO:0046622	integral component of membrane;positive regulation of organ growth	Cellular Component;Biological Process	138.277	3.30853	0.592138	5.58742	2.30466e-08	0.000101542	28	23	36	15	256	302	74	373	25.5	251.25
	CL6966Contig1_RRIM600_Salgado	Salgado et al., 2014	GACTCCATCATCCTGTTTAACTCCAATCATACAAAGAAGAAAAGAAAAGGAAAACCCACATCAATGGCTTCCAACAATGAACAGCAAAATCAGGCAGGCAGGCACCAAGAAGTTGGCCACAAGAGTCTTCTCCAGAGTGATGAACTTTACCAGTACATACTTGAGACTAGTGTGTACCCAACAGAGCCTGAACCCATGAAGGAGCTCAGGGAGTTAACTGCCAAGCATCCCTGGAACATCATGACTTCATCAGCTGATGAAGGGCAGTTCTTGAACATGCTTTTGAAGCTTATGAATGCCAAGAACACAATGGAAATTGGTGTCTACACTGGATATTCTCTCTTGGCAACTGCTCTTGCTCTTCCTGATGATGGAAAGATCTTGGCCATGGACATAAAC…	878	caffeoyl-CoA O-methyltransferase	Hevea brasiliensis/Hevea brasiliensis subsp. brasiliensis	1.9E-129	94.26%	1217019151;1031916884	ANG56498;XP_021649211	GO:0032259;GO:0042409	methylation;caffeoyl-CoA O-methyltransferase activity	Biological Process;Molecular Function	476.619	3.30841	0.523757	6.31668	2.67239e-10	6.04621e-06	80	68	102	98	479	661	522	1803	87	866.25
	Hb_002025_090	Makita et al., 2018	ATGAAGACCTTGAAGAATGTGTTATAGGAGACAATGAAGATCATGCCATGGAAATTTCAATAGTACTTGAGAAAAAACAATCCATTGATACAATAGCGAAGATCGAAGAAACTCAAATCACGAAATTGATGGAAGATGAAAATTTATCCAACTCTTTAATTCCAATGCATCCTGAAGGCTATAGAAACACTTCTGGACTGAAGCAAGAAAAGGCAACTTCAATTCAAAAAATCTCAGCGGCTGTCATGTTCATGGTTATGTTTCTGCTCTTGAACACCGCTTGCCAGGCTACACTCAACTCTAATTTTTATGAGAAATCCTGTCCAAAAGCTCTCAGTACTACCCTCGAACTTCCATCAGAACAGCTATTGCACGAGAACGAAGAATGGCAGCATCTCT…	2027	Peroxidase 68	Jatropha curcas	0.0E0	78.89%	643730787	KDP38219	GO:0004601;GO:0006979;GO:0020037;GO:0042744;GO:0046872;GO:0055114;GO:0098869	peroxidase activity;response to oxidative stress;heme binding;hydrogen peroxide catabolic process;metal ion binding;oxidation-reduction process;cellular oxidant detoxification	Molecular Function;Biological Process;Molecular Function;Biological Process;Molecular Function;Biological Process;Biological Process	66.2523	3.27432	0.737451	4.44006	8.99351e-06	0.00655395	19	15	4	14	85	132	31	231	13	119.75
	Hb_005976_040	Makita et al., 2018	ATGGATTGGTTTCGCGGGGATTTCATTGGTTGTGGTAGCTTTTCTACTGTTAATTTGGCAATTCCTACGAAAGTTTCTGCTCCTTTAATGGCTGTGAAATCTTGTGATCTTTTTGACTCTTCTTTGCTTGAGAATGAGAAGGATGTCTTGACTCAACTAGGGAATTGTGAGAATATCATCAAGTGTTTTGGCGGCGATCAGAGTATTGAAAACGGGCAGAGGTTGTATAACTTGCTGTTGGAGTATGCCCCTCGTGGTAGTTTATATCATTGGGTAAAGAAGTCCGGTGGTTTCTTGTCGGAATCGGATGCCAGACGCTACACGAGATCGATACTAAAGGGTCTTCGTTATATTCACGCTAAAGGGTTTGCTCACTGCGACATAAAGCTTCAGAATATT…	1053	mitogen-activated protein kinase kinase kinase 18-like	Hevea brasiliensis	0.0E0	99.14%	1216990945	XP_021692533	GO:0000186;GO:0004709;GO:0005524	activation of MAPKK activity;MAP kinase kinase kinase activity;ATP binding	Biological Process;Molecular Function;Molecular Function	85.0274	3.26905	0.70083	4.66455	3.09298e-06	0.00348259	9	21	20	12	89	102	62	365	15.5	154.5
	Hb_000723_240	Makita et al., 2018	AGGAAATCCATATCGTACCAAAGATTTCCTATCCATTCTCTCTTAGATCGATCCTTTCTCCTTTATAACTTCAAGTGCTTCACTTCTTTTTATTGATTAACTGTCTGGGTATTTCTTAAACATGGCAACAATCTTTCAGAATGGCCACCAGAATGGTTCTTTGGAAACTTTGTGCGCAACTCGTGACCCACTGAGTTGGGGTCTGGCTGCTGAGTCAATGAATGGCAGCCATTTAGATGAAGTTAAAAGAATGGTGGCTGAGTTTAGGAAGCCTTTGGTCAAGTTAGGCGGCGAAACCTTGACCGTAGCTCAGGTGGCAGCTATTGCCAGCAGTCGTGAATCTGATGTGAAGGTGGAGCTTGCAGAATCTGCTAGAGCTGGTGTTAAGGCAAGCAGTGA…	2529	phenylalanine ammonia-lyase	Hevea brasiliensis	0.0E0	99.86%	1216936250	XP_021660472	GO:0005737;GO:0006559;GO:0009800;GO:0045548	cytoplasm;L-phenylalanine catabolic process;cinnamic acid biosynthetic process;phenylalanine ammonia-lyase activity	Cellular Component;Biological Process;Biological Process;Molecular Function	1534.94	3.25602	0.707129	4.60456	4.1334e-06	0.00418866	396	224	302	244	1201	1743	918	7251	291.5	2778.25
	CL1Contig17604_PB260	Duan et al., 2013	GGCCCACCAACCACAACCTCAACATGCACCACTACCACAAGTCAAATTTACCCTTCTCTTCTAATCATCACTTTTATGCAATCCCAACCCTTGGATTTTCCTAGATCAATGGCCACTGTTAATTTTCAACCAACCCACCCTTTCTCCCTCTGCCCTCCTTATGCTTACCTACCCATACACTAACAAGGGAAACTCCAACTCTCCTCTCTCACCTTCTATTTAAACCCCATTCCCTCCTCCCTTTCTCCTCAGGAAATCCATATCGTACCAAAGATTTCCTATCCATTCTCTCTTAGATCGATCCTTTCTCCTTTATAACTTCAAGTGCTTCACTTCTTTTTATTGATTAACTGTCTGGGTATTTCTTAAACATGGCAACAATCTTTCAGAATGGCCACC…	2411	phenylalanine ammonia-lyase	Hevea brasiliensis	0.0E0	99.85%	1216936250	XP_021660472	GO:0005737;GO:0006559;GO:0009800;GO:0045548	cytoplasm;L-phenylalanine catabolic process;cinnamic acid biosynthetic process;phenylalanine ammonia-lyase activity	Cellular Component;Biological Process;Biological Process;Molecular Function	1267.01	3.24269	0.739227	4.3866	1.15136e-05	0.00758866	372	162	281	156	1005	1443	739	5977	242.75	2291
	CL2009Contig1_PB260	Duan et al., 2013	TATTTTTTAATGGCCGCACACCGAAAGAGAACATTGCATAAATATTATTTTTTAATTATAATATTAATTTAATAATTGTTAAATTTAATAATTATTAAATTTTATTCTCATGTTAAAATTCAAGTTTATAGCAATTTTTTTATTTTTTATTTTCTAAAAATAGAGCTCCAAATGTGATCTATGGTTCACGGTTAAGTTGCTTCGTTGCCCTGATTTAGCCCACCACAAGAAAACTTACTATCCAACTTGAGATTGGTATTTAAGGCGTTGAGAAAGGGTATAATATTCCAACTCTATTAACATCCTCACTGAAGGCAATATTTAGTCTCACCTTAATTTGGGATCCAACTCGGGTTGGAAACCTCCAACCCTATAGTACCTACCAGCAAGCAACCACGT…	2025	UDP-glycosyltransferase 90A1	Hevea brasiliensis	0.0E0	99.15%	1217018830	XP_021649040	GO:0047213	anthocyanidin 3-O-glucosyltransferase activity	Molecular Function	213.111	3.22288	0.564254	5.71175	1.11823e-08	7.55451e-05	42	19	52	51	204	220	401	717	41	385.5
	Hb_003929_230	Makita et al., 2018	ATGCGTCATGGTTTTTGGAGAGAGATCACCACCGAAGGCTATGATCAGACATCGAAAGGTAGTGCCGATACTTGCCGGTTCTATTGGATCACCTGCCGACTGACGTGGCGGTCTTGGATGCTGACAATTTTGGTGCCGGTGGAATCAAAGGAACTTATGTTTCGATTAATGCCAGCTGATGAGACCCCGGGAACTGATGCTTTTGAGACCATGTTTCTCGGCTACCCAGCTCGGTGCTGCCTCAACCAGGGACCCAACAAGGTGGATAGGAGCGGAGCCTCTGTCAGGCAGGTGCTAAGCACCATTGTGCCAATGGGCTGTAGAAGGTGTATTGTTCCAGGTTTCTTATGCGATTGGCTGTGCCTGAACCTCTTGTCGGTGTTTGTGAGTAATTATGCC…	1662	S-adenosylmethionine synthase 2	Punica granatum	0.0E0	99.23%	1208519255	OWM75458	GO:0004478;GO:0005524;GO:0005737;GO:0006556;GO:0006730;GO:0046872	methionine adenosyltransferase activity;ATP binding;cytoplasm;S-adenosylmethionine biosynthetic process;one-carbon metabolic process;metal ion binding	Molecular Function;Molecular Function;Cellular Component;Biological Process;Biological Process;Molecular Function	435.086	3.20743	0.70057	4.57831	4.68749e-06	0.00461181	151	70	41	83	311	613	368	1844	86.25	784
	CL2291Contig2_RRIM600_Salgado	Salgado et al., 2014	GACTGAGCAACCAAAGATGCTTAATTAATTACAAACCTCATGTTCTTGGTTGGCTTCAGTTCCATGGTTTTGTTGCTGTTGCTGTAGCTGCTGCTGCTGCATCAAAGCTACAAGATGCATCTGTAAAGCATTGTAATTGTTGGTCACTTGACTAAGCATGTCTCTCAACCTTTGATTTTCTACATTCATCCTCTGGAGCTCTACTTGCAATTGTGCCAGCTCACTTTTTGATCGTTTATCATCAACGTCCGATGATACCCCATCATCCACCGTCGACTGATCACTTCCAGTGTTAGCAGTGAGAAGGTGCAATCCAGTATTTACATGGAGGCTTGACCTTGGAGCGGCTTCACCGTAAGAATTCTCCTTCTTGACAGTGACACATGTGGCTTTAGACTC…	642	probable WRKY transcription factor 31	Hevea brasiliensis	1.7E-100	93.60%	422940457	AFX83940	GO:0003700;GO:0005634;GO:0006355;GO:0043565	DNA-binding transcription factor activity;nucleus;regulation of transcription, DNA-templated;sequence-specific DNA binding	Molecular Function;Cellular Component;Biological Process;Molecular Function	70.4073	3.14352	0.724245	4.34041	1.42217e-05	0.00878774	19	15	13	12	59	84	48	314	14.75	126.25
	CL1Contig12665_PB260	Duan et al., 2013	TGTGCCTATTATTTTTTTGAAACAGATTTGGCTTGGTGGAACACCCAATCAAACTGCATTGGCAAGAAGCTTCATGGATAAGGTTAAGATTCAAGACCTCGAACGTGTTCTGGAACCTCTTTTTTATCATTGGAAACAGAGAAGGCAATCCAAAGAATCATTTGGCGAATTCATAACTCGAATGGTGAGCTTAGAAATTACTATTTGATATAGCTAGCTAGTTTTGTGACAAGATATGTCTGATTCTATTTTATATTATTGTTTGTTTAAGGTGAATTAATTGTTACCCTGCAATTATTTTGTTAGGGATTTGAGAAACTTCAGGAGTGGGTTGACAATTGGGAAGGTGTTGTGTCTACACCACCCAAATACAACCTAAGGTTCTTCTCTGATAAGGAT…	457	sulfite reductase [ferredoxin], chloroplastic-like	Hevea brasiliensis	3.4E-51	100.00%	1216998107	XP_021638322	GO:0020037;GO:0050311;GO:0051539;GO:0055114	heme binding;sulfite reductase (ferredoxin) activity;4 iron, 4 sulfur cluster binding;oxidation-reduction process	Molecular Function;Molecular Function;Molecular Function;Biological Process	93.5843	3.13992	0.554714	5.66043	1.50996e-08	8.7451e-05	33	19	10	20	131	185	78	275	20.5	167.25
	CL2088Contig2_PB260	Duan et al., 2013	TATTCACTATACTCTTGGCCCCCTTAAACCTTGGGACTGGTGGACATCTTGGCTTTTGAAACCTGTTGATGTCTGGCAGGTTTTTACTCCTACACTGTCTTGTTAACTGTGTAATTTTTTGATATGACACCATGGAATAGGATTTATGCATTTGCAAAAGCTAATGACTTTCTTTGCTAACACTGCAGGCTGCAAGGGAACAACTTGAGGAATCCCTTCCTGGAACGGGAGGTGGCAGAAATCCAAATGATGAACTGCTTGTCAAATTTCTTTTTATGTTACCATTATGTGCTGTACTCTTCAGTTACTATCGATCATTTCTTCAGACACGGACATTTTTGCAGAAGTTCATTATGTGATCATATGAGACACCTCTACTACAGAATTAGATCTAATGGA…	725	inositol phosphorylceramide glucuronosyltransferase 1	Ricinus communis	3.3E-66	82.98%	1000959096	XP_015576518	GO:0016021;GO:0016757	integral component of membrane;transferase activity, transferring glycosyl groups	Cellular Component;Molecular Function	13.9172	3.12959	0.654507	4.7816	1.73906e-06	0.00236242	9	4	0	3	21	29	24	22	4	24
	CL1Contig6952_PB260	Duan et al., 2013	TTTGAGCATCATATCAATGCTTCAAGTCCTAACGATGAGTCTCCTGCCAATGTTGACGCTGCGAAACAATGGAGAGATAGCAAGGAGGAGTTCAGGAAGAGAGTGAGTCGATGCGTGAGAAAAATCTCAGGAAATGTTGTGATCTGATGAACTGCTGCATTGGTTGCTGCTGAATATCTTCAATCAAGTACAGCAAGCACAGGAACATCGGCATAACCCTCTTCTGCTTTGCAACCCTTCAGGTATTTGCTTTGCTGTTGAGGCCAAAGCCAGATCATAAATATAGACTATACTGGAACATCTACCACCATTCTATTGGATATGCAACCATCGCTTTGAGCATCGTCAACATTTACGAGGGATTTGACATTTTGGACCCTGAGAAGAAATGGAAAAAGA…	788	cytochrome b561 and DOMON domain-containing protein At5g35735-like	Hevea brasiliensis	1.5E-79	100.00%	1216993878	XP_021636066	GO:0016021;GO:0055114	integral component of membrane;oxidation-reduction process	Cellular Component;Biological Process	120.126	3.09234	0.673396	4.59215	4.38696e-06	0.0044016	57	32	14	6	152	194	164	343	27.25	213.25
	CL18434Contig1_PB260	Duan et al., 2013	GAGCAGCCCACGCAACCCAGGAATCAACAACCACCGCAAGATCTCCTCTTGAACTTTCGTTCGGGCCTTAAAGTCATAACCGAAGGATTGGACTCGCGCGAGCGATCAGTTGCTCCCTCCCACTTTCCTTCTACATCAAATGTTACGGCTGAAAATCAAGTGTTTTCACCTTCTATGGTGGATAAGAGCTTCATGGGGAATTATTCTACATCCTTCGTATCTCCTTCGACGTCTGGGACAAACTACTTCTCTGCTACTTCAAGCGGAATACAGCATTACGTGGGTGGGAATCAGAATTTTCGGACTTCTGAGTTTGAGCTGACTGACTTAATCTCTGCTACCACTACTTCAACTACAGACTCTACCACTGTTGGTTTGGATTTCCCATTTGGCAATGTA…	487	probable WRKY transcription factor 53	Hevea brasiliensis	2.4E-70	100.00%	1216935404	XP_021655932	GO:0003700;GO:0005634;GO:0006355;GO:0043565;GO:0044212	DNA-binding transcription factor activity;nucleus;regulation of transcription, DNA-templated;sequence-specific DNA binding;transcription regulatory region DNA binding	Molecular Function;Cellular Component;Biological Process;Molecular Function;Molecular Function	57.1588	3.06816	0.711039	4.31504	1.59574e-05	0.00934727	9	6	16	16	62	67	45	236	11.75	102.5
	CL7510Contig3_PB260	Duan et al., 2013	GAGCCATCAACTAGGCATCAAAATGAATGTCATGTCATATTTGGTAGCGATCTTCTTGATTCATGGGTTGCTCTTACAATCTCACGCTAGTTTCACAGGCAAGGTCTCCACATGGGAAGCCCCTTCCAATGAATTTTCTTCTTATAAGTTGAATGTGGTGACACGAAAGGTTAGAAGATCCCCGCCTCCATCTCCCAGGCTTAATTCTCCTATTCACTACAAAAGTCCTCCTCCTCGGCCACCGCCACCGCCAGTGTCACCGCCACCACTGCCAGTGTCCCTGCCACCGCCGCCACCACCCCCATGCAACTGATGCTGCAGATGTAACGGTTCAAAATCTTCTTCAGGATAGTTTTTGACCACAAGTTCTTTTGCTTTCTTTTTTGGAAGGATATTTGC…	530	hypothetical protein MANES_08G137900	Manihot esculenta	5.1E-18	86.00%	1035914695	OAY44288	NA	NA	NA	43.6705	3.06716	0.68287	4.49157	7.07013e-06	0.00568624	9	8	16	4	46	58	48	159	9.25	77.75
	Hb_002045_260	Makita et al., 2018	GTTTTTATATCAGACGCCTTCATACCTGAAGCCCAACTCAATTAACCCACAAAAAACAGTTTTCCTCTGCTTCTTCTCTCCTCCTTTCAGCGATCAGCAAATCTTGAAAATTTGAAGACATAATGGCAGACGCGCTTACTGAAGATCAGATTGCAGAGTTCCGCGAGGCCTTTTGCTTGATTGACAAGGACTCAGATGGTTATATATTCTAACAATATCTATGCAGGCTTCATTACGATGGAAGAACTTGCTACCATTATACAATCGCTGGATGGACATCCTACCAAAGAAGAAGTTGGAGACATGATAAGTGAAGTCGATATTGATGGAAATGGAACAATAGATTTTCAGGAGTTCTTGAACATTATGGGACGGAAAATGAAGGAAAATGTTGCTGAG…	802	calmodulin-like protein 11	Hevea brasiliensis	5.5E-81	100.00%	1216992515	XP_021635369	GO:0005509;GO:0019722;GO:0032440;GO:0055114	calcium ion binding;calcium-mediated signaling;2-alkenal reductase [NAD(P)] activity;oxidation-reduction process	Molecular Function;Biological Process;Molecular Function;Biological Process	74.5019	3.03174	0.683059	4.43847	9.06008e-06	0.00655395	19	8	25	14	90	72	68	301	16.5	132.75
	CL1055Contig2_RRIM600_Salgado	Salgado et al., 2014	GTAAAGAAATGCATTACAGTATTTTTGTTTTTATATCACAAACTGTAACTATAGGTCATAAAAAGGGATTGGAAAACAAATCTTAGAAATGTAAACAGAACAAAAAGTTACAGCTTTAACAGATTTGGAAGAGGGGCACCACTCCATTCCTTGAGACAATCTAGCATTGGATCAATGATCTTTCCCTAGGCACATGGCGGTGAAAACCTTATCAAATTCCTCTCCAGGTGACCGGACCTTCTCACCAGTGAGCAACCCAGTTCCTAACTCCTCCCTCACAAACTTGTACAATGGGTAAGACCTGCATTCTTTGATCTTGTTGGCAACTGCTGGATTCCCACTCTCGTGCGCCTCTCTTGCACTCTCAACTTGTTTAGGCAAATGGGCTTTCAGTTCTTC…	732	phenylalanine ammonia-lyase	Hevea brasiliensis	1.3E-111	95.45%	1216936250	XP_021660472	GO:0005737;GO:0006559;GO:0009800;GO:0045548	cytoplasm;L-phenylalanine catabolic process;cinnamic acid biosynthetic process;phenylalanine ammonia-lyase activity	Cellular Component;Biological Process;Biological Process;Molecular Function	95.7746	2.98051	0.606958	4.91057	9.08126e-07	0.00146074	38	11	32	9	139	190	84	263	22.5	169
	CL1Contig8915_PB260	Duan et al., 2013	AACTTATTGGATTTGGAGGGAAGGACAGGTTTCCGTCTGCTTATTGTTCACCCAAACAAACCGCAGTCAAAGTGCTCTGCGCGTGTGGGACCCACTAGCAACCCACCAACTGCAATTATGATTATCAACGTGAAGGAGTCATCGCTGGTGCAGCCGGCGGAGGAGACGCCACGGCGGTGTTTGTGGAACGCGAACGTCGACCTTGTTGTGCCGAGATTCCACACCCCGAGCGTCTACTTCTACAGACCGACTGGTGCTCCTAACTTCTTCGATCCAAATGTGGTGAAGGAAGCCCTGAGTAAGGCCCTGGTTCCGTTTTACCCGATGGCCGGACGGTTGCGCAGAGACGAGGATGGTCGTATTGAGATTGATTGTAATGCGGAGGGAGTGTTGTTTGTT…	547	hydroxcinnamoyl-CoA quinate/shikimate hydroxycinnamoyltransferase	Hevea brasiliensis	1.3E-72	100.00%	1217021423	XP_021650403	GO:0016021;GO:0016747	integral component of membrane;transferase activity, transferring acyl groups other than amino-acyl groups	Cellular Component;Molecular Function	29.5446	2.97028	0.597934	4.96757	6.77977e-07	0.00118455	9	4	6	8	33	76	29	71	6.75	52.25
	CL1Contig3535_RRIM600_Salgado	Salgado et al., 2014	GAATCAAGGATAGATGGTATGTACCCAAATACACTCTTATCTCAAGCTTGATTATTCTTTCCTCCCCAAAACTACCACAACATTCACATCAAAATTGGGCACTACAATGAAGGAATGATAACCTTCCCCAAAAGAAGAAAAACTACAATGATAATAATAATAATAATGAGCAATACGAAGAATAAGTGATGATGCCACACTACAATTTGAGGAAGACAAACTCTTCAATTGCTGGGATATCCCCAATCTTTTTCAAAGTTTCTTTCTTGGGTTGTTCATCAACTCCAATTGCCATAACAGCTTGCTTTCGTGGAGCAATCCTTCCAACGCTCATGAAGCTGACATTCACATTCACCTCTCCCAATACGCTTCCCACCTTACCGATCATTCCTGGTTGAT…	1249	D-3-phosphoglycerate dehydrogenase 1, chloroplastic-like	Hevea brasiliensis	9.5E-166	98.61%	1216974867	XP_021684217	GO:0004617;GO:0005524;GO:0005739;GO:0006564;GO:0009555;GO:0009561;GO:0009570;GO:0009793;GO:0016020;GO:0051287;GO:0055114	phosphoglycerate dehydrogenase activity;ATP binding;mitochondrion;L-serine biosynthetic process;pollen development;megagametogenesis;chloroplast stroma;embryo development ending in seed dormancy;membrane;NAD binding;oxidation-reduction process	Molecular Function;Molecular Function;Cellular Component;Biological Process;Biological Process;Biological Process;Cellular Component;Biological Process;Cellular Component;Molecular Function;Biological Process	397.116	2.94292	0.556071	5.29235	1.20755e-07	0.000333289	113	87	105	63	488	570	292	1459	92	702.25
	Hb_002973_070	Makita et al., 2018	TTTCCACCTTCTTTCTTCTCCTAAACGAGTAGACAGCTTCAGCTTGCTTTCTGCTAGATCTCTATATATATCCTTTCTTCATTTGCTTTCTTCTTCAACTACTAGGTTCGAGAGGATAAAGAAAAGGAATTTTGTTTGGGTTTTGCTTCAAGATCAGTGAGAATGAAGACTACTTCGACTTCGGCGGCTATGGATTATTCTTCTTCATGGGTAGACACTTCTTTGGATCTTAATATTAATCCTCGACGTTCTAATGATGATGATGTCCCTGTACAAGCAAGGGTAGGCTTGGCCAAAGAAGGGCAAAGCAATTTTATGGAGTTGGGGAGGAAGGTTTCAGTGAAAGACGAGACTGGAGCTTTGGTGGAGGAATTGAACCGAGTGAGCGCAGAAAACAAG…	1341	probable WRKY transcription factor 40	Hevea brasiliensis	0.0E0	95.39%	1217027478	XP_021653508	GO:0003700;GO:0005634;GO:0006355;GO:0043565	DNA-binding transcription factor activity;nucleus;regulation of transcription, DNA-templated;sequence-specific DNA binding	Molecular Function;Cellular Component;Biological Process;Molecular Function	436.968	2.92741	0.499155	5.86473	4.49875e-09	4.5589e-05	189	68	116	43	610	755	631	1084	104	770
	Hb_009122_010	Makita et al., 2018	TTGTCCCGTTTCCCATTTCAAATTCAGGTCTGCCTAACCATCATCCTGTTTAACTCCAATCATACAAAGAAGAAAAGAAAAGGAAAACCCACATCAATGGCTTCCAACAATGAACAGCAAAATCAGGCAGGCAGGCACCAAGAAGTTGGCCACAAGAGTCTTCTCCAGAGTGATGAACTTTACCAGTACATACTTGAGACTAGTGTGTACCCAACAGAGCCTGAACCCATGAAGGAGCTCAGGGAGTTAACTGCCAAGCATCCCTGGAACATCATGACTTCATCAGCTGATGAAGGGCAGTTCTTGAACATGCTTTTGAAGCTTATGAATGCCAAGAACACAATGGAAATTGGTGTCTACACTGGATATTCTCTCTTGGCAACTGCTCTTGCTCTTCCT…	987	caffeoyl-CoA O-methyltransferase	Hevea brasiliensis/Hevea brasiliensis subsp. brasiliensis	1.0E-172	100.00%	1217019151;1031916884	ANG56498;XP_021649211	GO:0009809;GO:0032259;GO:0042409;GO:0046872	lignin biosynthetic process;methylation;caffeoyl-CoA O-methyltransferase activity;metal ion binding	Biological Process;Biological Process;Molecular Function;Molecular Function	603.503	2.85684	0.494945	5.77203	7.8322e-09	6.6141e-05	226	117	120	128	632	814	734	2057	147.75	1059.25
	CL71Contig4_PB260	Duan et al., 2013	TCATCTCCTTGCACATGCCTCTTACCCCTGCTACATCAAAGATGCTCAATGATGAAACTTTTGCAAAGATGAAGAAAGGAGTTAGAATCGTAAATGTTGCTCGTGGAGGAGTGATTGATGAAGAAGCTTTGGTTAAGGCATTAGATGCTGGAATTGTTGCTCAGGCAGCACTTGATGTTTTCAACGAGGAGCCCCCACCGAAAGACAGCAAGTTGGTGCAGCATGAGAAGGTGACTGTAACTCCACACCTTGGTGCTAGTACTGTGGAAGCTCAGGTATGTTAATGATAAGCTTGCTTCATTCTTTCTCTTGTCATGATATCCAAAAAAACTTATGGGTTTGATTTGCAGGAAGGAGTGGCCATCGAGATAGCAGAAGCTGTTGTTGGGGCCTTGAAAG…	692	D-3-phosphoglycerate dehydrogenase 1, chloroplastic-like	Hevea brasiliensis	1.4E-60	75.15%	1216974867	XP_021684217	GO:0008652;GO:0016616	cellular amino acid biosynthetic process;oxidoreductase activity, acting on the CH-OH group of donors, NAD or NADP as acceptor	Biological Process;Molecular Function	131.024	2.82185	0.627227	4.49892	6.82982e-06	0.00561629	66	41	16	14	210	252	101	347	34.25	227.5
	CL1Contig2917_PB260	Duan et al., 2013	AAGCAGTGGTATCAATGCAGTTAGTTACGCGGGAGGTCTGCCTAACCATCATCCTGTTTAACTCCAATCATACAAAGAAGAAAAGAAAAGGAAAACCCACATCAATGGCTTCCAACAATGAACAGCAAAATCAGGCAGGCAGGCACCAAGAAGTTGGCCACAAGAGTCTTCTCCAGAGTGATGAACTTTACCAGTACATACTTGAGACTAGTGTGTACCCAACAGAGCCTGAACCCATGAAGGAGCTCAGGGAGTTAACTGCCAAGCATCCCTGGAACATCATGACTTCATCAGCTGATGAAGGGCAGTTCTTGAACATGCTTTTGAAGCTTATGAATGCCAAGAACACAATGGAAATTGGTGTCTACACTGGATATTCTCTCTTGGCAACTGCTCTTG…	1002	caffeoyl-CoA O-methyltransferase	Hevea brasiliensis/Hevea brasiliensis subsp. brasiliensis	1.3E-173	100.00%	1217019151;1031916884	ANG56498;XP_021649211	GO:0009809;GO:0032259;GO:0042409;GO:0046872	lignin biosynthetic process;methylation;caffeoyl-CoA O-methyltransferase activity;metal ion binding	Biological Process;Biological Process;Molecular Function;Molecular Function	1563.64	2.80325	0.596157	4.7022	2.57373e-06	0.00310493	533	275	475	287	1373	1665	1678	6224	392.5	2735
	CL5032Contig2_PB260	Duan et al., 2013	GAACGCAACCTAACAAGCCTTTCAACTTCAATCCTTAGCTCCTAGCTACACTATTCAATCAAAATCAAGAACTTGATATTCTTTATAATTCTGGCCACTTCCATGCTATTTGTTGCTACTGTGGTTTTTCGACTCCTTCTGGGTCCTCCTTTTGCTGTTAGGGGGAAAGATTTCCTTTCTAACGCAACCCAGTATTTTGAAGCACATCAGGCTGGTTCTGTATTGCTCATTGTAAGTGATTGAATAAGTGTAAAAGAAACGATGGATAGTTGTTGGAACTTGGAGCAGAAGACACTGATTAGTGAGCTAATCCAAGGGATGGAGCTAGCTAAACAGTTGAGGGCACATTTGAACACGGCTTCTTCGGTTGAAACTAGGGACTCTTTAATACAGAGGATT…	1359	probable WRKY transcription factor 41	Hevea brasiliensis	0.0E0	95.25%	1216944988	XP_021668690	GO:0003700;GO:0005634;GO:0006355;GO:0043565;GO:0044212	DNA-binding transcription factor activity;nucleus;regulation of transcription, DNA-templated;sequence-specific DNA binding;transcription regulatory region DNA binding	Molecular Function;Cellular Component;Biological Process;Molecular Function;Molecular Function	141.761	2.78343	0.603014	4.61587	3.91458e-06	0.00413221	38	49	36	22	178	154	118	539	36.25	247.25
	CL15876Contig1_RRIM600_Salgado	Salgado et al., 2014	TGGCGACCGTTGGAGTCGAGGGTGAGCCTTGCTCTGGAGAATACTTTATGGTATGTTTTATTCGGTACCCCTCCCAAACACTTCTCTTTGATTCTTGATACTGGTAGTGATCTTAATTGGATTCAATGCGTTCCTTGTCTTGATTGTTTTGTGCAAAATGGGCCTTATTATGATCCTAAGGAGTCAAGTTCTTTTAGAAATATAAGCTGCCAAGATCCTCGGTGCCATTTAGTTTCTTCCCCTGATCCTCCCCAGCCTTGCAAGGCTGAGAATCAGACATGTCCTTATTTCTATTGGTATGGTGATAGTTCAAATACAACAGGTGATTTTGCGCTAGAAACCTTTACTGTTAACCTTACATCACCTGCTGGGAAGTCAGAATTTAAGCGAGTAGAGAAT…	589	aspartyl protease family protein 2-like	Hevea brasiliensis	3.3E-89	92.14%	1216963816	XP_021678462	GO:0004190;GO:0006508	aspartic-type endopeptidase activity;proteolysis	Molecular Function;Biological Process	21.6987	2.77992	0.505028	5.50448	3.70257e-08	0.000141486	0	11	5	4	45	45	29	33	5	38
	CL3517Contig4_PB260	Duan et al., 2013	TTGGGTGTGTACATGCAGCGTTCATGGATAGTATTGTTCTTGTGCTGTGTTCTACTTTGCCTCTATATCTCTTCGCTTGTCCTGTGTTGAAGCTATTGGGACAGCCCCAAGACGTAGCAGAGCTTTCTGGCAGGGTTTCCGTTTGGATGATACCACTTCACTTTAGCTTTGCTTTTCAGTTCCCGTTGCAGAGATTCTTGCAAAGCCAGCTTAAGAATACAGTAATTGCATGGGTGTCTTTAGTGGCTTTGTTGGTGCATGTGATTGTGAGTTGGCTGTTTGTTTACAGGCTTCAGCTCGGAGTAATTGGCACTGCCATGACTCTGAACTTTTCTTGGTGGGTTCTAGTGTTTGGGCATCTGGGTTACACTATTTGTGGTTGTTGTCCTCTTACATGGA…	1099	protein DETOXIFICATION 27-like	Hevea brasiliensis	0.0E0	96.78%	1217025560	XP_021652517	GO:0006855;GO:0015238;GO:0015297;GO:0016021	drug transmembrane transport;drug transmembrane transporter activity;antiporter activity;integral component of membrane	Biological Process;Molecular Function;Molecular Function;Cellular Component	62.714	2.75339	0.519895	5.29605	1.18336e-07	0.000333289	9	34	9	13	148	107	71	111	16.25	109.25
	CL1048Contig4_PB260	Duan et al., 2013	GCATATAATTAACAAACAAGGATTTCCATTTTCTCTCATATATATTTCTGTTCTCTCTCTTTCTCTGATATCTCTCAATGTCAATGGAAATGGTGGTTTCAAGTTTCTCAGAGGAGGTGTATCTTTCTTCTGCAATCTTTATGTTTGTTTGTCTGTATCTTTTCTTGGTGGTTCTGGAATCTCCTTGGAGCAATAATGCAGCATCTTGGTTGAATCAAGACTTTTGCTTTCCTTCACTTGCAGAAAAAATGACATCTGTGGTTGATTCTAGTTGCATAGCAAATACCAGCTGCTGAGAATGAAAATTCTCATCTTCTTTAGTTGTTGTGCTTGGCTAGCTTGATGCATTGGAAATAAAAAGAAAATGGAGACTTGGGGAGCAATTTTGATTCATCAATC…	557	hypothetical protein CFP56_33842	Quercus suber	2.4E-11	72.00%	1336336687	POE72525	NA	NA	NA	473.688	2.72551	0.502796	5.4207	5.93663e-08	0.000207448	108	81	241	65	965	1083	620	626	123.75	823.5
	CL8780Contig1_PB260	Duan et al., 2013	GAACTTCTGGCATCATTGTTGGACTTACTAGATTTTGTGAGGTCAAGAGTAATGGTCGGTCCAGATGAGCCCAGTGAGGCTGAGCAGGGTACTGAACCAATGGTGAGACTACGAGTTGCAGCTGATGTTGCCTCCATTTGTGAGGGATGTGGATGATTGTGCTCCCCTTCATAAGTTGCCACTAGAACAGATTGATCTTCAATGCTTCTTTGAACCTTCTTTTTGACAGGGCAGCTAGGAGCAAAAGAGCATTTGAAGTAAGCTCTTGGAGAAGGGTTATCTCTTGTGACCTTTTGGCCATATTTCCTCCATTGATATCCATCCTTGACAACTAGGCTTGTATCGTTTGCTTCTGTCCTCACATAAGCCCTGGAAATCTTTGCTTTGATTACTTCTTCT…	1024	probable WRKY transcription factor 40	Hevea brasiliensis	0.0E0	100.00%	1217027478	XP_021653508	GO:0003700;GO:0005634;GO:0006355;GO:0043565	DNA-binding transcription factor activity;nucleus;regulation of transcription, DNA-templated;sequence-specific DNA binding	Molecular Function;Cellular Component;Biological Process;Molecular Function	336.065	2.71787	0.603782	4.50142	6.75022e-06	0.00561562	75	68	182	27	455	523	447	911	88	584
	CL1Contig1370_RRIM600_Salgado	Salgado et al., 2014	CAATGCACCAATGGTGCCTGCAGAGGTCTAACAGAGCTGAAACCATATGTTTGCTTGCTAGAGAAACTTGGGAGGTTGGCTGTCCAGCTAGTAGCAGGAGGAAGTGGTGTGAAAAGTGTGAAAGTGAGTTATGGCTCTGCTAGAGCTCCTGATGACCTCGACACCAGGGTGCTCAGGGCTATGATTACTAAGGGTCTGATTGAGCCCATATCCAGTTGTTTTTGTGAACTTGGTCAACGCTGACTTCACTGCTAAACAAAGAGGATTAAGAATAACTGAAGAACGCATTACTCTGGATGGTTCACCTGAGAGTCCACTTGACTTTATCCAGGTTCAAATTGCCAATGTTGAATCGAAATTTGCCAGTGCCATATCAGAGACTGGAGAGATTAAGCTTGA…	554	D-3-phosphoglycerate dehydrogenase 1, chloroplastic-like	Coffea canephora	1.4E-72	94.83%	661899222	CDO97216	GO:0004617;GO:0006564;GO:0009570;GO:0051287;GO:0055114	phosphoglycerate dehydrogenase activity;L-serine biosynthetic process;chloroplast stroma;NAD binding;oxidation-reduction process	Molecular Function;Biological Process;Cellular Component;Molecular Function;Biological Process	86.4926	2.70504	0.607905	4.44976	8.59646e-06	0.00645289	47	34	11	8	161	179	90	162	25	148
	CL657Contig8_PB260	Duan et al., 2013	CTGGGTCTCTAAGTCTGACTTTTGTTTATGTTCAATCCATTGCATTTCTTTATAAAATTATTAAAAAGGATAATGCAAAATTCTACAATTATTGGGTTAGTTGAACACTGATGTGAGCAATGACAACATTTGAAAGGTTCACATGTTCCACAACGAAATGGAATATTGCAATNTAAAATGCTTGCCTAGGCCTCACATGGAGAGGCATCTACTATCTACATTTTTCTCCTCAATTTCTGCAATAATGGCCGAGGCTGACCAGCTAATTCTATTGGAGTGGTATCCTAGTTCTTTCGCAGCAAGGGTGAGGATAGCCTTGGCTGAAAAGGGATTAAAGTATGTGTCCAGACCAGAGGATTTGACCAACAAGAGCCCTCTTCTTTTGAAGATGAACCCAGT…	691	probable glutathione S-transferase parC	Hevea brasiliensis	3.8E-126	99.43%	1216925081	XP_021673233	GO:0016740	transferase activity	Molecular Function	57.8603	2.68238	0.60949	4.40103	1.07739e-05	0.00730621	9	8	23	20	66	75	62	200	15	100.75
	CL1Contig3864_PB260	Duan et al., 2013	ATCGATTGGATTCCAGGTATGAAAGATATTCGTCTGAGGGACTTGCCGACTATAATTCGCATAACAGATGGAAATGATTCAATGCTAAAATATACGATTAGAGAGATAGATAGAGCCTCAAAAGCTTCAGCCATTGTTCTAAATACTTATGATGAGTTAGAGCATGAAGTTTTGCTTGGTCTTTCATCTATGTTCACCCCTCCACTTTACACCCTGGGTCCTCTCCACTTGCTTCTTGTTCAAAATCCTTCAGAGAATGATGTAGCATCCATCGGTTGCAGTCTGTGGAAAGAAGACACTGAGTGTCTTCAATGGCTTGATTCCAAGGAACCCAATTCAGTCGTTTTTGTAAATTTTGGCAGCATGACTGTCATCACATCGCAACAACTTGTAGAATTT…	1001	7-deoxyloganetin glucosyltransferase-like	Hevea brasiliensis	8.5E-154	96.31%	1217039256	XP_021659611	GO:0043231;GO:0047213	intracellular membrane-bounded organelle;anthocyanidin 3-O-glucosyltransferase activity	Cellular Component;Molecular Function	223.111	2.64036	0.563042	4.68945	2.73944e-06	0.00326596	123	51	59	23	351	324	237	617	64	382.25
	Hb_026527_020	Makita et al., 2018	AGTTTCAGGTCTTATTTGCCTTCCTTGGCCAACTGTTGACCTGTGATTAAGAAAAAGAACAATACTTGCATGGATCAGGATCTATATAAATTACTGAGTGCACAAGAGCCCATATATATATAAATTGATCCCTTCTGCTTCAGAAGATTCATAACAGAAGACCAGATTTCAAGAACCCAAAAAAAATGGCAGGTTTGTTCGACAAGCAGGCTGCGGTTTATGCACATGCCAGGCCAACCTTTCCAAGTCAATGGTTTTCCATGCTGGCTGCTCTCACCCCTCACCACTCTTTAGCTTGGGATGCCGGCACGGGCAACGGCCAGGCAGCTATCAGCGTGGCAGAGCACTACGAGCAAGTGATAGCAACTGATATAAGTGAAGAGCAATTAAAGCATGGTA…	2339	putative methyltransferase DDB_G0268948	Cinnamomum micranthum f. kanehirae	0.0E0	73.31%	1557868159	RWR90228	GO:0008168;GO:0032259	methyltransferase activity;methylation	Molecular Function;Biological Process	3136.57	2.63368	0.604973	4.35338	1.34054e-05	0.00849037	1400	642	1179	265	4813	5019	2733	9041	871.5	5401.5
	CL662Contig11_PB260	Duan et al., 2013	TTTCTTTTTCTTTTTCTTTATCTCTCTTTCTCTCTCTTTAGTCTGTATACAAACGCAAAAATGGTCTCTATTAACTCTCAAAGGACTAAACTTTTTCTCTCCTTTTGTATATATATTCCCTCGTAGTTTAACTCAGAATTCGCAATCTTATTGAACCATGGCTCTTGTGTATAAGCTGCCATCGCTTTCTTCTTCTTCTTCTTTATCTGGACAAAATTTCAAGCATTTCTTCTTAATCCCAAAAACCATATGCTCTTTACATTTCAAAAGCTCACCTTTTACTGAGAAACATTCAATTGAGAGATACCAAAGAGACCACTGGCTTTATAAGGATCAGCTAGATCTTTACCATCACCAATCTTCTTCTTCTTCTTCTTCATGCCCTCTCCCATCTGACAA…	1686	uroporphyrinogen-III C-methyltransferase	Hevea brasiliensis	0.0E0	99.73%	1217042522	XP_021661309	GO:0008168;GO:0019354;GO:0032259;GO:0055114	methyltransferase activity;siroheme biosynthetic process;methylation;oxidation-reduction process	Molecular Function;Biological Process;Biological Process;Biological Process	451.913	2.6187	0.608755	4.30172	1.69475e-05	0.00964837	189	60	130	130	375	547	488	1696	127.25	776.5
	Hb_000077_390	Makita et al., 2018	ATGGCTGCGGCTAAAAACAGCACAGGAAAATCCAAGAAGGGTGTTGATGAAACTCAGAGATTGACGAGGCAAGATTGGGAGCTTGACAGGGGCAAGAAGGAAGCTGACCTTAGCTTACCTGAAAGGCAGCAATGGAAGCCAGTTTTTGGTGAAGCTTCCATGGCAGAAAGACCTCCCAAGAAGATCCGCAGCCCTGAACGCCAAGACCCAATTCAATTCTCTGCATTTTCAGCACATCAATCCGTACCTTCTTTCTCTGTTTCTCCTAGCTTTGCCTCAGCTCTTTCTTTACATCCACCTTCTTCTTCTGTCTCGTCTTCTAGTTCAAGACTTCTATTTCCCTTTTCTTTTGAAGGGTGTAATCAACCTATGCAATTCTCTCACCAGTTTAGAACAAAC…	1404	ethylene-responsive transcription factor ERF054-like	Hevea brasiliensis	0.0E0	100.00%	1216976593	XP_021685085	GO:0003677;GO:0003700;GO:0005634;GO:0006355	DNA binding;DNA-binding transcription factor activity;nucleus;regulation of transcription, DNA-templated	Molecular Function;Molecular Function;Cellular Component;Biological Process	49.6931	2.5553	0.561552	4.55043	5.35358e-06	0.00493196	24	15	13	10	45	83	54	154	15.5	84
	CL1Contig3399_RRIM600_Salgado	Salgado et al., 2014	ACAGTTTCATCATGTTAGGTGGGAATAAGAACGGTAGTGTACACGTACTGGAACCTACTAGTCACCACTTGTCATTGTAGTACTCAACAGTGACTGGGTTTTTGGCCATCAGGTCGTCAACCAAAGGGCAGGTACCATTCTTGCGAACTTCAGTGAGGCGGGCACCAAGCTTGGTTGCAAGAACGTGGCTGAGGGCGATAAGCTCGGGGGTTTCATCAGTGGCATAGCCAAACATGTGACCTTGGTCACCAGCACCAATCTCCTCGGGGCGCTTGGTAAGATGGCCATGGACACCCTGGGCAATATCAGGGCTCTGCTGCTCAATGTAAACTAGGACCTTGCACTTGTCAGCATCAAGACCCACATCATCAGAAACAAATCCAATTGAACGGCAGGTGT…	666	S-adenosylmethionine synthase 1	Hevea brasiliensis	6.1E-105	88.33%	1216925800;1216925798	XP_021653367;XP_021653444	GO:0003729;GO:0004478;GO:0005524;GO:0005618;GO:0005730;GO:0005886;GO:0006555;GO:0006556;GO:0006730;GO:0009409;GO:0009506;GO:0009809;GO:0046872	mRNA binding;methionine adenosyltransferase activity;ATP binding;cell wall;nucleolus;plasma membrane;methionine metabolic process;S-adenosylmethionine biosynthetic process;one-carbon metabolic process;response to cold;plasmodesma;lignin biosynthetic process;metal ion binding	Molecular Function;Molecular Function;Molecular Function;Cellular Component;Cellular Component;Cellular Component;Biological Process;Biological Process;Biological Process;Biological Process;Cellular Component;Biological Process;Molecular Function	39.4356	2.54434	0.527504	4.82336	1.41158e-06	0.00201472	19	15	10	7	58	67	104	36	12.75	66.25
	CL12818Contig2_PB260	Duan et al., 2013	GGCCTGTCATCACTGCCGAACTTCCCATCCTCAAAAGTCCATACAATTTTCTGAATTCTCTCACTGTATGAACACTTTCTCTGCAGAACACACCTCCTTCAGCTTCACCACTTTCATCTCTGGACCTTACAGATCTACTCTCACTCAATCTTTGAGCAACTATACTATTGTTTTGTAGAGCTGAAATGACTGATTTCAGAGCCCTGGTTGGTGAATTTCTGTTTGAGATCATGATCTCACCAATTTCAGCAGGACTTACACTTGTTCCTCCTGTTTGGAAAATTTCTTCAACCTGAGGAAAAAGCTTGTGTTCCTTGACTCCTAGGTAACTGTTAGCCAAGCTCTTGAATGCTGAGAAATCACATAAGGGAAAATTTATATGAAAATCAATCCTTCCAG…	996	AAA-ATPase At2g46620-like	Hevea brasiliensis	0.0E0	93.55%	1216949225	XP_021670856	GO:0005524;GO:0016021;GO:0016787	ATP binding;integral component of membrane;hydrolase activity	Molecular Function;Cellular Component;Molecular Function	55.2475	2.53929	0.581143	4.36948	1.24542e-05	0.00803869	28	15	11	15	70	63	53	186	17.25	93
	Hb_002030_090	Makita et al., 2018	TATTATCAAGTGCTGCTTTTGAAACAAACCCTCACTCTCTCTCTCTCTGGGTGCTTGCTAGTGCTAACTTGCCATCCCGGAAGGAAGTACCAAGAGATATGCCTGGCGAAGGTGCAGTAGAGGATTCAAAGGTTCCTCTACTAGGAGATCATTTTAGTCCGTTTAGTCCGAAACCTGTGGAAGATGATCAAAATCAGAGTCTTACGAAAAGGGTTTGGATTGAATCCAAGAAACTATGGCAGATACTGGGTCCTGCAATCTTTAGTCGCCTTACCTCTTACTCTATGCTTGTTATTACACAAGCTTTTGCAGGTCATTTGGGTGACCTAGAGCTCGCAGCCATTTCCATTGCCAATAACGTCATTGTTGGCTTCGATTTTGGTCTCTTGTTGGGGATGG…	1676	protein DETOXIFICATION 27-like	Hevea brasiliensis	0.0E0	100.00%	1217025560	XP_021652517	GO:0006855;GO:0015297;GO:0016021	drug transmembrane transport;antiporter activity;integral component of membrane	Biological Process;Molecular Function;Cellular Component	177.315	2.51912	0.431489	5.83819	5.27706e-09	4.86147e-05	85	26	50	55	345	251	188	418	54	300.5
	CL6295Contig1_PB260	Duan et al., 2013	CTTTTCTTTTCCATTTCTTTCAAACTTTTCTTTATTTTCAATGGAATCATTGATTGCAAGACATAATCATCTTTCATCATAACCTAATGACAAATACTGATTGAAATGGGAAAGGCAAGAACATGAATCCCATATTTCGTTTGTACATGAAGCTAAGAATTTATTCAAGATCAAATTTCACCATCCCAAAGCTCCTCTACTGTCTTGAAAGGTCCCTTCTCTGAGATGTAGTCTTCTCCTCGACATCCTCTACTTTGAGGAATCTCACTGATCTGTTTGCTTTCTTCCTCGCTCAATGTCCAGTTAATTATGTCGAGGTTCTGTTTCATCCTCTCCTTGTTAAAACTTTTCACCAACACACAGGTCCCTTGCTCATATGCCCACCTAAGGCACATCTGA…	1267	non-functional NADPH-dependent codeinone reductase 2-like	Hevea brasiliensis	0.0E0	100.00%	1217023315	XP_021651388	GO:0016491;GO:0033808;GO:0055114	oxidoreductase activity;6'-deoxychalcone synthase activity;oxidation-reduction process	Molecular Function;Molecular Function;Biological Process	43.5513	2.51237	0.564289	4.45226	8.49694e-06	0.00642578	19	15	11	10	45	59	48	142	13.75	73.5
	Hb_004116_070	Makita et al., 2018	GATTCAAGAGCCCCAAGAATCAAGATGGGTTTTTCTATGGAAGAGAAATCAATAAGAGTATTGAGAGTTATAAAGACTCTCTTCTTCTTGATTACTATGTTGATCTCTTTCCTTTTTTTCTCTGTTCCTGTTCTTCTTGTTATTGCTGACACCCTTCTTCCCTTTTCTCTTCTCTCTGCTTCTCTTTCCCCTTCTTCTTTATCATTTAAAACCCTCTCTTCCCATTTCAATAACTATGATTTTAGATACTCTCTCATTGATATTCCCCTCATATCCATCATAAGATCAGCAGTCATCATCTGTGTTTATAGCTTGCTTTCAAGAGGGCCATACTTGGGGATTACCACTATATGTTCTGTGTTATCTCTAATTTATGTGTCATTAAAAGCACCATATGTG…	908	hydrolase, putative	Hevea brasiliensis	2.2E-114	97.56%	1217031406	XP_021655570	GO:0016021;GO:0016787	integral component of membrane;hydrolase activity	Cellular Component;Molecular Function	28.35	2.48832	0.514361	4.8377	1.31352e-06	0.00190155	9	17	9	2	47	49	52	43	9.25	47.75
	CL13252Contig1_PB260	Duan et al., 2013	TTTTCTGAACATTTTCCTTTGCAAATGCTTGTTAATTGGATACTTTGAGCCACTCGAGGACTTGCAGACAGAGGTTCATTAGAATGATTGGATGATTAGTGTTCTGATCTCGTGAAACTTGTTTGTCAAAGAGTCAAACAGGAGTTTTTTTTTTGTCGATAATTCCAACTCCACTTTTTGTTTTCTTAGAGTCTAGAAGACTAATTCTTCATTTTTTCTTAATTCTTCATTTTTTTCTTGCAGCCAATATGGGCTGAAGGAGAAGGATCCACTGAGTTCTGCAGTTTCAGTGGCAGCAGCAGATCCAAGTCTCCTTTATCATCATTTCCTCAAAAAGTCTCTGTGAAAGCCCTCAAAAATTCTAAATCTAGGACATTGACAACATCGCCGACTTTAAAT…	785	putative E3 ubiquitin-protein ligase LIN	Hevea brasiliensis	4.9E-70	98.84%	1216957686	XP_021675291	GO:0004842;GO:0016567;GO:0016874	ubiquitin-protein transferase activity;protein ubiquitination;ligase activity	Molecular Function;Biological Process;Molecular Function	56.0059	2.47458	0.524353	4.7193	2.36663e-06	0.00296083	19	8	24	18	58	66	158	98	17.25	95
	CL4765Contig2_RRIM600_Salgado	Salgado et al., 2014	GACTCTCTATGTCTGTTGTTAAAGAAAAGCCTCTTTACGGCAATCTCTCTTCCATCTGGCAAAACTCCCTTATAAACTGATCCAAATCCTCCTTGTCCAAGCTTGTTGCCATCATCGAAAGATCCTGTAGCCTTCTCAAGTGTAGAGTACTTGAAATTCAAGCTACTGTCATTAAGGGTTTTAACCAGCTTATGTGCATCATTTGAACCTCTTCTTTTCTTCTGTATGTATCTCTGCTTCCAGATATAAATTCCTATAGTTACCCCAACTCCTAGAACCAACAGAGAGCTGACAACTGAAACCACTATCACTATAACGCTCCCTCTCGAACGTCCGTTTGTTGGCACTGGATTGAGAAAATTTCTATCTGAGTACCTCATAAAACACCCAGTATTCAGT…	434	cysteine-rich receptor-like protein kinase 2	Hevea brasiliensis	2.6E-72	99.30%	1216990922;1216990924	XP_021692522;XP_021692521	GO:0004674;GO:0005524;GO:0005886;GO:0006468;GO:0016021	protein serine/threonine kinase activity;ATP binding;plasma membrane;protein phosphorylation;integral component of membrane	Molecular Function;Molecular Function;Cellular Component;Biological Process;Cellular Component	13.925	2.45528	0.523893	4.6866	2.77776e-06	0.00327314	9	4	3	4	20	23	27	20	5	22.5
	Hb_000671_160	Makita et al., 2018	ATGAAGGGTATAGCTTTGGGTCTGCTTCTTCTAGTCGTATCAATGATTGCATTTTACTATGTCTACGGCTTCAACGAAGAAGAAAAAGAATATCAATCCAAGATTGAAAAGTTTTTGGATGACTACAATGCTTTCAAACCTACAAGATATTCCTATACTGACCTTAAGAGGATCACAAATCAATTCAAGGAATCACTAGGCCAAAGAGCTTATGGAACTGTCTACAAAGGAAAGCTCTCTGAAGAAATTCTAGTAGCTGTTAAGGTCCTCAACAATTCCAAGGGTAATGGAGAGGAATTTGTAAATGAAGTTGGAACAATAGGAAAAATCCACCATGTCAATGTCGTTCGCTTGATTGGCTTTTGTGCTGATGGATTCAGGCGAGCTCTGGTTTATGAG…	3025	rust resistance kinase Lr10-like	Hevea brasiliensis	0.0E0	99.34%	1216965924	XP_021679563	GO:0004672;GO:0005524;GO:0006468;GO:0016021;GO:0030247	protein kinase activity;ATP binding;protein phosphorylation;integral component of membrane;polysaccharide binding	Molecular Function;Molecular Function;Biological Process;Cellular Component;Molecular Function	161.59	2.43951	0.551101	4.42661	9.57248e-06	0.00675618	66	26	87	23	240	250	172	428	50.5	272.5
	CL13606Contig1_PB260	Duan et al., 2013	ATCTGGACCTTGGCTGTCACTCAGTTTGGACCTTGGCTGTCACTCAGTTAGAAACAAAACAACAAAAGTGAAAGAAAAAGAGAAATGAGAGCCTCAATGAGCTGGTGTACCACTACGAGTTTCTTACTAGTCATGCTTTCTTTAAATCTGCTTTCAGGGGCCTTTGCAAGACACCACAAATTGCCCCTACCACCACACACGGTTTATTTGACTCCATCACCATCACCTAATAATCCTCCTTTACCAAAATCACCACCAGTGCACAAGAAATCTCCTCCACCATCACCACCACAATTTGCAGGGGTACCATCACCAAAGAAACCGAAATCTTCACCATCACCACCTGATCAAATTTATCATATACCTCCATTTCCCCTTACCTGAGGTTCTAATGGAGAA…	566	NA	NA	NA	NA	NA	NA	NA	NA	NA	185.925	2.40891	0.483691	4.98027	6.34949e-07	0.00112884	75	64	48	51	286	201	173	588	59.5	312
	CL7004Contig1_PB260	Duan et al., 2013	TCTCTCTCTCTCTCTCTCTGTTTAACTCGATAAACAATTCCGAGAAATAACACTCCTTTCTTGCTCATTCCCCGTCTCAGTCTCCGTATCTCATCCTCTTTCGTATCTCATCCTCTTTCGTATCTATCGATCTTCTTATTTACCCTTTTTTATTATATCTCTAACATCTTTCCAAGCAAATATCCTACCAATTTCACCATACCTACCCAAAATAGAGATTAAAATATAACCAAAACCAATCCCTACTCCCGCAAAACATGAAAGGTGAGTATGTAGAGCCACACCACCCACCAAAGCATGAAAACGTCACCCCTATGAACATGTTCTCCAAACTTCACCCCCACCACCACCACCACCACCATCTTCCCTTCACTCAGCACTTCCAACTCTCTCGTGAAT…	468	AT-hook motif nuclear-localized protein 17	Hevea brasiliensis	2.8E-24	100.00%	1217006618	XP_021642743	GO:0003680;GO:0003700;GO:0005634;GO:0006355;GO:0016020	AT DNA binding;DNA-binding transcription factor activity;nucleus;regulation of transcription, DNA-templated;membrane	Molecular Function;Molecular Function;Cellular Component;Biological Process;Cellular Component	65.0401	2.3678	0.423725	5.58807	2.29612e-08	0.000101542	14	32	25	13	117	151	87	82	21	109.25
	CL13988Contig1_RRIM600_Salgado	Salgado et al., 2014	GACTCGATCATATCAGACCATCTCTATCACAACGTAAAGGAATGTGCTTTTAAGCAAACAGTTGATGCTGCTGCTGCAAGCAATTGCTCTGTCCATTTCAAAGGATTCATGGATGCCTATTCTGGGATCGATATTTATAGCATCTACACTCCGGTTTGCCTCACTTCTTCTCAATCCTCTAGGAAACTCGTCTTCGGGCCTCGTCCCCTAGCAATACATGACCTCTGGCACATGCTGCCATCAGGCTACGATCCATGTACTGAAGGCTATGCTGAAAATTTTTCAACAGAGAAGATGTGCAGAGCGCCCTTCATGCCAATGTCACCAAATTGTCCTATCCTTACACTCCATGCAGCCGTGTGATTGAGAGGTGGAATGACTCGGCGGATACAATATTGC…	677	serine carboxypeptidase-like 35	Hevea brasiliensis	4.8E-75	66.34%	1216965938	XP_021679571	GO:0004185;GO:0005773;GO:0051603	serine-type carboxypeptidase activity;vacuole;proteolysis involved in cellular protein catabolic process	Molecular Function;Cellular Component;Biological Process	12.0542	2.33723	0.540204	4.32657	1.51448e-05	0.00902783	9	4	4	2	19	18	21	19	4.75	19.25
	CL19090Contig1_PB260	Duan et al., 2013	AGGGTGAAGGAGTACATCTGGAGGTAAAAAAGGAACACTAGGTAGATTCAAGACTTTTGTTCCATTAGTTTGTGTTGCTGGGGTTGATGTACATAGGGAGAAATGGTATTTTTCTCTGGGAGAATTGGGTATAAGTTTGTAATTGTGGAGATGGTTGGGGTGAAGTTTTTGCCTAATATAGTTTACGTGCTCGCAATTCTTTTGCAGAATTATGCTATTTTTTGCCAAGTTTAATCAAGAGTTGCTTCTCTCTCTCTCT	259	NA	NA	NA	NA	NA	NA	NA	NA	NA	50.3084	2.30849	0.532914	4.33183	1.47875e-05	0.00902427	19	19	13	18	55	41	92	147	17.25	83.75
	CL1Contig416_PB260	Duan et al., 2013	GAATTGTTCTCCCGTTCACCGTCTGAGAAGAAGAAAAGAAAAAAAACAATCTTTTGAGAAGATGGCTGAAGCTAAGAGCAAATTTGAATCTGTTAGGGAATGGGTCGTTGAGCACAAGCTTAGAACTGTTGGTAATTTTCTTTTCCCTTATTTTTCTCTTCTTTTTTTAATCAGATGTTAGGTTTTCTTTTTCTTGAAAAATTGATCTGGGTTTTGGTTTGGATCTTTGATTGATCTCTCTCTTCTCTTTGAAAAGGTTCTCTATGGCTTAGCGGTATTGCTGGTTCAATCGCGTACAATTGGTCGCAACCCAACATGAAAACAAGCGTCAGGATTATTCACGCCAGGTAATTCTTCCTTATTTTGTTATATTTTTCTATTCTTATCTTTTCCGGTTTT…	1602	hypoia-responsive family protein 1	Arachis hypogaea/Arachis duranensis	1.8E-11	100.00%	1012236446;1431650190	XP_015939779;XP_025618992	GO:0031305;GO:0033617	integral component of mitochondrial inner membrane;mitochondrial respiratory chain complex IV assembly	Cellular Component;Biological Process	1267.51	2.30125	0.514787	4.4703	7.8109e-06	0.00604224	702	448	441	126	1979	2406	1542	2495	429.25	2105.5
	CL6585Contig2_RRIM600_Salgado	Salgado et al., 2014	GGTCTCTCTAAATACAAGACCCACGTAAACCTTACGGGTCCTTAGGTACGACAATAGGGNTACCATGAAGCCACTGGATATTCTACAAGCTTGGGGTTCCTAGGGCCACGTCTGGTCTAATTCCCAAATTACCGACTATATGCCTTCCTCCCCACGCTAGCCCTCCTAGAACAATCTTTCCATCTTCCCACAGGTTAAATCACCATGGTTTCTCCTGTACGCATTCATTTTCCTAGGGGTCTATATACAGGATCTCATAGATTTTGTATTGGCTAATGGAACAGTACACATGTGGTGGAATGATCAAAGAATGTGGAATATAAGAGGACTATCAAGTTTCATGTTTGGGTTCGTTGAGTTCATCCTAAATTCATTAGGAATATCCACAAGTGGGTTCAA…	682	cellulose synthase-like protein G3	Hevea brasiliensis	3.8E-89	87.79%	1217006369	XP_021642613	GO:0009987;GO:0016020;GO:0016757	cellular process;membrane;transferase activity, transferring glycosyl groups	Biological Process;Cellular Component;Molecular Function	22.142	2.28281	0.435166	5.24583	1.55581e-07	0.000384539	19	4	9	5	35	33	39	33	9.25	35
	CL1Contig18787_PB260	Duan et al., 2013	GAGTGGCCAAGAGTTCCTAGTTGAAGAGGACTTGTTGAAAGGTCAGCTTCTGCTGTAATTTGAAATCTCTAGATCTGCTCTCTCAAGGGTTTTTCACTAACCGGTAAGGTTTAATGCTTAGATTTTGTTCAAATTCCTCTTTTTGCGATTTCCTTCAATTTATACTGTACTAGAAATCAGAGCACAAACTGTGAAGGCTGCTCCAATTTTGGATTTGTTCGAACTTCGTGTGTGTGTGTGTTTTAGTGGATCTGAACATTTGGGATAAATGGGTCGTTGTTTTTAATGGTATTTGTGGTAATCTATCGTTAGTTTTTAGTTTGTTTGGGGATATAAGTTTTTTTTTTCCTTCCTTTTTGCCTCCTTAGTGCAAGTCATTTCTTTTACTTGTAAATGCTG…	916	S-adenosyl methionine synthetase 1	Ricinus communis	1.1E-25	91.38%	223548531;255543014	EEF50022;XP_002512570	GO:0004478;GO:0005524;GO:0006556;GO:0006730;GO:0046872	methionine adenosyltransferase activity;ATP binding;S-adenosylmethionine biosynthetic process;one-carbon metabolic process;metal ion binding	Molecular Function;Molecular Function;Biological Process;Biological Process;Molecular Function	64.7608	2.27305	0.404494	5.6195	1.9151e-08	9.24147e-05	19	26	15	27	78	81	150	122	21.75	107.75
	Hb_000032_150	Makita et al., 2018	AAAAGATGGATAGTTGTTGGAACTTGGAGCAGAAGACACTGATTAGTGAGCTAATCCAAGGGATGGAGCTAGCTAAGGACAGGTTGAGGGCACATTTGAACACGGCTTCTTCGGTTGAAACTAGGGACTCTTTAATACAGAGGATTTTATCTTCTTATGAGAAGTCTCTCTTGATTCTCAACTGGAGTGGGTCGATGGGACAGCAGCAGCAGCAGCAGCAGCAGCAAAATTTTGGAGCTACAGTTGGTGTTGTCCCAGAGTCTCCTATATCCTTGAATGGAAGTCCTGGAAGTGATGATTTTGATGGGCGTCACAATGATGTCTCAAAGAAGAGAAAGACAATGCCCAGATGGACAGATCAAGTTAGAGTGAGCTCTGAAAATGGGCTGGAAGGACCCC…	1131	probable WRKY transcription factor 41	Hevea brasiliensis	0.0E0	95.59%	1216944988	XP_021668690	GO:0003700;GO:0005634;GO:0006355;GO:0043565;GO:0044212	DNA-binding transcription factor activity;nucleus;regulation of transcription, DNA-templated;sequence-specific DNA binding;transcription regulatory region DNA binding	Molecular Function;Cellular Component;Biological Process;Molecular Function;Molecular Function	98.6114	2.26823	0.521625	4.34839	1.37143e-05	0.00852615	66	23	36	18	178	133	91	245	35.75	161.75
	CL1Contig15366_PB260	Duan et al., 2013	AGTTGAAGAGGACTTGTTGAAAGGTCAGCTTCTGCTGTAATTTGAAATCTCTAGATCTGCTCTCTCAAGGGTTTTTCACTAACCGTTGCCAGAATGGAAACCTTCCTATACACATCTGAATCTGTGAACGAGGGCCACCCCGACAAGCTCTGTGATCAGGTTTCAGATGCCATCCTGGATGCGTGCCTTGAGCAAGATCCTGACAGCAAGGTTGCGTGTGAGACTTGCACCAAGACCAACATGGTCATGGTCTTTGGGGAAATCACAACCAAAGCCAATGTAGACTATGAGAAGATTGTTCGCGACACCTGCCGTTCAATTGGATTTGTTTCTGATGATGTGGGTCTTGATGCTGACAAGTGCAAGGTCCTAGTTTACATTGAGCAGCAGAGCCCTGAT…	572	S-adenosylmethionine synthase 1	Ricinus communis	4.2E-78	80.92%	223548531;255543014	EEF50022;XP_002512570	GO:0003729;GO:0004478;GO:0005524;GO:0005618;GO:0005730;GO:0005886;GO:0006555;GO:0006556;GO:0006730;GO:0009409;GO:0009506;GO:0009809;GO:0046872	mRNA binding;methionine adenosyltransferase activity;ATP binding;cell wall;nucleolus;plasma membrane;methionine metabolic process;S-adenosylmethionine biosynthetic process;one-carbon metabolic process;response to cold;plasmodesma;lignin biosynthetic process;metal ion binding	Molecular Function;Molecular Function;Molecular Function;Cellular Component;Cellular Component;Cellular Component;Biological Process;Biological Process;Biological Process;Biological Process;Cellular Component;Biological Process;Molecular Function	42.5805	2.26225	0.50907	4.44388	8.83503e-06	0.00653515	9	23	16	10	57	64	119	43	14.5	70.75
	CL1Contig2133_PB260	Duan et al., 2013	TACCACTGCTACAGTGTACAACGCAGAGTACGACGGGGAAACAAAAGCCTTACAAATTCATCTCTTTCAACTGAACTTGCACATTCTCCATTCTTTCCTTCCTTCATTTTCTTTCTTCCTTTCTTTCTTTGTTTATCTTGATCCCTATGAATTAAAGAGAGATAGAGAGTGAAAACTAAAGAGAGAGATCTCCAAACAAGAGCAAAGAATTTCTGAGATGCAAAAAGATTACGATTGTGCATTCCCTCTTTGTAATTGCCTTATTTGAAACCGCCTCTTGCACCATCAAAAGCTAGAGCATCTTTGCCATCTTTGTCACAGTTGGCCAATTGGGGACGAAGTTAATTTCTGTGTTCTGAAATTGAAGGCAGCTGGATTTTCTTGAAACAGGAGGATAGA…	1447	protein AUXIN-REGULATED GENE INVOLVED IN ORGAN SIZE	Hevea brasiliensis	2.1E-47	100.00%	1217045938	XP_021663054	GO:0016021;GO:0046622	integral component of membrane;positive regulation of organ growth	Cellular Component;Biological Process	853.39	2.20176	0.454342	4.84605	1.25941e-06	0.00184964	250	219	443	304	1094	1094	874	2550	304	1403
	CL198Contig1_PB260	Duan et al., 2013	CCCTCTAGGGCCAAAGATATTACATGCTGGATGATCTCTATCTAATCTCTTCTCTGATTCAGTTCTCTTCTGCCCACCAAACATTGGGTGCAGAAGGATATTACCCAATACTTCAACATCTGCTTCCGCTGCCCTCACTGCAACATGGTGAGCTATATTTCCACCTGAACTATCCCCAGCCAAATATACATGAACCTTGGAATCCTTCCCACTTTGAAGCCAAGTTCTTGACTTAACCCATTTAAGAGCTGCCCAACCATCATCATATGCACATGGGTACCGGTACTCAGGTGACCGCCGATAATTAACAGACACCACAACAGCCTTGCAAACGCTCACAAGGCGGCGACAGAAGGTGTCATAGATAGCACTATTGGCAGAGGAGTGAGTGAAGCTTCC…	404	GID1b	Hevea brasiliensis	5.2E-67	85.35%	1216969432	XP_021681392	GO:0005634;GO:0009536;GO:0009939;GO:0010325;GO:0010331;GO:0010629;GO:0016787;GO:0048444;GO:0048530;GO:1905516	nucleus;plastid;positive regulation of gibberellic acid mediated signaling pathway;raffinose family oligosaccharide biosynthetic process;gibberellin binding;negative regulation of gene expression;hydrolase activity;floral organ morphogenesis;fruit morphogenesis;positive regulation of fertilization	Cellular Component;Cellular Component;Biological Process;Biological Process;Molecular Function;Biological Process;Molecular Function;Biological Process;Biological Process;Biological Process	25.3579	2.19354	0.485181	4.52109	6.15231e-06	0.00532869	9	11	11	6	38	42	60	25	9.25	41.25
	CL13920Contig1_PB260	Duan et al., 2013	AAGGAGGCATATGGGGCGTGAAATGTGTATATTATCATCAAGAAACAATAGATGGAGGCTAGCTTTCAAGAATCAAGAAGATTAAGAGAAAGAGAAGAAGCAATGATGAAGAATAATAGCTCCTTTCTTTCTCAATACCACAACTCCACGCCTTTTGAAGCAAAAGAAGAAGCGCCCAGTTTCAATAAGGAAGATAGAGCTGTGGTGAGGCCTCCGGTTACAGAGAATAATAAACCAGCACAAAAGCTAGAGAGCAAGCCATCCATGGACATAAATGAAAGTGCAGAAGCATTCATCAAGAATTTCAGGAAGCAACTTTTGATCCAGAGGCTTGAATCCATCGAGAATTACGAGAAAATGCTAGAAAGAGGTCTTTAACTTAACCCATGCCTTATTATA…	598	DUF761 domain-containing protein	Hevea brasiliensis	1.5E-70	100.00%	1216927660	XP_021672755	NA	NA	NA	773.797	2.14187	0.40776	5.25276	1.49837e-07	0.000384539	339	298	333	177	1246	1329	633	1835	286.75	1260.75
	Hb_080147_100	Makita et al., 2018	ATGCATCATTTGACCGGCACCAAGATTGGTATCCTCATAAAAATTCCACGTTCTGACTTTTCTATTCCTCCTACACCGCAAAGAAAGAAAATGGGGAGGGAGTTGTTCCTGGGACTTCTTGTGGCTTTGGTGGTGGGAATTGGTGGCTGTAGTAGAGCTTATGGTGAAGTTTCTCAAGTTACCATGACAAAGATTGGTAGAGTAAATGAGGAGGGTCCATACTTAGGTATTGTAGTGCCAAATGCCTTTGAGATGAACCCACTTCTCCAGTCCCCAAGTTTTATGGCTGATACTGAGCTTCCTTACTTGGACTTCTCAGGGAGAAGATTTAGGATTGGAGAAGTGGAAACTGTGAAGGTGATAATTGTCATGACTGGATTAAGCATGCTAAATGCAGGT…	5290	putative E3 ubiquitin-protein ligase LIN	Hevea brasiliensis	0.0E0	95.83%	1216957684	XP_021675290	GO:0004842;GO:0016567;GO:0016874	ubiquitin-protein transferase activity;protein ubiquitination;ligase activity	Molecular Function;Biological Process;Molecular Function	997.484	2.03958	0.471248	4.32804	1.50442e-05	0.00902427	396	211	581	372	1025	1119	1498	2779	390	1605.25
	CL867Contig2_RRIM600_Salgado	Salgado et al., 2014	ATTCTTCTGGCTCATTAGCTCCAATAGTCACCGCTTCAGTTGGAGTCTCCACTTGGCGAGTTCTTGTCTCAAATCTGANGAGTCATCCACATNTTGTGCCAGCAGCAGTGAACAACAGCTTGAACAACTTCAAACTGACCGTGATGCGGATAAGAGAAGGAAGAGCCTTCTGTTACTGGCACTAGACTTAGTATTGTATAGGAGAATCGCTGAGGTGAAGGCTAATGAAGAGAAAAGCTCTCGAAGAGATATTGTATGCCTTGATTGTACAGAAATTTATGGATGCTAATGTTTCACTGATACCCACAATGGCCCCTTCTTCCGCTGACCCATCTGGTCAAGTGGATAGGTGGCCGAGTCAAGATGAGAAGCTTGAGCAACTTCACTCTCCTGAAGCAT…	885	UV-B-induced protein At3g17800, chloroplastic	Hevea brasiliensis	3.4E-115	74.32%	1216965705	XP_021679444	NA	NA	NA	169.483	1.94634	0.447327	4.35104	1.35494e-05	0.00851675	127	77	43	42	225	257	205	379	72.25	266.5
	CL2306Contig2_PB260	Duan et al., 2013	GGTTGGGTGTGAGTTGGGACCTCTGTTCTCACTTTCCTTTCCCTCAAAGGAACCAAAACCAAACCCAACAAGGAGAACAGCTCTCAAATCCTCTGTTTTGAAACCATCGACTTGTAATTCCTTTCGATTTTAATCTTTTCTGCTTCTGCTTCTGCTTCTGCTTCTGCTTCTGCTTCTTGCTCCCATGGATTGGGTTCGCGGAGATTGTATCGGTTGTGGTAGCTTTTCCACTGTTAATTTGGCAATTCCCACGAAATCCTCCTCTTCTCCTTTGATGGCTGTGAAATCTTGTGATCTTTTTGACTCTTCCTTGCTTGAGAATGAGAAGGATGTTTTGAGCCAACTTGGGTATTGTGAGCATATCATCCAGTGTTTCGGCGGCGATCAGAGTGTTGAAAA…	1483	mitogen-activated protein kinase kinase kinase 18-like	Hevea brasiliensis	0.0E0	100.00%	1217031094	XP_021655402	GO:0000186;GO:0004709;GO:0005524;GO:0005737;GO:0031098	activation of MAPKK activity;MAP kinase kinase kinase activity;ATP binding;cytoplasm;stress-activated protein kinase signaling cascade	Biological Process;Molecular Function;Molecular Function;Cellular Component;Biological Process	109.302	1.92576	0.357398	5.38828	7.11347e-08	0.000225268	57	38	45	45	114	174	145	258	46.25	172.75
	CL748Contig2_PB260	Duan et al., 2013	ATAAGACAATTCTCGAAATGTGGCTAGGCCAAGTTCGAGGCTTCCTCTCCTTTTCCTGTGCCTTGAATAAAAAAAAAAAAAAAAGGGTGGCATAAAAAAGATAATGCGTTAGTGGTTTCTCATATTAATTAGCCGAAGAATAAAATTATAAACGAAGGACTTGCGTCTGGGGGAATCGTCGCTGAGAAAGAAAACGCGCATTTTTGTAGTGAAGGAGGAGAAGATGCAGAGATCATCGAGCAGTTCTTGGGTGCCTGATGAGTCCTTTAAGGACACCAACACAAAGTACACAGACAAAGACCAGCAACAACTGCCCACTTACGATCCTCTTTCCCACGTCGCCAAGAAGGAGAGGTCTCGTCTTAGATCTGCAGAGAACGCAATCCATCTCATACCTCT…	1160	uncharacterized protein LOC110634441 isoform X1	Hevea brasiliensis	3.0E-46	93.90%	1216999650	XP_021639127	GO:0016021	integral component of membrane	Cellular Component	98.1121	1.90533	0.440109	4.32922	1.49639e-05	0.00902427	71	38	39	25	125	109	134	246	43.25	153.5
	CL8501Contig1_PB260	Duan et al., 2013	GGGATTCTGTCGTCAAACATTGAAGGGCGAGAGGCTTGGAGTTAAAAGTTTTTCGCTCTTAAAAAACCCTAGAACGCGGGTTTCTTGGCCGCGACCTGATTAGAAAACCTTAGGGGTACTTTTATTGAAGAAGAGGAGGAAGAAGAAAAGTTTCTTGAACCGTTTTCTTTGTAAAAACCAGGGCAGATAACCGGAAAAATGTCACGGTGCTTTCCTTACCCGCCTCCGTGTTTCCTGAGGAACGGAGCGCACGGTGAGGCCGCGGTCATGCCCTTGAGCGAATCAATTAAGGTTCGTTGAGCAAATTTGGTTTTTGAGTCGTGCTCAACTGCTTTTATTGTCAATTGAAAAACTTTAGGACTTAGGTCAGGTTAACCCTAGGTTTTGCATTTAGGGGTC…	1073	uncharacterized protein LOC110655906 isoform X4	Hevea brasiliensis	3.5E-12	100.00%	1216943872	XP_021668097	NA	NA	NA	264.913	1.90128	0.309212	6.1488	7.8072e-10	9.88947e-06	160	115	92	90	359	382	339	582	114.25	415.5
	Hb_001514_080	Makita et al., 2018	GCTAACCCAGACCATCAACCTCAATATGGATACCCATTTTTTCTTGATTGTATTTTCTTTGATTTTATCATCTCTTTTTTTGTCTTCTGCAACTAATTCTGCTTTAAGAGGAGGTTCATATCTCTCAGTGGAGAATCCAAATGACTTTCTCGTTTCACCAAGGGGAGATTTCTCTGCCGGTTTTTACCCTGTTGGCGATAATGCTTATTGCTTTGCTTTGTGGTTCAGCAAACCATCTTGCAATAACAACTGCACTGTTGTTTGGATGGCGAACCGTGACTTCCCAGTTAATGGAAAACGCTCAGAGCTCTTGCTGCTGGAATCTGGTAACCTTATCTTAACAGATGCCGGTGAGGCCACTGCTTGGTCAACGGACACTATTTCACGATACCCAGCAGA…	4432	putative receptor protein kinase ZmPK1	Hevea brasiliensis	0.0E0	99.50%	1216964367	XP_021678752	GO:0004674;GO:0005524;GO:0006468;GO:0016021;GO:0048544	protein serine/threonine kinase activity;ATP binding;protein phosphorylation;integral component of membrane;recognition of pollen	Molecular Function;Molecular Function;Biological Process;Cellular Component;Biological Process	148.359	1.88744	0.428944	4.40021	1.08147e-05	0.00730621	66	38	102	46	247	216	151	320	63	233.5
	CL5002Contig3_PB260	Duan et al., 2013	AAAAAGCTCTTCTCTTCAATCCAACCTTCTCTTGCCCTTCTGAGCTACATTCTTTGAAACCCACTTCACTTATTCCTTCAAGACCGGTCTTATTTTGTGGGAGTGATTCCAAGGTTGGCGTGTCAAAGTCTACAACTGAGTTCGTCAAAAGGTCTGCGTTTAGGAGTGGCGATGGTGAGAACATTTTCAGAGTTTTTCAACGCGAAGCTTTTGTGAAGGACTTCATTGAGTTTTGTCCTGGATCCATGGCTGATGAATTGGGAGCTACTCTCAATCGTCTGGTTTGTTCTTCATCTTTCTGTTATTTAATTTCAGATATTATATGTGTTGATTGGTAACTTTGGCATTCTCATGAGGTTCAAATTGCAGAAAGTTTGTAGATTTGAGTCCTAATGCTTT…	514	lipid phosphate phosphatase epsilon 2, chloroplastic-like isoform X1	Hevea brasiliensis	2.2E-61	93.40%	1216964071	XP_021678597	GO:0016020	membrane	Cellular Component	28.7635	1.80926	0.415925	4.34998	1.36151e-05	0.00851675	19	8	9	18	33	41	53	50	13.5	44.25
	CL28944Contig1_PB260	Duan et al., 2013	AAACTAATCAGGTCTATATGTAGATAAAATAAATTATTGTAGAACGAAGAATAGCTTAGACATTTTCTGTTGAACTTTCGAACCAGATCGGATTCAGATCAGAGAAATGTGACCTGAAAGCTGGCTGTACTGCCCTACTACACATGCATGGCCTACCTCTGATGATTCGCAAATTAGTCTCATTTTTTTTCTTATTAATTAGCAGTTAAACATTATTAAAGAAAAAGAAAAACTTTAGCATTGTACAAATATTTATGACCCTGATTTTTGAGAAATTAACTGATATATATCTCGGAGCAGCACCTGAAGAATGCAGGGACTTCAGGATTCTTCAAAGTTCTGAGTAACAATTTGGTTAGCCATAAGATCAGTACTATAAGATATGATGTTAATTAACAA…	507	NA	NA	NA	NA	NA	NA	NA	NA	NA	67.4003	1.7426	0.40213	4.33341	1.46814e-05	0.00901681	38	13	43	30	99	75	134	107	31	103.75
	CL7102Contig1_PB260	Duan et al., 2013	TAGCAAATATTTTTCATGGAAATTATTGTATTGTAGATAGAGGGTCTTGAGGTACGGAAATGCTCCCAAGCTATGAAGCAGTGAAGGGCTTCTTTCGTTTGTGGTCATGTTGTTCAAAATTAATTTTCTTAGCTTGCTTAGACCTCTCAAGGCCTCAAACTTGATGATCTGATTTCCGCTCAAATGTAGCTCCTCTAAGTTGCTCAAAGCACCCAATTCTAGGCAACCAAAGAGTAAAACTAACAATAACTAATCATTTATTCCTTTGAGGAAAAAAATTTCAAATCTCATAACTAACCTTCTACGTTAAGTTTTCCTTCGAGTAAATTATATTCTAGGTTCAGAGATTTGAGAGATGAAAGTCTCTTGAGAGATGAAAGCATGCTATTGTTAAGGCGA…	1035	LRR receptor-like serine/threonine-protein kinase GSO2	Hevea brasiliensis	7.7E-109	99.07%	1216955615	XP_021674214	GO:0016021	integral component of membrane	Cellular Component	80.0956	1.67797	0.334203	5.02083	5.14493e-07	0.000983721	33	51	26	42	99	117	108	165	38	122.25
	CL2836Contig1_PB260	Duan et al., 2013	AATGAACCTCGTGCAGATGTAATCCATAAGTTTCTAAGATTACTTGCTATCTGCCACACTGCAATACCTGAAATTGATGAAGAAAGTGGAAGAGTAACATATGAAGCTGAATCACCAGATGAGGCAGCATTTGTAATTGCAGCAAGAGAACTTGGATTTGAATTTTATGAAAGGACACAAACTAGCATCTCGCTGCATGAGTTAGATCCAGTAGCTGGCAGGACAGTTGAAAGGAATTATCAACTTTTGCATATTATTGAGTTTAGTAGCTCTAGAAAGCGGATGTCAGTGATTGTAAGAAATGAGGAGGGAAAGCTGCTACTACTTTGTAAAGGTGCTGACAGGTTAGTAATATGACACAACACCTTAAGCTTATATGACTACTTGGGATAAGTTCAG…	479	putative phospholipid-transporting ATPase 9	Hevea brasiliensis	2.0E-70	98.31%	1217016067;1217016071;1217016069	XP_021647597;XP_021647598;XP_021647599	GO:0000287;GO:0004012;GO:0005524;GO:0016021;GO:0045332	magnesium ion binding;phospholipid-translocating ATPase activity;ATP binding;integral component of membrane;phospholipid translocation	Molecular Function;Molecular Function;Molecular Function;Cellular Component;Biological Process	30.8739	1.6662	0.317604	5.24615	1.5531e-07	0.000384539	19	15	17	11	50	47	43	45	15.5	46.25
	CL287Contig1_RRIM600_Salgado	Salgado et al., 2014	GACTGGCTACTTGACAAGGTCTTTGGAAGGGAAGAAAGCAACAGATATGAGACTGGCTGCAATTTCTGTTGGAACTAGTGGCCATGGGGNGNGAGANACTNTAGGCGGAGGNANNTNTGNGCACACTGTTATCAGCAATAGCGCACGGGTGCCCATCTTTAAGGGCTCTTTCTTTGTGGGATGTTCCTTCTGTTGGGGATGAAGGTCTATTTGAGGTGGCCAAAGAATGCCATTCGTTAGAAAAGCTTGACCTTTGCAATTGTCCATCAATTTCCAACAAGGGTTTGATTGCAATTGCTGAGAACTGCCCTAACTTGATTGCTTTGAACATTGAATCTTGCCCAAAGATAGGTAATGAGGGCTTACAAGCCATTGGGAAATTTTGCCCCAAGCTGCAGT…	679	f-box transcription factor	Hevea brasiliensis	1.4E-95	98.28%	1217045832	XP_021662997	GO:0004842;GO:0016567;GO:0019005;GO:0031146	ubiquitin-protein transferase activity;protein ubiquitination;SCF ubiquitin ligase complex;SCF-dependent proteasomal ubiquitin-dependent protein catabolic process	Molecular Function;Biological Process;Cellular Component;Biological Process	155.4	1.66507	0.3647	4.56559	4.98088e-06	0.00471962	104	77	74	50	203	242	338	155	76.25	234.5
	Hb_003442_050	Makita et al., 2018	ATGCAAAATGGTTGGGAAAGCACTTCTAGCTTTCTATTCTTTTCATTTTTCTTGCTCTACTTGTTTCCTTTACAATACAGCATTGAAGTTTATAACATAACTCCTTCACAACCATTCTTACAAGGATATACTCTTGTCTCTCCTCATCAGATTTTTGAATTAGGCTTCTTTAGTCCTGAAAATTCCAGCAATCAATATGTGGGAATATGGTATAAAGAAAAACCAGCTACAGACTCCACTGCCCATCTAACAATTAGCACTGATGGAAATTTGAAGCTTATGGATGGGCAACAAAACACTCTATGGTCAACCAATACTTCTTCTGCATCAAATGGTACGGTTGCTGTGCTTTCAGATGATGGAAGGAAACACTGGAATAGTTTTCATCATCCTTCTAAT…	4404	G-type lectin S-receptor-like serine/threonine-protein kinase At1g61370	Hevea brasiliensis	0.0E0	98.44%	1216941255	XP_021666767	GO:0004674;GO:0004715;GO:0005524;GO:0016021;GO:0018108;GO:0048544	protein serine/threonine kinase activity;non-membrane spanning protein tyrosine kinase activity;ATP binding;integral component of membrane;peptidyl-tyrosine phosphorylation;recognition of pollen	Molecular Function;Molecular Function;Molecular Function;Cellular Component;Biological Process;Biological Process	453.279	1.65293	0.357773	4.62005	3.83643e-06	0.00409235	311	196	229	147	593	575	538	1039	220.75	686.25
	CL14232Contig1_RRIM600_Salgado	Salgado et al., 2014	GACTATAAAATCTAAAGAAATGCATCAATGGCCAAAACTGGCTTGATATCAACCTTGACCTGTCAATTCATATGATATCAAATCTAAAACAGCTATTTAGCCTTCAAGAGATGCAGATGCTCCTCTGCAACATAATTATTCCAGTAGTCGTTGAAGTTGCTATTGAATTCGTTCAAGCAGTAGGTTTTTCTGCACCTTCCTTTTTATCAAGCTCTTCCAGGGCTGTCCACAGTTTCGGATCATCATAATCCTTTATTAGAAATGCTGGCTTAGCTTCCATCAGTAAATGTTCTGGATTTCTTGTAGTTAAACCAACAACAGGCATTCCGGCTGCTACACCAGCTTTTATCCCCGAAACAGAATCCTCGCATATAAAGGTGTGATCCTTTGACACCTTGA…	649	haloacid dehalogenase-like hydrolase domain-containing protein Sgpp	Hevea brasiliensis	7.9E-92	90.91%	1217038939	XP_021659444	GO:0008967;GO:0016311	phosphoglycolate phosphatase activity;dephosphorylation	Molecular Function;Biological Process	78.4495	1.63522	0.289135	5.65556	1.55335e-08	8.7451e-05	66	32	33	32	121	107	101	135	40.75	116
	CL1Contig13858_PB260	Duan et al., 2013	GGTGGTCGCATATTCAGTACTTGCTCTCTAAGTTTGCTCTCTTTTCTGATCTTTCCCTGGTAATTTTCTGATCATTTATGTTTAGACTCTCTGATTTGCTGTGTTCATGTGGTTGCAAAATTGATGGATATCTTCTTCCATCGATGGCCTAATTATTTGCGTTTTCTTTGAAACTTTTCTGTTATTTTTGCAATCTCTGTTATTGTTTTGATGATTGGATGCCAAGTTAATTTTGTTTTTTTCCCCTAGTAATCCTTTCAGTTCTCGTCAAGTAAAGTACATGGTTGATCTAGAGGTTCAGATTCCTACTGCTTTTGATCCATTCACTGAGGCCAAGGATTCGGGTGCTCCTGGGGTGAAAGAGTATGTTCATATCCGCATTCAGCAAAGGAATGGAAA…	629	protein translation factor SUI1 homolog	Hevea brasiliensis	4.3E-76	100.00%	1216972878;1216972880	XP_021683163;XP_021683162	GO:0003743;GO:0006413	translation initiation factor activity;translational initiation	Molecular Function;Biological Process	22.5884	1.5826	0.361332	4.37991	1.18731e-05	0.00776246	9	11	14	10	34	40	29	32	11	33.75
	CL1615Contig1_RRIM600_Salgado	Salgado et al., 2014	ACGAGAACGTACGACGGACGTTTGTAAACCCGAACTTAACGGGTAAAGGAAGGTACGTAAGGGTACGACGTACGTACCCGAACTGGGTTCGGTAAAGTTACCAACTTTTCTTAACCGAACCGTACGCCGACCAACTACCTCGTAAAACCCGAAACTAACGGTACGAAAAGTTTAAGGTACGTACGTAGGTAAGGAAGTAAGTTTAGGGTAGGCGAGTTGTCGATTCTAACAACCAATAACAAAGGACTTGGCATTTGGTTAAGCGAGTTTGTGGAACTCGGAGGGCGATAATTGACGAGGCAAGGGCCAAGAATTTAAGGCAATTGTGGCCAACGGTCTTAAGCTAGGTGCATCACTTGCCATGGCAGAGCACATTCCATGGCTTCGCTGGATGTTCCC…	1352	cytochrome P450 98A2	Hevea brasiliensis	0.0E0	96.65%	1216930178	XP_021685428	GO:0005506;GO:0009809;GO:0016021;GO:0016711;GO:0020037;GO:0055114	iron ion binding;lignin biosynthetic process;integral component of membrane;flavonoid 3'-monooxygenase activity;heme binding;oxidation-reduction process	Molecular Function;Biological Process;Cellular Component;Molecular Function;Molecular Function;Biological Process	396.415	1.58228	0.350977	4.50821	6.53783e-06	0.00561461	226	190	205	174	377	433	659	907	198.75	594
	CL589Contig4_PB260	Duan et al., 2013	TGTGTAGATGTCGTCAGCGTTAAGGTATGCTTCAGTATTAATTAGCCTTATTGAAAAAAGAATCTTGTTCTTGTTGAATTAAAGTGGTGTTTGTTTTGGTTTTAGGCCTGTAATGAGGCTAACTTTCCAAGCCGATCGCCGCCTAACTGGTGGACAGAGGAGCTGTCTATTTTAGATGTAGAATTTCTGGGGAAAATCATTTCTGCAATGAAGAAACGGGGAGCCAAAGCACTAACCCTAGCGAATGCTCTCGTTACTTACACAGAGAGAAATCTTCGAGATCTGGTTCGAGATCATTCTGGCAACGGCACCAAGTCTTTGGATCTTGACGACTCCGATCTCAGGAGCCGCCAACGGGAGCATCTACAATCAATAGTCTCTCTTTTGCCTTCTGAGAAA…	860	root phototropism protein 2	Hevea brasiliensis	3.0E-146	89.19%	1217035101	XP_021657477	GO:0009638	phototropism	Biological Process	346.049	1.48244	0.276309	5.36516	8.08796e-08	0.000248366	184	175	233	138	563	583	358	533	182.5	509.25
	Hb_000111_180	Makita et al., 2018	ATGGCGGCGGAACAAGAGCGCCAAAGCGACGCCGAAGCAGCAAAGCCCAGTTTTGTGTTGCGGTGTGAAATGGTGAAAAAAGCATCAAACCACACAACCCAGCAGTTACCAGTTAGGTCGATTTCGCTAGAAAAAGTGAAGCGCAGAACTGCTCGCTCCTTAGTTTCCAAACTCGGCTCTGTATCCGAGCAAACCCGCTCCGAAGCCTTAGCTGAGCTGCGTCTCATCACCAAACACGATGCTGATAGCCGCCCGATTATCGCTGACGCCGGTGCTATTCCCTTCTTGGCTGAGACTCTCTATTCTTCATCCCATGATTCGCAAGAGAACGCCGCTGCTACTCTCCTTAACCTTTCCATCTCTTCCCGCGACTCCCTCATGTCTACGCGCGGCCTCCTT…	1071	U-box domain-containing protein 11	Hevea brasiliensis	0.0E0	100.00%	1217019576;1217019574	XP_021649439;XP_021649440	GO:0005634;GO:0005737;GO:0016874	nucleus;cytoplasm;ligase activity	Cellular Component;Cellular Component;Molecular Function	55.291	1.45201	0.312861	4.64108	3.46597e-06	0.00385968	28	26	40	23	83	86	95	60	29.25	81
	CL3093Contig1_PB260	Duan et al., 2013	AATTTTCACGTCTTCTAGTGATTTGTCTACCGCATGGTGTTTCTAATGGTTTCAAGTGACTTGTCCTTGATGCCTTTCATCTGTATGCATGTCTTTGTACTATAATTGTAACAAATGGAGTACCAATGTAAGAGTATAGTCTTTATAAACACCAACAACTAAAGCCTTAATTCCAAACTAATTGGGGTCAGTTATATGAATTATTTTTCGCCATTCTACTCTGTTGACACCAGGTCCACCTCAACATCCTGTATAGTCTTTATAAAACAAATTAAAAAATTGGGTCAAGATTGCTTATATTGGTCAACATTTTCTTGTATCGGTTTATGAGACAAAAATGTTTCTTTATGTGTATTAGATTTGTGCTAGACAATGCTTGAATTGGAAGCTTTTTAGTCT…	1365	B3 domain-containing transcription repressor VAL2 isoform X1	Hevea brasiliensis	0.0E0	90.85%	1216981896	XP_021687839	GO:0003677;GO:0005634;GO:0008270	DNA binding;nucleus;zinc ion binding	Molecular Function;Cellular Component;Molecular Function	42.5257	1.38985	0.308737	4.50174	6.73998e-06	0.00561562	28	30	20	19	52	66	54	71	24.25	60.75
	CL1Contig8594_PB260	Duan et al., 2013	ATCGTTCCTAGGTCTCTTAGATATTTTCTCTAACCTCTTCAAGCAAGCCATGACTACAGATCCTTGGCCTTTTCCTTGTTTCTTGTAAAATTCTTGGCTTTCTTGTTCTTGTTCCTGTTATGCAGTCATCGATCGTTATAATGGGTAGTGGAGAGAAGAGTCTAAGGAATTTTCACCTACACTTGCCTCATCTTCATCATCATCATCATCATGGGAATAACAAGAAGCAAGCGAAAGACGTTCCGAAAGGTTGTTTGGCAGTCAAGGTGGGCCAGGGAGAGGAACAGCAGAGATTTGTGGTGCCTGTGATATACTTCAATCACCCACTGTTCATGCAATTACTAAAGGAAGCTGAAGAAGAATATGGGTTTGATCAGAAGGGTACGATCACCATACCTT…	562	auxin-responsive protein SAUR32	Hevea brasiliensis	1.2E-65	99.17%	1216957658	XP_021675276	GO:0009733	response to auxin	Biological Process	75.1654	1.37225	0.303093	4.52748	5.96899e-06	0.00525982	47	55	35	34	93	105	141	91	42.75	107.5
	CL4381Contig2_RRIM600_Salgado	Salgado et al., 2014	CCGTAACCTGCCATCTGTTCCAGGTCATGGTCATTGGATCTCATATTGGCTTCTTCTTTGAATTTGATGAAAACATGGATGTCCAGTAATCTTTTGCTAAATTCATTTTCATTAGCTGCAGCACCTCATTTATTGCATTATTAAAGAGATCAGGGTGTGCTAGATCAACTGTAGTCAATATTTCTTGCCGCGTTCGGTGAGATATGTTCACCTCTGTTGCTGCACCTGCAACTATATATTTCTCAATAATATGCCGGGTCATATAGATCCTTCTTACTGTGTCATCTATTGGGATTTTGCCACGCTCATGCACTTCATTATAGAAATGAACACTCTCCCCAGCCAAACAACTGTCAGCAAAAGCCATAAAAGACAGACGGAATCTTTTGTTCAGAAGAA…	833	regulator of G-protein signaling 1	Hevea brasiliensis	1.0E-154	99.15%	1217030386;1217030384;1217030388	XP_021655023;XP_021655022;XP_021655021	GO:0004930;GO:0005096;GO:0005634;GO:0005886;GO:0007186;GO:0009414;GO:0009737;GO:0009749;GO:0010008;GO:0010182;GO:0016021;GO:0042127;GO:0043547	G protein-coupled receptor activity;GTPase activator activity;nucleus;plasma membrane;G protein-coupled receptor signaling pathway;response to water deprivation;response to abscisic acid;response to glucose;endosome membrane;sugar mediated signaling pathway;integral component of membrane;regulation of cell population proliferation;positive regulation of GTPase activity	Molecular Function;Molecular Function;Cellular Component;Cellular Component;Biological Process;Biological Process;Biological Process;Biological Process;Cellular Component;Biological Process;Cellular Component;Biological Process;Biological Process	43.7444	1.30651	0.2906	4.4959	6.92774e-06	0.00561629	28	23	28	23	69	72	52	55	25.5	62
	CL129Contig12_PB260	Duan et al., 2013	GGGGTTCCATACTTCCATTCTCACATCAATTAATCAAACAGCCTCCAGCTACAAATTCACCTTCTGGTTCTCATCTAGTGATCAATTTTTTTTTACCTCTCTCAGTTCCCACTAGCGCTTGAGATATGTGGGGCTCTTTTGTTTTGGGGGGTGATGGGTGCATAAATGTAGATTTTGAGGCTTTAGATTATGTGAAGGTATAAAGAGAAAGGAGTGTGTCATATCTGATTCATGCTGTGAAAGATCAATGGAAAGACAGTTTTTTAAAAAGGGAAGTTAGTAAAAAAACCAGATCTTATTGTTACTTCAATTTTGCATTTTTCATTGTCAGAAGTCAGGCTTTCAAAATATTAGGGATAAAAGTGAAAGGTTTGTCTTATTCTTGCTTATTTCTCACCT…	1085	transcription initiation factor TFIID subunit 11	Hevea brasiliensis	1.2E-35	80.19%	1216948597;1216948599	XP_021670528;XP_021670527	NA	NA	NA	274.419	1.29415	0.234179	5.52634	3.26986e-08	0.000132543	146	202	128	161	402	447	308	402	159.25	389.75
	CL834Contig3_RRIM600_Salgado	Salgado et al., 2014	TATCCCCTGTGTGCCTTGCCTCCCACGACTAGAATCTACACCACAAACAAAGACTGTATGATTATCAATACAATCAAGAAATAGAGAACCTTCTTCTTCTTGGCTTGGTAATGTCCACACCAACGTTCTCATCGATATGAGAAGTATCCTTAGATCCATGCCTGAAAGGATTTAACTTCCCCAAAGTCTTGGACATTGATGAGAAGAAAGTGGGCTTCCGAGGGCCACCCTTCGCAGAAGTCCCTTGATTGTTGTTGTTCTTCTGCATATCCGATATGAAAAGCTTCATCTTCATGAGCTCCGTTCGCAGGGCCTCGTTCTCTCTGATCAGAGACACATCGGTCTTCTGCAATTGATGCCTTGTATTGCCAACGCCAAGTTCCGGGGTGCTTCGTTCGT…	1710	root phototropism protein 2	Hevea brasiliensis	0.0E0	98.47%	1217035101	XP_021657477	GO:0009638	phototropism	Biological Process	673.07	1.25197	0.265936	4.70779	2.50423e-06	0.00309477	514	328	470	290	1040	1093	815	835	400.5	945.75
	CL589Contig2_PB260	Duan et al., 2013	GACTCTTCTTACCTGAAGCACTCTTTCTTTCTACGGGCAGCGGAAATGGCTACTCCTCTCAGAAGCAACAGTTTGCTGTCCATTGCCATTGAGAGAACAGGCCAATGGGTTTTTTCTCAAGAAATTCCAACAGATGTTGTGGTTGAAGTTGGAGAAGCCAGTTTTGCTCTCCAAAAGTTCATGCTGGTGGCAAAAAGCAACTACATAAGGAAATTGATAATGGAATCAACAGAACCAGACCTGACAAGAATCAATCTCTCAGATATACCTGGAGGCCCTGAAATGTTTGAGAAAGCAGCAAAATTTTGCTATGGAGTCAACTTTGAAATCACTGTTCATAATGTTGCTGCTCTTCGCTGTGCTTCTGAATATCTCCAAATGACTGATTTATACTGCGAC…	2032	root phototropism protein 2	Hevea brasiliensis	0.0E0	99.83%	1217035099	XP_021657476	GO:0009638	phototropism	Biological Process	2305.51	1.21371	0.265795	4.56633	4.96332e-06	0.00471962	1273	1074	1834	1371	3284	3308	2357	3944	1388	3223.25
	CL5813Contig6_PB260	Duan et al., 2013	TTTTAACTTATTTATCATAGTAACTTACCTTTGTGAGGACTCATTGGCAAGTGATTTTCATGTTGCTTTGAAGAGATATTTCATTAGTTTGGTCATTCATATTCTTTGGTCTTCCCTGCCCCTCTATTCTAAAATTGTTATTTTGGTACATAAAAGCTCCAGAGGGATTTGGGGAAGGCCATAACAGAACATGATAAAAAGGAAAGGAAGGAGAAGAAAGAAAGCAAAAAGGGAAGGAAAGGAAACAAGAAAGCCTTGTATATTGAAGGAACATGTAACCAACTGGAGAAAAGATTGCCTTCAAAGGGAAAAGAGGAGGAAGCTGAAAGGAGTGGTTTGACAGAAGAACATGACCAGCCTGTCTGTTCTGAGAGCCTTAGCTATTCATCCGGCACTCGG…	540	serine/arginine repetitive matrix protein 1	Hevea brasiliensis	3.5E-49	98.98%	1216943870	XP_021668096	NA	NA	NA	68.9069	1.20511	0.256149	4.70473	2.54204e-06	0.00310365	52	41	42	35	79	90	98	114	42.5	95.25
	Hb_168319_010	Makita et al., 2018	CTCTCTCTCTCGCTGCTTTTGCTCGTGTTTCAATGGCGTTGTGGGTATGGTTTTTTTTTTCCTCCTTTCTTTTAGGAATAAAATCTCTTTACCTGGTTGTTTGGAGATGTGTTTATACAGTCGTTAATGATTCAGTTATAATCGCTAGAATTTACTCTATGTTCTTTTTGGGTTTGGGTATCTGTTTTCTCATTGGTCATGTTTATTCCTTGTGTACCTCTACGTTTTTATTGGCTATTTTAATTCTCATAGCTTTTCATCTATTGTTCTTTCTACAGAGGTCAACTTGAGCTTTTCACACGACATGGATGATGAATATGAGAAACTCTTTAGAAGATTGAATCCTCCCAGGGTTGTGATTGATAATGAATCCTGCAAGAATGCAACAGTTGTAAGGGT…	1808	ACT domain-containing protein ACR4 isoform X1	Hevea brasiliensis	0.0E0	94.97%	1217013916	XP_021646518	GO:0016779	nucleotidyltransferase activity	Molecular Function	390.94	1.20488	0.219017	5.50131	3.76972e-08	0.000141486	269	254	245	185	547	550	432	645	238.25	543.5
	CL242Contig5_PB260	Duan et al., 2013	TATAGATTTTTCACTTTGGGGAGATTATAATTACTGGCTGTATTATTTGCAGGTATGGCTTTGTATGGGGAAAAGGAGTGGTACTTCTTTTCACCTAGGGACAGGAAATATCCAAACGGATCGAGGCCGAACCGCGCCGCTGGAACTGGCTATTGGAAGGCTACAGGAGCAGATAAGCCAATTGGGCATCCGAAGCCTCTTGGAATCAAGAAGGCTTTGGTATTTTATGCAGGGAAAGCTCCCAAAGGAGAGAAAACAAATTGGATTATGCACGAGTATCGGTTAGCCGATGTGGATCGCTCGGTTCGCAGGAGTAACAGCTTAAGGGTATAATCGCCATTTTGACCTCCATTTTCGCTTAAAAGTAGGGGTAGTTTCGACATTCCATTGCATGAACAT…	1194	NAC domain-containing protein 2-like	Hevea brasiliensis	7.1E-74	100.00%	1216942430	XP_021667327	GO:0003677;GO:0005634;GO:0006355;GO:0016021	DNA binding;nucleus;regulation of transcription, DNA-templated;integral component of membrane	Molecular Function;Cellular Component;Biological Process;Cellular Component	362.182	1.12601	0.215287	5.23028	1.69254e-07	0.000408375	179	215	250	256	440	495	440	624	225	499.75
	Hb_001840_090	Makita et al., 2018	ATGGATGTCCAAGATTTGTGGGCAATTGTTTTTCTTCTTGGGTTCTGCTTTCAGGCTCACGTCCTTCATTGTCAGACCCAGAACCTGTCATGCTCCGAAATTGATTTTAAGGCATTGCAGGATTTCATGAATGGCTTGCAATCACCAATTCCAGGCTGGGATACCAATTCCTCTTCTAATTGCTGCAATTGGTCTGGCGTCACATGCAACTCTTCCTCTTCTCTTGGCCTTATAAATTATCCTCCCACTTCTGCTAGAGTTACCATGCTGCAGCTTCCAGAGAAAAGGTTGACAGGCAAACTTGTGGACTTTTTAGGCAACTTGGATGAACTCAGAATCTTTAATCTGTCTCGCAATTTCCTCAAAGACTCGTTACCCTTCTCCTTGTTTCACTTGCCA…	3081	phytosulfokine receptor 1	Hevea brasiliensis	0.0E0	100.00%	1216952770	XP_021672714	GO:0001653;GO:0004383;GO:0004674;GO:0005524;GO:0005886;GO:0006182;GO:0016021;GO:0031347;GO:0032440;GO:0045087;GO:0046777;GO:0055114	peptide receptor activity;guanylate cyclase activity;protein serine/threonine kinase activity;ATP binding;plasma membrane;cGMP biosynthetic process;integral component of membrane;regulation of defense response;2-alkenal reductase [NAD(P)] activity;innate immune response;protein autophosphorylation;oxidation-reduction process	Molecular Function;Molecular Function;Molecular Function;Molecular Function;Cellular Component;Biological Process;Cellular Component;Biological Process;Molecular Function;Biological Process;Biological Process;Biological Process	375.66	1.11379	0.240337	4.63426	3.58217e-06	0.00391839	198	232	274	239	452	421	501	690	235.75	516
	CL6611Contig1_RRIM600_Salgado	Salgado et al., 2014	GACTTGGAATTCAAAATTCTTTGAAGAAGCATCATCATTCACAACTCTTTTTTCCACTTTGAGAGAAGAACGGCGCTTGACCCTAAATATCTCTGAATCAGAATCATCACTTTGATGATCTGCATTAGGTCTAGCCTCTGAATCCTGAAGATCACCATGCTGGGTACTACTTGCGCATTTCTCATGAGACAAAGGGGATAGAGCGGACTCGTGCATGTCCTGTGATTCTTCATCAGAGAACTTTGTAGATTCAGGATTCCTATTGGCAAAGTCAGCCCACCCCTTTACCTTCTTGTTGGCTGCTGAAGAGCTTTCAATCAGTTCTCCAGAAGGGCAGAGTGTAGATGCAGAACAAGCAACAGATGTTTCTGAGACTTCAGGTCTATCATTTTCAATGCC…	724	lysine-specific demethylase JMJ706-like isoform X1	Hevea brasiliensis	2.4E-167	99.58%	1216943185	XP_021667731	GO:0005634	nucleus	Cellular Component	67.0368	1.08607	0.251156	4.32429	1.53022e-05	0.00906827	47	41	50	34	81	103	82	97	43	90.75
	CL5197Contig1_RRIM600_Salgado	Salgado et al., 2014	GACTTGCACCTCAAAGAGAGAGCGCGCGAGTGAGAGAGAAGATTGAATATTAGTAGGTGTAGTCGACCAGTAGTTGAGAAGGACGGTAGAAAGGTGAAAATGGCAGCGGCAGCGGCAGTAGCGTTGGAATTACCTCCAGGATTTAGGTTCCATCCAACAGACGAGGAGCTCGTGGTCCACTACCTTTGCCGCAAATGTGCGTCTCAGCCGATTGCTGTCCCGATAATTGCCGAAATCGATCTCTACAAGTACAACCCGTGGCATCTCCCAGGTATGGCTTTGTATGGGGAAAAGGAGTGGTACTTCTTTTCACCTAGGGACAGGAAATATCCAAACGGATCGAGGCCGAACCGCGCCGCTGGAACTGGCTATTGGAAGGCTACAGGAGCAGATAAGCCA…	965	NAC domain-containing protein 2	Jatropha curcas	6.6E-159	89.05%	336169741;495025535;643723233	KDP32838;AEI25534;AGL39681	GO:0003677;GO:0005634;GO:0006355	DNA binding;nucleus;regulation of transcription, DNA-templated	Molecular Function;Cellular Component;Biological Process	444.699	1.01691	0.164844	6.16892	6.87579e-10	9.88947e-06	330	273	269	309	559	590	530	697	295.25	594
	CL19291Contig1_PB260	Duan et al., 2013	GGCCTGTCACTCACTTCGAACTCTCTTCATATTTAACATGAATGAAGCTTATATAACCTTCAAACTGTCACAGTCGAACAAATAAACAATTTTGTAGTACGACATAAGAGTTGGCTTGATTTTTCTTTGCAAAGGGAAAACAGAAATTCAAGCAGTCATGCACAGAACATTCAAGTGCTGCAATTAAGAAATATATCAAAAAAAATTACCTAGGGCATTTTTAAGCAAATTCCATGTATAATGGCTTTGATAGTATTCTGTGACAAACAGAAGTGGCTGTCCAATGAAGAGTCTGCGAGGCAGCACTACTTTCATCTTTTTTCCAGTTCAGCAAAATTCAGTCATTTAAGAACTCATTTGAGTACGAGTAGGGAACAGTAAATCAAACAATCATTAGCC…	824	NA	NA	NA	NA	NA	NA	NA	NA	NA	61.6284	-1.03046	0.239488	-4.30276	1.68681e-05	0.00964837	75	75	98	79	33	42	40	50	81.75	41.25
	CL12609Contig2_PB260	Duan et al., 2013	GCCTAAGCTTGCCTAACATTTTATAAAATTAGCATGCTAAGAAAATCTGGAAGCCCAAACCTTGGAAGCTATTCTAAGCCAATCACAAGGACACAACTCCAGCAGTCTGGTGAAATCCACATTTTCTAATCTAGTTGCGGGCCTTCATTGACATATTCTGATTCATCTATCCATTAACCTGAAGTTCTGACCTTGTTTCCTCACCACGCATATCTTAAAACAAGGTGCAGAAACACGTGCACTATGCACATGTAAATGGAAGTATGAACTGTGCATGCAGTGTTCCGAGATATGGGACGCATTTCATGCTGCTGCTGAAACTGATTTAACTCTCGCACAAGCAATTGTGGACAGTGCTGGTGTGATTATTCAGAGGGAAGACTTGACAGTCTGCTATGA…	483	ubiquitin domain-containing protein 1 isoform X1	Eucalyptus grandis	7.6E-21	85.45%	629109010	KCW74156	GO:0016021	integral component of membrane	Cellular Component	73.1135	-1.18456	0.257022	-4.60878	4.05042e-06	0.00418866	94	75	102	132	44	48	39	50	100.75	45.25
	CL383Contig13_PB260	Duan et al., 2013	AGGCTGTCTCTCGCCGTCTCACTGTAACTATATTTAACGCCCTTCCTGTCAGTGCCAAACTCAGCTGCCACATCTCTATATGTGCATCCTTGCTCTTTCAGGTTGAACTTGGGACGGTCCAAAAAATGTCGCGGAAAGGTTTGATGGAGCAAGACTTGAGTAAATTGGATGTAACTTTGTTGCATCCACTTTCTCCTGAAGTTATATCTCGCCAGGCGACTATAAATATAGTGAATGTAATGATCAAGATTGAGGATTAAGGATTGGATATATTATGCGGGCACCATAGGTCATGTGGCACATGGCAAGTCAACAGTTGTGAAAGCAATATCTGGTGTTCAGACTGTTCGTTTTAAAAATGAGTTGGAGCGTAACATTA	379	eukaryotic translation initiation factor 2 subunit gamma-like	Punica granatum	1.7E-26	75.93%	1208512309	OWM71230	GO:0001731;GO:0003743;GO:0003746;GO:0003924;GO:0005525;GO:0005829;GO:0005850;GO:0006414	formation of translation preinitiation complex;translation initiation factor activity;translation elongation factor activity;GTPase activity;GTP binding;cytosol;eukaryotic translation initiation factor 2 complex;translational elongation	Biological Process;Molecular Function;Molecular Function;Molecular Function;Molecular Function;Cellular Component;Cellular Component;Biological Process	46.7269	-1.31869	0.304692	-4.32796	1.50498e-05	0.00902427	66	51	75	72	23	27	20	39	66	27.25
	Hb_000227_300	Makita et al., 2018	ATGGGAAAGAGAAGAGACAAAGATTCGAGATCATCCCAAACTCTACCCTCATCACCTTCTCACTCTTTCTCTTCTTCTTGCTCAGATTTTGAGTTCAGCACCTCTCTGTCTCCACGCAAATCTTCCACAGCACTATGCCCAGCAGACGAACTTTTCTACAAGGGTCAGCTCTTGCCTCTCCATCTCTACCCCCGCATTTCCATGGTTCGTACACTCCTCTTAGCCTCTTCAAGCACATCTTCCTCTTCTGACACCACCACCACCGCCTCTCGCAACTCTACCGGCAGCTCCAACGACTCCACCTCCTCCTTCAGTAGCGATCTTGTCTTGCTTGGAGAGTGTGGCTCTTCAAGACCCAGTTCTGTCACCGAAGACGATGAGTTCAAGCGGCTTAACAAC…	1032	probable membrane-associated kinase regulator 1	Hevea brasiliensis	6.1E-171	98.83%	1216995366	XP_021636873	GO:0005886;GO:0016301;GO:0019210;GO:0033673	plasma membrane;kinase activity;kinase inhibitor activity;negative regulation of kinase activity	Cellular Component;Molecular Function;Molecular Function;Biological Process	49.546	-1.4583	0.321378	-4.53765	5.68849e-06	0.00510137	71	49	73	98	29	32	22	23	72.75	26.5

## Sheet: DEGs PB260-24h
	Differentially expressed genes 24 hours after the application of purified cassiicolin at 1 ng/μl, on PB260 rubber leaves (21,092 transcripts)
	Transcripts informations				Functional annotation with Blast2GO									Mapping results (DESeq2 package in R environment)
	Transcript ID	Transcriptome reference	Sequence	Sequence Length	Blast identification	Blast taxonomy tame	Blast e-value	Blast similarity	Blast gene identifier	Blast acccession	Annotation GO ID	Annotation GO Term	Annotation GO Category	baseMean	log2 Fold Change	lfcSE	stat	pvalue	padj	norm_PB260_AC_24h_R1	norm_PB260_AC_24h_R2	norm_PB260_AC_24h_R3	norm_PB260_AC_24h_R4	norm_PB260_TOX_24h_R1	norm_PB260_TOX_24h_R2	norm_PB260_TOX_24h_R3	norm_PB260_TOX_24h_R4	mean AC24	mean TOX24
	CL11724Contig1_PB260	Duan et al., 2013	GATATAGCCATCAGTCTAACGAAACATAAAGCATTCGTAACTCGATCTCTCGCTGTCTACAAAGCTTACTTCCTTTACTTAAAATCCTAGCAACTCATCATATAATTCTAGATAGAAAAATGGTATGCAAATCAGCTGAGAAAGAGCACCCAAAACAGGCATTTGGATGGGCTGCAAGGGACTCTTCTGGTGTCCTTTCCCCCTTCAATTTCTCCAGAAGGGAAACCGGAGAGAAAGACGTGACATTCAAAGTATTGTATTGTGGGATATGCCATACGGACATTCATATGATAAAAAATGAGTGGGGCACTTCTTCCTACCCTATGGTCCCTGGGCATGAGATTGTAGGAGTGGTGACAGAGGTGGGGTGCAAAGTAGAAAAATTCAAGGTTGGAGACA…	1141	probable mannitol dehydrogenase	Hevea brasiliensis	0.0E0	98.32%	1216966313	XP_021679771	GO:0008270;GO:0046029;GO:0055114	zinc ion binding;mannitol dehydrogenase activity;oxidation-reduction process	Molecular Function;Molecular Function;Biological Process	4867.95	15.2083	1.10111	13.8118	2.16248e-43	4.16411e-41	0	0	0	0	14071	9244	7502	8127	0	9736
	Hb_107258_010	Makita et al., 2018	GTTTATGGATCCCATTATGTATGGAGAGTACCCACCGGAGATGCAACAAATTGTAGGTCTAAGGCTACCAGCATTTTCAGAGGAGGACAAGAGGAAACTAGCGAACAAATTGGACTTCATTGGAATCAATCATTATAGCACTCTCTATGCAAAGGATTGCCTACTTTCATCTTGCAATTATCATGATGATTTACTTAAAGATACCTTTACTTACGGAACTGGAGAGAAAGATGGCGTTCTTATAGGAGAGCCAACAGCAATGCCTACATTCTATGTTGTTCCAGATAGTATGGAGAAAACAATCATGTACTTCAAAGATAGATACAACAACACACCCATGTTCATCACAGAGAATGGTATATCAATATGCACTACCTACAGTAAAACATTAGAAGAGCT…	448	beta-glucosidase 18-like	Hevea brasiliensis	3.3E-82	94.89%	1217018202	XP_021648715	GO:0004553;GO:0005975	hydrolase activity, hydrolyzing O-glycosyl compounds;carbohydrate metabolic process	Molecular Function;Biological Process	3917.5	14.895	1.23772	12.0342	2.34991e-33	2.70868e-31	0	0	0	0	11361	11686	5253	3040	0	7835
	Hb_003119_120	Makita et al., 2018	ATGGCTCCAACAATGGCAGTATCATCCACCGATTCCTTTGATATCACTGATTTTGCATTGATCAATATCATCCCACAGCAATCCATACCCGTTGTTGATATGTCTAACTGGGATAATGACCCAAAGTTGCAGAATCAGTCTCTGGTTAACCATGGCGTGCCACTTGAGGTACTCGATGGTGTTAAGGATGCAACCATCGTTTTTTTGGGTTGCCAGCAGAGGAGAAGAGGAATACACCAAAGAGCTTTCCTCTACCAACAACGTCAGGTTTGGAATAGCTTTAGTCCTGATGCAGAGAAAGCTCTTGAATGGAAGGATTACCTTAGCCTTTTTATGTCTCTGAGGAGGAGGCTTCTGCATTGTGGCCCTGTGCTTGCAGGGATGAAATCCCAAGTCCTC…	951	feruloyl CoA ortho-hydroxylase 1-like	Hevea brasiliensis	1.4E-175	75.76%	1217021761	XP_021650582	GO:0051213	dioxygenase activity	Molecular Function	2685.13	14.35	1.22884	11.6777	1.65663e-31	1.67926e-29	0	0	0	0	10199	3835	4938	2508	0	5370
	CL8151Contig1_RRIM600_Salgado	Salgado et al., 2014	GACTAGAAATGGTAGTGTCTACTCTAGTCTAGAACAAGAATCAAAAGCAAAAACAAATATAAGAATTCCAAGCCCGTCAAACATAATATGAAATTTGCTAACTTCATTTTAGCTCTTGGTGTCTTGGCTTTGGCTTCCTCATTTGCCATTGCCTACGATTCTAGCCCTCTCCAGGACTTTTGTGTGGCAACCGATGATGCTAACTCTGGTGTATTCGTGAATGGAAAATTTTGCAAGGATCCAGAGCATGTGACAGCAGATGATTTCTTCTATTCGGGGCTTAATGTTGCTAGTGAAACTTCAAAACAGCTGGGAGCACGTACCAATCTTTTAACGGTGGATTCTATTCCTGGACTCAACACTAATGGTCTATCCATAGTTCGTATTGACTATGAAGCA…	748	germin-like protein subfamily 1 member 13	Hevea brasiliensis	4.8E-158	99.55%	1216961100	XP_021677068	GO:0005576;GO:0030145;GO:0045735	extracellular region;manganese ion binding;nutrient reservoir activity	Cellular Component;Molecular Function;Molecular Function	18820.6	14.1724	0.650601	21.7836	3.32013e-105	8.68907e-102	3	0	2	2	44397	33880	27511	44770	1.75	37639.5
	Hb_080238_010	Makita et al., 2018	GGCCATGACTATGAAGGTCTTTCCTACGTTTCTGTACTCCCATTTGTCGTTATTGATCTCATCAATCTTCAGTCTGTCACTGTTGATGCAACCAACAACACTGCATGGGTTGAAGCTGGTGCAACTAATGGCAAACTTTACTATTCAATTGCTCAGAAAAGTAGAACTCTTGGATTTCCGGCAGGCGTTTGCCCTACCGTAGGTCTTGGAGGGCACATTAGCGGTGGAGGGTATGGCTTGTTGTTGCGTAAATATGGCCTTGCAGCAGATAATGTAATTGACGCCCAGTTGATTGATGTTAATGGTAGAATCCTCGATAGAGCTTCAATGGGTGAAGATCTTTTCTGGGCCATTAGAGGAGGTGGAGGAAATACATTTGGAATTGTTGTTGCATGGAAA…	789	berberine bridge enzyme-like 18	Hevea brasiliensis	8.4E-137	98.73%	1216943527	XP_021667911	GO:0050468;GO:0055114;GO:0071949	reticuline oxidase activity;oxidation-reduction process;FAD binding	Molecular Function;Biological Process;Molecular Function	10190.6	14.1561	0.908512	15.5816	9.70877e-55	3.38783e-52	0	0	3	0	19251	22161	12406	27703	0.75	20380.2
	CL5468Contig1_RRIM600_Salgado	Salgado et al., 2014	GACTCTCTCATACAATTTTCACAGAACGAACAGGAGACTCAAGGCCTGAAATCAACATATTAAGCTGGAAGTTCACATATTATTTTTAGACAAGGAAGCAACTGTTAGACTGTTACCTCTCTTTATTTAAATAATTACGGCACTTTGTATATTATCCAATGATCATCTTCTAGTTTAGTACTGGTAAAGCTCAGGAGCGAGACGTGGGGTGAGCATAACTTCCAGAGGAGTTTCCTTGCACAAGGATAAGGTTAAGCTCTCAGTCATGTCCACGGGCTCATTGTTTGGTGTCGTGAAGTTGAATCCTTGGAGCAGCCTAGCCATTCCCAGTTGTACTACTTGCAAAGCAAAGTTGAGGCCTGGACAGGACCTTCTCCCTGAACCAAATGGCACGAGCTC…	1617	cytochrome P450 CYP82D47-like	Hevea brasiliensis	0.0E0	96.83%	1216986797	XP_021690379	GO:0005506;GO:0016021;GO:0016709;GO:0020037;GO:0042343;GO:0055114	iron ion binding;integral component of membrane;oxidoreductase activity, acting on paired donors, with incorporation or reduction of molecular oxygen, NAD(P)H as one donor, and incorporation of one atom of oxygen;heme binding;indole glucosinolate metabolic process;oxidation-reduction process	Molecular Function;Cellular Component;Molecular Function;Molecular Function;Biological Process;Biological Process	2019.13	13.9387	1.18562	11.7564	6.54292e-32	6.83073e-30	0	0	0	0	2247	2617	6639	4650	0	4038.25
	CL1721Contig5_PB260	Duan et al., 2013	TAATTATGTATTACAAAGAAGAATGAAATTTAGTTGCAGTATTATGACGAAATCTCAGCAAAAGCTACAGTCTTCTTGCCATCATGAGCCTTCCTGAAGAAATGCTTCACATAATCAGAGTAGAGAATGTTCTTATATTTGGGCTTCTCTCCGGCGGCGATCAATTCAGGCAAAGGACCGATCACATCATTTGGCTTTGGATTTACGAAAATGGGGATTGAAATTCTGTTCTTGCTCCCACTTGCAATCACACAGTGCTCTACGCTCTTGTATCGACCGTTGCTCAGTATCTGCAATGCGTCTCCAACATTAATCACAAGGGATCCTTCAATGGGAGGAACATGAACCCAACCATCTTTTTCCCCTTTGCCTTCGTTCACTCGCACGTAAAGTCCACCG…	1095	feruloyl CoA ortho-hydroxylase 1-like	Hevea brasiliensis	0.0E0	98.56%	1217021757	XP_021650580	GO:0046872;GO:0050589;GO:0055114	metal ion binding;leucocyanidin oxygenase activity;oxidation-reduction process	Molecular Function;Molecular Function;Biological Process	25188.5	13.8059	0.801804	17.2186	1.92571e-66	1.10323e-63	0	5	8	0	60544	49045	49839	42068	3.25	50374
	CL1Contig8873_PB260	Duan et al., 2013	CAGCTTGCGATGACTTCAACCTTGGAAGCTTCTCCAATGCCTTCTACTCATGTAACTCCTCTAACCAATAGCAAAGCCATACATAAGCCTTCTGATCCCTCTTTTCAATCCACCTTAGAAGCCTATGTGAAAAACCTGAGATTTCCTGACCCCTACAACCCCAAAACCTCTTGCTATTATAGCCGCCACACATGAATCCCATGTCCAAGCAACTGTATTTGTGCCAAGTCTCATGGCTTGCAGATCAGGATTCGGAGTGGTGGCCATGATTTCGAGGGTCTTTCCTACACATCAAAAGTGCCATTTATCATCCTTGACATGTTCAATTTTCGCAAAATTGTTGTTCAGCCTTACCAGGAAGCTGCATGGGTTGAAGCAGGAGCAACCCTTGGTGAACTT…	1596	berberine bridge enzyme-like 7	Hevea brasiliensis	0.0E0	93.31%	1216943521	XP_021667907	GO:0050468;GO:0055114;GO:0071949	reticuline oxidase activity;oxidation-reduction process;FAD binding	Molecular Function;Biological Process;Molecular Function	7826.31	13.7474	0.913674	15.0462	3.65369e-51	1.08716e-48	0	0	0	3	11619	15873	11796	23319	0.75	15651.8
	CL1Contig11887_PB260	Duan et al., 2013	TTTTTTTTTGAGGCCTACATATTCCTAAAATTAATTCATAGTTAATTAATTTTATGATAAAAAGTCGTTTGCTTATAAAAATTAATGTAGATGAAGAAATTAATAAAATTTTGTCGAAACATCGATTTTCTAGTTCTTGCCATGCAAGTTAGTTCGTATTTTCTTGAATTGATCTTTCTACGTCTCCAACTCATAATTTCAAGAAACTCCATCTAGATAAGCTTGAGCTGCTCTCTCCCACCATCGGACATGAAAAAGTTTTCTACCTTCATGCATTCACATCCATCCTTCCATCTCTTCACATACTATAAATAGGGGAGAGCCCATCCATGAGCACTCACACCCACAAAGAAATCAATCATCTAGAGAGAGATATCATGGGTTTTTCCTGTTCAAACT…	2316	berberine bridge enzyme-like 18	Hevea brasiliensis	0.0E0	99.46%	1216943527	XP_021667911	GO:0016491;GO:0055114;GO:0071949	oxidoreductase activity;oxidation-reduction process;FAD binding	Molecular Function;Biological Process;Molecular Function	40811.8	13.7333	1.01108	13.5829	5.0581e-42	9.08659e-40	0	2	18	1	68836	76995	49383	131259	5.25	81618.2
	CL1Contig4443_PB260	Duan et al., 2013	GACACCAATTAAGAAGGAAGTTCACCTCTCTGCTAGTTATTAGCTGCGCAGAAGAAGAAGAAAACTTAAAAAGAAAATCAGTAAGAAAGATGAAGAAAGTCTGTCCTGTTTTAGTTCTCTTCCTATCATTGATGATGATAAATGGGTGTTCATGTTTGGACCGTAGCCAATTCCCTTCATCTTTTTTGTTCGGGACTGCTACTTCCTCTTATCAGATTGAAGGAGCCTACTTGGAAGCCAACAAAGGCCTCAGCAATTGGGACGTATTCACCCACATGTCTCCTGGAGAAATTAAGGATAGGAGCAATGGGGATACAGCCGATGATCACTATCATCTATTTTTGGAAGATATAGAGTTGATGCATTCCCTTGGAGTAAATTCATATAGATTCTCTATTT…	808	beta-glucosidase 18-like	Hevea brasiliensis	2.2E-179	100.00%	1217018202	XP_021648715	GO:0004553;GO:0005975	hydrolase activity, hydrolyzing O-glycosyl compounds;carbohydrate metabolic process	Molecular Function;Biological Process	17448.7	13.5878	0.960729	14.1432	2.05768e-45	4.39603e-43	0	0	8	1	38481	38359	15110	47632	2.25	34895.5
	CL11341Contig1_PB260	Duan et al., 2013	GAGTTTTACTATCTCCTTATTATGTATAAAGATATAAAAGCAGCCTTTGCTTCTTACAAATCTACAAAACCCAATTTCTAATCAAGTTGTAAGGATCATAAGCCATGGTTGTCTCTACCTTCACACAAGAATACACTTCTCCAGTTGCCCCATCACGTATGTTCAAGGCCTTAATTCTCGACTCCAACATTTTGATTCCAAAGCTCTTACCCCAATTCATCAAAAGCGTGGATGTAATCCAAGGTAGTGAAGGGACTGGGACCATTGAACAAGTCAACTTCACTGAAGCAAGCGACTTGAAATATGTGAAGAATCGGATTGAAGAGCTAGATAAAGACAATCTTGTGTGCAAGTATACTCTGATTGAGGGAGATCCTCTGGGGGACAAGCTTGATTCTA…	722	major allergen Pru ar 1-like	Hevea brasiliensis	1.2E-111	100.00%	1216955516	XP_021674161	GO:0004864;GO:0005634;GO:0005737;GO:0006952;GO:0009607;GO:0009738;GO:0010427;GO:0032515;GO:0038023;GO:0080163	protein phosphatase inhibitor activity;nucleus;cytoplasm;defense response;response to biotic stimulus;abscisic acid-activated signaling pathway;abscisic acid binding;negative regulation of phosphoprotein phosphatase activity;signaling receptor activity;regulation of protein serine/threonine phosphatase activity	Molecular Function;Cellular Component;Cellular Component;Biological Process;Biological Process;Biological Process;Molecular Function;Biological Process;Molecular Function;Biological Process	3913.39	13.5751	0.94566	14.3552	9.89003e-47	2.26413e-44	0	0	1	0	8964	9027	7419	5895	0.25	7826.25
	CL9824Contig2_PB260	Duan et al., 2013	ACTTGATGAAATACAAAGAATAATAATTTTATGAAAAAGAGCAGAACACGCACTTTTTTTAGTGCAGCAACAACGCCCATTAATCGTATACAATTTATAAGAGATGAATAAGGAAAATTTTTGAAGTAATTGCTGTCCCAAGAATTGGGTGTGACCAGATCAAGTGGAGCCAAATTTCCGTCACCACCAACAGCAGGACAACGACGTCTGCGAGTGGTAGCAAATCCAGCATCAATGTCACTGCCATTGCTATATATCCTATCGCGAAATGTAGCACATTGAGCTTGTCCTAGAGTGTGAGAACCTGACAAAGCAACCAAGTCTCTAGCATTGAGTCCTATTTTCTGAAAGCGAGATATAAGTTTGTCCAGAGCATCCGTAAATCTAGGAAGTTCCTTG…	476	lignin-forming anionic peroxidase-like	Manihot esculenta	1.4E-68	95.04%	1216307672;1035899799	XP_021595997;OAY29400	GO:0004601;GO:0005576;GO:0006979;GO:0020037;GO:0042744;GO:0046872;GO:0055114;GO:0098869	peroxidase activity;extracellular region;response to oxidative stress;heme binding;hydrogen peroxide catabolic process;metal ion binding;oxidation-reduction process;cellular oxidant detoxification	Molecular Function;Cellular Component;Biological Process;Molecular Function;Biological Process;Molecular Function;Biological Process;Biological Process	1524.03	13.533	1.39827	9.67837	3.72609e-22	1.89016e-20	0	0	0	0	4086	3872	3855	378	0	3047.75
	Hb_139460_010	Makita et al., 2018	ACACCAATTAAGAAGGAAGTTCACCTCTCTGCTAGTTATTAGCTGCGCAGAAGAAGAAGAAAACTTAAAAGAAAATCAGTAAGAAAGATGAAGAAAGTCTGTCCTGTTTTAGTTCTCTTCCTATCATTGATGATGATAAATGGGTGTTCATGTTTGGACCGTAGCCAATTCCCTTCATCTTTTTTGTTCGGGACTGCTACTTCTTCTTATCAGATTGAAGGAGCCTACTTGGAAGCCAACAAAGGCCTCAGCAATTGGACGTATTCACCACATGTCTCCGGAGAAATTAAGGATAGGAGCAATGGGGATACAGCCGATGATCACTATCATCTATTTTTGGAAGATATAGAGTTGATGCATTCTCTTGGAGTAAATTCATATAGATTCTCTATTTCATGG…	1251	beta-glucosidase 18-like	Hevea brasiliensis	0.0E0	87.02%	1217011638	XP_021645307	GO:0004553;GO:0005975	hydrolase activity, hydrolyzing O-glycosyl compounds;carbohydrate metabolic process	Molecular Function;Biological Process	6499.76	13.5073	0.90841	14.8691	5.22962e-50	1.46878e-47	0	0	3	0	15811	16968	8246	10971	0.75	12999
	Hb_000086_730	Makita et al., 2018	ATGGCTCCCACAATGGCAGTATCATCCAACGATTCCTTTGATATTACTGATTTTGTCATAAACAAAGGGAATGGAGTGAAGGGTCTTTCTGATTTGGGCATCAAAAGTCTTCCTTCCCAATATGTTCAACCCCAAGAAGCATTGATCAATATCATCCCACAAGAATCCATTCCCGTCATTGACCTGTCTAACTGGGATGAGGATCCTAAAGTCGCTGAATCAGTCTGCGAAGCTGCTGAGAAATTTGGTTTCTTTCAGCTTGTTAACCATGGGGTGCCACTTGAGGTACTCGATGGAGTTAAAGATGCAACCCATCGTTTCTTTGGGTTACCAGCAGAGGAGAAGAGGAAATATTCCAAGGAGCTTTCCTCTACCAACAGCGTCAGGTTTGGAACTAGC…	792	feruloyl CoA ortho-hydroxylase 1-like	Hevea brasiliensis	2.7E-169	83.96%	1217021761	XP_021650582	GO:0046872;GO:0050589;GO:0055114	metal ion binding;leucocyanidin oxygenase activity;oxidation-reduction process	Molecular Function;Molecular Function;Biological Process	3344.64	13.3482	0.943712	14.1444	2.02224e-45	4.32835e-43	0	0	1	0	8207	6646	6775	5128	0.25	6689
	Hb_003334_080	Makita et al., 2018	ATGAAGGTTTCAATATGTTTTATCATTTTTATTATTTCAGTTTCTTTAGCAGCTTGCGATGATTCAACCTTGGAAAGCTTTCTCCAATGCCTTCCTACTCATGTTAACTCCTCTAACCCAATAGCTAAAGCCATACATAAGCCTTCGGATCCCTCTTTTCAGTCCACCCTAGAAGCCTATGTGAAAAACCTGAGATTTCTGACCCCTACAACCCCAAAACCTCTTGCTATTATAGCCGCCGCACATGAATCCCATGTCCAAGCAACTATTATTTGTGCCAAGTCTCATGGCTTGCAGATCAGGATTCGGAGTGGTGGCCATGATTTCGAGGGTCTTTCCTACACATCAAAAGTGCCATTTATCATCCTTGACATGTTCAATTTTCGCAAAATTGTTGTT…	1590	reticuline oxidase-like protein	Hevea brasiliensis	0.0E0	99.81%	1216943525	XP_021667909	GO:0050468;GO:0055114;GO:0071949	reticuline oxidase activity;oxidation-reduction process;FAD binding	Molecular Function;Biological Process;Molecular Function	1324.94	13.3308	1.0877	12.256	1.56048e-34	1.9015e-32	0	0	0	0	2093	2944	2122	3442	0	2650.25
	CL5832Contig2_PB260	Duan et al., 2013	AATTTGGCAATAGAGCAATCAAATTTATTATGGAATTCATACTCATTCAACATTAGGTGTTGCATAAATATGACAAGGAAAACTATATGTAGCAGGAGCCGAAGCTTATGGACTTCAAGTGGATGGATCATTTGCGTTTTAGAGCAATAAATAGAAGAGTTGTTTCAGTTGAGGTGGCCTTCAGTTTTTCTGCCGCCTTGTTGGGAAAACGATCAAACAATTCATCTATAGTCTCACTTGCAAAATGCTTGCTAAAAACACCCTCCAATCCAGCCCTGAAGTGCATCTTCCATGCATGGCCGCTGCGCAAGATTTGCGCTTCATTGCCAGGTACAGGGTCAAATAGCTCCATTCGCTCAATTTTGAAGCTCCCATTTCTTTCTACAAGCTCTATCATCT…	1251	probable S-adenosylmethionine-dependent methyltransferase At5g38100	Hevea brasiliensis	0.0E0	100.00%	1216938159	XP_021665148	GO:0008168;GO:0032259	methyltransferase activity;methylation	Molecular Function;Biological Process	1321.61	13.3274	1.13776	11.7137	1.08505e-31	1.11087e-29	0	0	0	0	2732	3742	1422	2678	0	2643.5
	CL386Contig1_PB260	Duan et al., 2013	CGCAGAGTACGCGGGGACTCAAGCAAATCCTCCCTCCAGAGTCCAGACCCATCATGGATTTCTCTTCAAATTTTGTAGCAATTCTAGGAGTCCTAGCTCTAGTCCTTCTTTATAATCTACGGAGGGGAAAGAAATATAGCAGTAAGGAGCGCTCATTGCCCCCACAAATTCCTGGTGCCCTGCCAATTATAGGTCACCTTCATCAACTTGGTGCCAGGAAACCGTTTGCCAGAATCTTGGGTGATGTAGCTGATAAATATGGCCCTATCTTCTCCATCAACATGGGGATGCACCGCACAGTGGTGATCAGCAGTCAACATATAATGAAAGAGTTCTATACCACAAATGACAAATTCGTAGCTTCACGCCCACAATCAAGCCAGTCAAAGCACCTAGCCT…	1777	cytochrome P450 CYP82D47-like	Hevea brasiliensis	0.0E0	100.00%	1216986797	XP_021690379	GO:0005506;GO:0016021;GO:0016709;GO:0020037;GO:0042343;GO:0055114	iron ion binding;integral component of membrane;oxidoreductase activity, acting on paired donors, with incorporation or reduction of molecular oxygen, NAD(P)H as one donor, and incorporation of one atom of oxygen;heme binding;indole glucosinolate metabolic process;oxidation-reduction process	Molecular Function;Cellular Component;Molecular Function;Molecular Function;Biological Process;Biological Process	1285.69	13.2875	1.15547	11.4996	1.32551e-30	1.26041e-28	0	0	0	0	1531	1827	3917	3010	0	2571.25
	Hb_001331_040	Makita et al., 2018	ATGGCCTCGAGTGGCAGCGTCTTCTATCTTTCTGCCTTGATTATATTGGCAGCTGCTGCTGCAACAGTAGCTTCATCTTCACTTTCTCCTTATTACTATGACAGAGTGTGTCCCGAAGCTTTACCAACTATTAAACGACTCGTTGAGGCTGCAGTATACAGAGAACAACGGATGGGTGCTTCTTTGCTACGACTGCATTTCCACGACTGTTTTGTTAATGGCTGTGATGCATCAATTCTTCTGGATCCTTCACCCACTATTGACAGTGAAAAGAATGCTCGCCCTAATTTAAACTCTGCCAGAGGATTTGAAGTTATCGACCAGATAAAGCAGGCAGTGGACGAAGTGTGTGGTCGCCCAGTGGTCTCCTGCGCAGACATTTTGGCTGTTGTAGCTCGC…	963	peroxidase 2-like	Hevea brasiliensis	0.0E0	99.69%	1217040127	XP_021660071	GO:0004601;GO:0005576;GO:0006979;GO:0020037;GO:0042744;GO:0046872;GO:0055114;GO:0098869	peroxidase activity;extracellular region;response to oxidative stress;heme binding;hydrogen peroxide catabolic process;metal ion binding;oxidation-reduction process;cellular oxidant detoxification	Molecular Function;Cellular Component;Biological Process;Molecular Function;Biological Process;Molecular Function;Biological Process;Biological Process	1250.78	13.248	1.05982	12.5002	7.44627e-36	9.75487e-34	0	0	0	0	2953	2653	2263	2137	0	2501.5
	Hb_126535_010	Makita et al., 2018	ATGAGCTACGTTCTGGTGATCGTGAATGGCAATTTCTGCAGATCAGGCATGTGGCAGGATGATTTTTTATTGCGGGGCTTATGTTGTAGTGAACTACAACCGAGTGGGCAGCAGTACCATTTTTACGGTGGTTATGTCTTGGATCTAAACATAGCGATGGTCATATCCAATAGTTGTATTGAGTTGAAGCAATGGCGGGATTGTTTTTGTATTTCATTGGGGCTCATTCACTTCCAATTGAATATTGGAAAAACTCCTGCAGTTGCGATAGCTGCATTAAACAGTCAAAATCCAGGAGTTGTGACGACAGCAAATACTGTTTTTGGAGCCAGCCCATCCCTTGTTCCCGATGTTCTAACAAGAGCATTCCATCTTGACAAGGATCTGGTGACCAAACTT…	456	germin-like protein subfamily 1 member 13	Hevea brasiliensis	9.4E-51	95.29%	1216961100	XP_021677068	GO:0005576;GO:0030145;GO:0045735	extracellular region;manganese ion binding;nutrient reservoir activity	Cellular Component;Molecular Function;Molecular Function	4272.66	13.2403	0.906302	14.6092	2.45528e-48	6.20022e-46	0	0	1	1	11727	9023	8099	5330	0.5	8544.75
	CL16953Contig1_RRIM600_Salgado	Salgado et al., 2014	GACTGCTCCTGCTATACTCATTAACAATGCTGTCTGTTGATCCACCGCTAAAAGCACCTGATCTGATTGAAGAAGACCCTTTTCTTTAATAAGATTCTTGAAGTAGTTGTTATCAAAAGAATTTGGCGTCACCAAATCGAGTGGTGCAAGATTGCCATCACCACCAGTAGCCGGACACTGGCGCCTTCGAGTGGTTGCAAAGCCAGCATCGATATCACTTGCATTGTCGTAAATCCTACCACGGAAGGTCAGGCATCTCGCCTGGCCTATTGTATGTGATCCTGAAAGGGCAACCATGTCTCTTGCACTTAAACCTTTGCTATCAAACAAAGAGATAAGACTTTCGAGGCTATCTGTAAACTAGGAAGATTGGCATTAGCTAAGTTTCGGCTTGCAGAG…	595	lignin-forming anionic peroxidase-like	Hevea brasiliensis	1.3E-84	99.05%	1216982087	XP_021687934	GO:0004601;GO:0005576;GO:0006979;GO:0020037;GO:0042744;GO:0046872;GO:0055114;GO:0098869	peroxidase activity;extracellular region;response to oxidative stress;heme binding;hydrogen peroxide catabolic process;metal ion binding;oxidation-reduction process;cellular oxidant detoxification	Molecular Function;Cellular Component;Biological Process;Molecular Function;Biological Process;Molecular Function;Biological Process;Biological Process	1226.66	13.2198	1.34199	9.8509	6.79309e-23	3.66388e-21	0	0	0	0	2766	3200	3421	426	0	2453.25
	Hb_000692_270	Makita et al., 2018	ATGGGGTCAAGCCCCAAGAGCCTCCAGGCTATACTTGGTGCACCAGGAGTAAAGGGTAAGACAGTTTCGATCCTGTCAATAGATGGTTTAACAGATTTCATGCAATCCATCATTTTCAAGAGGCAAGAAACCAAAGAACCCTTTTACGTGCTTGATTTAGGAGTGGTCACTGCCCTCATGGACAAATGGACCCGTACACTACCCATGGTTCGACCCTTCTACGCCGTCAAATGCAACCCCGACCCGGCTCTCCTGGGCACACTAGCGGCTCTTGGCTGCAACTTTGATTGTGCTAGTCGAGTTGAGATTGAATGCATCTTATCTCTCGGAGTTGCTCCAGAGCGGATCGTTTACGCAAACCCTTGCAAAGCAGAGTCCCACCTCAAATATGCTGCTAGT…	1245	ornithine decarboxylase-like	Hevea brasiliensis	0.0E0	99.76%	1216993671	XP_021635958	GO:0004586;GO:0005737;GO:0033387	ornithine decarboxylase activity;cytoplasm;putrescine biosynthetic process from ornithine	Molecular Function;Cellular Component;Biological Process	1201.44	13.1898	1.07503	12.2693	1.32358e-34	1.62315e-32	0	0	0	0	1865	2400	3066	2281	0	2403
	CL7641Contig1_PB260	Duan et al., 2013	GACCCAAATCTCAGTACACCTAGCTATCGCATTAGTTTTTTAGAGTTCACAATTCATCAATTACGAAGCAATAAGCATGGCCTCGGGTGGCAGCGTCTTCTATCTTTCTGCCTTGATTATATTGGCAGCTGCTGCTGCGACAGTAGCTTCATCTTCACTTTCTCCTTATTACTATGACAGAGTGTGTCCCGAAGCTTTACCAACTATTAAACGACTCGTTGAGGCTGCAGTATACAGAGAACAACGGATGGGTGCTTCTTTGCTACGACTGCATTTCCACGACTGTTTTGTTAATGGCTGTGATGCATCAATTCTTCTGGATCCTTCACCCACTATTGACAGTGAAAAGAATGCTCGCCCTAATTTAAACTCTGCCAGAGGATTTGAAGTTATCGACCA…	1017	peroxidase 70-like	Hevea brasiliensis	0.0E0	100.00%	1217040127	XP_021660071	GO:0004601;GO:0005576;GO:0006979;GO:0020037;GO:0042744;GO:0046872;GO:0055114;GO:0098869	peroxidase activity;extracellular region;response to oxidative stress;heme binding;hydrogen peroxide catabolic process;metal ion binding;oxidation-reduction process;cellular oxidant detoxification	Molecular Function;Cellular Component;Biological Process;Molecular Function;Biological Process;Molecular Function;Biological Process;Biological Process	1186.78	13.172	1.0495	12.5507	3.93946e-36	5.20225e-34	0	0	0	0	2593	2408	2039	2455	0	2373.75
	CL1682Contig2_RRIM600_Salgado	Salgado et al., 2014	GACTGCTATTGCGAACGTCTCCAGATAGGGCAATACCATCTTGGTCATGGAGGAGAAGGTCATCTTCTGAAATTTTGAGCTTGCCATCTTTATATGTCCTCACCTTATGTAGCCTTTCTTCGTTGCTACCATATATTGCACTTCCATCCCACCAAGGTGTGCGGGTGTTCAATGTGCCAGTCTTGATATCGTAGAAGCCTGTGGGAACTTGCTTTGTCTTGTAGAACTTGAAGGATTTAAGGGGACATTCACTTGCAACCTCTCTAGGAGCAGCCAGTTCAATCTGGTTGGTTTCCTCCAGGTGATCAATCCAATCATGGATCATAAACTGAATCCAAGAAGCTGCAATCATGTTGAATTGCTTTCCTGTGTCTTTAAATTTTCTCCGAGCTAGTAGTT…	633	alpha-dioxygenase 1-like	Hevea brasiliensis	4.7E-118	98.73%	1217044123	XP_021662120	GO:0004601;GO:0006979;GO:0020037;GO:0051213;GO:0055114;GO:0098869	peroxidase activity;response to oxidative stress;heme binding;dioxygenase activity;oxidation-reduction process;cellular oxidant detoxification	Molecular Function;Biological Process;Molecular Function;Molecular Function;Biological Process;Biological Process	1162.59	13.1425	1.06333	12.3598	4.31425e-35	5.46528e-33	0	0	0	0	2897	2266	2078	2061	0	2325.5
	Hb_018202_060	Makita et al., 2018	CAAAAACAAAACTCATCAAAGAATTCTAAGCTTCCCAGCAAACATAATGAAAGTTTCTAATTTCCTCGTAGCTCTTGCTTTCTTGGCTTTGGCTTCCTCATTTGCCATTGCTTATGACCCTAGCCCTCTCCAGGACTTCTGTGTGGCAACTGATGATGCTAGCTCTGGTGTGTTGGTGAATGGAAAATTTTGCAAGGACCCAGACCATGTCACAGCAGATGATTTCTTCTATTCTGGGCTTAATATTGCCAGCGAAACTTCCAAACAACTTGGAGCACGTACCAACCTTTTGACTGTGGATTCGATACCAGGACTTAATACTAATGGCCTATCCATTGTTCGTATCGATTATGAAGCAAATGGTGGACTAAACCCACCCCACCATCACCCTCGAGCTTC…	907	germin-like protein subfamily 1 member 13	Hevea brasiliensis	7.7E-152	100.00%	1216930393;1216930389;1216930391	XP_021686663;XP_021686678;XP_021686672	GO:0005576;GO:0030145;GO:0045735	extracellular region;manganese ion binding;nutrient reservoir activity	Cellular Component;Molecular Function;Molecular Function	2533.19	12.9556	1.43057	9.05622	1.35044e-19	5.47943e-18	0	0	0	2	1224	834	5767	12439	0.5	5066
	Hb_001948_040	Makita et al., 2018	ATGGCTAGTTCAATAGATGCTAGAAATTCGCGGAAACCCACTATGCCAGCGGCTTGTGCAATGGAGATGATCCACACCATGTCCCTAATCCATGATGATCTTCCTTGTATGGACAACGATGATCTTCGACGAGGCAAACCCACAAACCATAAGATGTTCGGCGAAGAAACTGCCATTCTGGCCGGGGATGCTCTCCTCTCATTTTCCTTTGAGCATGTAGCTAGAGCAACCAAGAACGTTTCGCCTGACCGAGTGGTTAGAGCCATTGCTGAGCTTGGTTCAGCAGTTGGGGCAGCAGGGCTAGTGGCAGGGCAAATTGTAGACATTGAAAGTGAGGGAAAACAAGTAAGTTTAAAGGACTTGGAGTATATTCACATCAACAAGACCTCGAAGCTTTTA…	732	geranylgeranyl pyrophosphate synthase 7, chloroplastic-like	Hevea brasiliensis	4.4E-154	99.56%	1217002598	XP_021640671	GO:0004311;GO:0008299;GO:0032440;GO:0055114	farnesyltranstransferase activity;isoprenoid biosynthetic process;2-alkenal reductase [NAD(P)] activity;oxidation-reduction process	Molecular Function;Biological Process;Molecular Function;Biological Process	987.252	12.9066	1.1275	11.4471	2.4304e-30	2.2809e-28	0	0	0	0	1652	1725	3113	1407	0	1974.25
	Hb_123560_020	Makita et al., 2018	ATTCAAATCCAAGCCCAGCTAGGTTTCTGTGTCTTCCTACTCTTTTCTTTCACTTCCTTTTTCCATATCCCCATGGCAAACTTTCTCAGAAAATCTTTAAGTTTCTTTCTGATTCTTGTGCTGATAAATTTCGATATCATCGAGACCGAAGCTCGTCCCTTGAATATTATGAAGACGGGAGACTCTGCTGCTAGTAGAGTAATCGAGGACTTTTTGGATGGATTATCTCTGGGAGCAATCAAACAGTCTGGGCCAAGTCCTGGGGTAGGACACGGCCAAACCCTTGGAGGAATCAAGGACTCGGGTCCCAGCCCTGGTGAAGGACACAAGGCTGTTACTGGCACCCACCAGAAATCTTTAAGTTTCTTTCTAATTCTTGTGCTGATAAATTTCGTTATC…	612	precursor of CEP16-like	Hevea brasiliensis	5.1E-98	80.37%	1216980212	XP_021686971	NA	NA	NA	4622.48	12.897	0.785979	16.4088	1.65461e-60	7.32813e-58	6	0	1	0	10714	8813	10108	7337	1.75	9243
	CL9296Contig4_PB260	Duan et al., 2013	GATGGTTCTTAGATTTCCCCAAGGCTATATTTATCTTCAGCATCCTCTTTAAATTGTTTTTATCAAAGTTGGTCATGGGAGTTATCACTTGTGAATGGCAGGTGGCCACCACAGTCCCCCCAGCCAAAATGTTCAAGACGTTTCTCCTGGACTCTGAAATCCTCCTCCCCAAGATTTGTCCCCGCGCTATTAAGAGTGTTGTCATTCTTGAAGGAGATGGAGGACCTGGCACCATCAAGCAAATTAACTTCAATCATGGTAGCGAATTAAGTCATGTGAAGGAAAGGATTGATGCCATAGACAAGGAGAATTTGACATATGACTACTCTGTGATTGGAGGTGATCCTGCCCTTCTGAATAAGGCACTTGATAAAATCTCTTTTCAGATTAAGGTTGAAA…	467	major allergen Pru ar 1-like	Hevea brasiliensis	1.8E-91	100.00%	1216955750	XP_021674287	GO:0006952	defense response	Biological Process	1581.45	12.8711	1.09815	11.7207	9.9882e-32	1.02785e-29	0	0	1	0	3491	4172	3236	1751	0.25	3162.5
	Hb_000329_160	Makita et al., 2018	CTCCACACAATAACGCTCTAAGTCCTAGCCCTTCTCTCTTTCATAAGACACTTCCATATTTTGCTATTGAATACCATCGGTAACATACTCGATGGAGCTTCGAATCCTGCTAGCACTTATGTTTGCTCCTCTTCTTTTCTCCCCAACTATTTTGGGCTACAATCTCATAGAAGTAAAATCTTGGTGCAGCAAAACACCCAACCCAGCACCATGTGAATATTTCTTAAGCCACAACACCAAAGACACTGCAATCACGAAAGAATCTGATTTTCTCAAAATTTCTATGCAACTAGCTTTAGAGCGCGCATTGCATGCAGAATCCAACACCTACTCTCTAGGCACAAAATGCAGAAATGAGCATGAAAAGGCAGCTTGGACAGATTGCCTTGAGCTCTATGA…	1800	pectinesterase 2	Hevea brasiliensis	0.0E0	100.00%	1216962704	XP_021677893	GO:0005576;GO:0005618;GO:0030599;GO:0042545;GO:0043086;GO:0045330;GO:0045490;GO:0046910	extracellular region;cell wall;pectinesterase activity;cell wall modification;negative regulation of catalytic activity;aspartyl esterase activity;pectin catabolic process;pectinesterase inhibitor activity	Cellular Component;Cellular Component;Molecular Function;Biological Process;Biological Process;Molecular Function;Biological Process;Molecular Function	926.968	12.8153	1.09821	11.6693	1.83003e-31	1.84691e-29	0	0	0	0	1668	1283	1960	2506	0	1854.25
	Hb_000531_040	Makita et al., 2018	ATGGAGGCCATGAAGTCATCGAAAATTTTATTCAGCTTGCTCGGGCTGCTTATGGCCATCGGCAACATTCTATATGCGACACCAACAAGTGAAAATTTGCTGGTTAACATAGAAAATAGTACCACCAATGAGCTTCCCTCGCCCGCCAGAAGTCTTGAACCAGGACGCTTCCTAGCCTCTAAGCCCCCACCAGCCATGACATGTGACAAGTACCCCAGAGTTTGCCGTGCCAAGGGCAGTGCAGGGCCCGACTGCTGCAAGAAACAGTGCGTTGATGTAATGAAGGATAAGCTTAACTGTGGCAAATGTGGGAAAAAGTGCAAGTATTCAGAAATATGTTGCCAAGGAAGATGTATGAACCCATCAAATGATGAGAAGAATTGTGGCAAGTGTAACAAC…	450	stigma-specific STIG1-like protein 1	Hevea brasiliensis	1.4E-83	100.00%	1216989646	XP_021691856	NA	NA	NA	910.936	12.7907	1.1039	11.5868	4.80872e-31	4.69664e-29	0	0	0	0	2413	1937	1773	1165	0	1822
	Hb_147793_010	Makita et al., 2018	ATGGATAATATAGAAATTCCACAGTATTATCTCTGTCCCATATCGCTCCAAATCATGAAAGATCCTGTTACGACCATAACAGGCATCACCTACGACAGAGAAAGTATCGAACAATGGCTGAAGACTACAGCTGCAGGACGCAATAAGGACTGCCCTACTTGCCCTGTGACGAAGCAGCCTTTGCCACGGGACTCTGATTTGACCCCAAATCACATGTTAAGAAGATTAATTCAAGCATGGTGCATTTCAAATTCCAAGAATGGTGTTGATCCAATTCCTACTCCCAAATCTCCTCTCAGTAAGAGTTTTATCCTCAAGCTTATTAAGGATCTTGATGTTCCTGTTTTATGTACACAAGCATTGAAGAACATGGAAGCTCTAGCTATCGAGGATGAAAGG…	1239	E3 ubiquitin-protein ligase PUB24-like	Hevea brasiliensis	0.0E0	100.00%	1216966269	XP_021679746	GO:0004842;GO:0016567	ubiquitin-protein transferase activity;protein ubiquitination	Molecular Function;Biological Process	902.298	12.7767	1.09013	11.7203	1.00288e-31	1.0311e-29	0	0	0	0	2178	2009	1201	1830	0	1804.5
	CL1721Contig1_PB260	Duan et al., 2013	GACCACAGCAACCTTTTCTATTGATATCTCTTCAATCTGAGAACTCTATTCCTCCCTAGGATCTCAAACAATACTTGTGAGTTCCTCAGTTAAAATTCTCGATAAGCAAAGCAATGGCTCCAACAATGGCAGTATCATCCAACGATTCCTTTGATATTACTGATTTTGTCATAAACAAAGGGAATGGAGTGAAGGGTCTTTCTGATTTGGGCATCAAAAGTCTTCCTTCCCAATATGTTCAACCCCAAGAAGCATTGATCAATATCATCCCACAAGAATCCATTCCCGTCATTGACCTGTCTAACTGGGATAACGATCCTAAAGTCGCTGAATCAGTCTGCGAAGCTGCTGAGAAATTTGGTTTCTTTCAGCTTGTTAACCATGGGGTGCCACTTGAGG…	563	feruloyl CoA ortho-hydroxylase 1-like	Hevea brasiliensis	1.8E-105	100.00%	1217032214	XP_021655987	GO:0046872;GO:0050589;GO:0055114	metal ion binding;leucocyanidin oxygenase activity;oxidation-reduction process	Molecular Function;Molecular Function;Biological Process	3802.47	12.6857	0.792458	16.008	1.12415e-57	4.49472e-55	0	0	3	0	8708	6797	6636	8276	0.75	7604.25
	Hb_000086_720	Makita et al., 2018	ATGGCGTTGTTAAAAATCTTGATAAGCAAAGCAATGGCTCCAACAATGGCAGTATCATCCAACGATTCCTTTGATATTACTGATTTTGTCATAAACAAAGGGAATGGAGTGAAGGCCTTCCTTCCCAATATATTCAACCAAAGAAGCATTGATCAATATCATCCACAGGAATCCATTCCGTCATTGACATGTCCAACTGGAATGAGGATCCTAAAGTCGCTGAATCAGTCTGCGAAGCTGCTGAGAAATTTGGTTTCTTTCAGCTGGTTAACCATGGGGTGCCACTTGAGGTACTCGATGGAGTTAAAGATGCCAACCCGTTTTCTTGGGTTACCAGCAGAGGAGAAGAGGAAGTATTCCAAGGAGCTTTCCTCTACCAACAGCGTCAGGTTTGGAACC…	1968	feruloyl CoA ortho-hydroxylase 1-like	Hevea brasiliensis	7.4E-160	75.14%	1217021759	XP_021650581	GO:0051213	dioxygenase activity	Molecular Function	839.604	12.673	1.28077	9.89481	4.38443e-23	2.38938e-21	0	0	0	0	2492	1993	1817	415	0	1679.25
	Hb_123560_010	Makita et al., 2018	ATGGCTAGAGGCCTCAAGAACTTCAGCTTCTTGCTTGTTCTCGTTCTTGTTCTTGTGTTGCTTGGCTCATCGTCAGACGCCCGGCCACTCAATATCTTGAAATCCGATGGTTCAAGGGTTTGGGACAAAGGTTTCTTTGATGGGTTATCTCTTGGTGCCATCAAGCAATCGGGTCCAAGCCCAGGGCAAGGGAACAAATACACAGATTCGCAGTCTTTTGGACGAATTCATAAGGATGGTCCTAGCCCTGGAGAGGGACACTGA	264	precursor of CEP16-like	Hevea brasiliensis	3.1E-43	97.70%	1216980210	XP_021686970	NA	NA	NA	827.671	12.6524	1.10607	11.4391	2.66605e-30	2.49391e-28	0	0	0	0	2094	1667	1844	1016	0	1655.25
	Hb_001948_020	Makita et al., 2018	ATGGCCTTCTCTGCGCCATCCCGCCTACGAGAATTCACTTTTCTCAAGAAATCCTCCTTCAATGGCCTCAGGAACCTCTCTAAAGCTATCCCATCACCCTGGTGGTTTCGGCATCAAGCTCCTCCGTGGCGCAGCCACTTGAGGAAGCTCAAGAATCCATCAACGATATGTCACCAAAGATCCATCTTCCTGAATTCCCATTTCAGGAATACATGGCCACTAAAGCCAAGCATGTCAATAAGGCAACTAGACGAGGCTATTCCTCAGCAACATCCCTTGAAAACATGA	288	geranylgeranyl pyrophosphate synthase 7, chloroplastic-like	Hevea brasiliensis	1.6E-18	92.98%	1217002598	XP_021640671	GO:0008299;GO:0016740	isoprenoid biosynthetic process;transferase activity	Biological Process;Molecular Function	806.948	12.6153	1.1294	11.1699	5.72738e-29	4.8781e-27	0	0	0	0	1096	1154	1908	2298	0	1614
	CL2571Contig3_PB260	Duan et al., 2013	TTGATGAATACATTTAAATCTTTAAACCAACAGATGAAGACATTGATGGATACAAGTAAATAATTATTAATATTATATAATAATTAAACCACGAAATTAATTTTGTCGACTAGCGATGTAGTTAGCAAAATGGTATAGTGGAGCAGCCTTGGCAGCATCAAAGGAAACAAGTTCTTGATTGGCTTGATCCACCAACTTAGCAGCAAATTTCTTAGCCTCATCAATTCCCATCAGCTTTGGATATGTTGCTTTATCGCTTATCAGATCCTTGCCGGCCGTTTTTCCCAGCTCCTCCGATGACTTTGTCACATCCAATATATCATCTACAACTTGGAATAACAACCCTATACACCTTGCATATTTTCTAACCCTTTCTATGTTTTCATCATCTGCTCCTCC…	1055	geranylgeranyl pyrophosphate synthase 7, chloroplastic-like	Hevea brasiliensis	0.0E0	100.00%	1217002598	XP_021640671	GO:0004311;GO:0008299;GO:0032440;GO:0055114	farnesyltranstransferase activity;isoprenoid biosynthetic process;2-alkenal reductase [NAD(P)] activity;oxidation-reduction process	Molecular Function;Biological Process;Molecular Function;Biological Process	2096.13	12.6002	0.996263	12.6475	1.15539e-36	1.58766e-34	6	0	0	0	3278	3490	5545	4450	1.5	4190.75
	Hb_003141_020	Makita et al., 2018	GTAATTTCTCATCCATTCATCCATCCCTCTCCTCTCTTCTCCTTTGTTTCTCATTGTCTCACACTCAGAATGGCAAAACTTCTGGTGATAACTTTGTTGGTAACACTGCTGGCATTCCTGTTGGAAGCTCAGTCTGATTCAGGAACAATCAGTTCTTTTCAAACAGGAAAATTTTCCACAACATATTATCAAGTGGAAGAATCAGACCCCGCTTCACCTCCAAAACCTTTGTTAATTGTTACACCCATTATACAGGGCACGTACCCTGTCATCATATTTCTCCATGGCACCTGCCTCAGCAACTCTTTCTACACTGACCTCCTCCAACATATATCTTCTCATGGATATATAGTTGTTGCTCCCCAGTTGTATTCTTGCTTGATAAACCGGGTGATACCT…	1259	chlorophyllase-1	Hevea brasiliensis	0.0E0	100.00%	1216931126	XP_021690602	GO:0015996;GO:0047746;GO:0102293	chlorophyll catabolic process;chlorophyllase activity;pheophytinase b activity	Biological Process;Molecular Function;Molecular Function	7666.84	12.5687	0.647867	19.4002	7.68975e-84	8.59699e-81	6	5	3	0	15005	12016	19465	14836	3.5	15330.5
	Hb_004834_020	Makita et al., 2018	ATGGGAGTTATCACTTGTGAATGGCAGGTGGCCACCACAGTCCCCCCAGCCAAAATGTTCAAGACGTTTCTCCTGGACTCTGAAATCCTCCTCCCCAAGATTTGTCCCCGCGCTATTAAGAGTAGCGAATTAAGTCATGTGAAGGAAAGGATTGATGCCATAGACAAGGAGAATTTGACATATGACTACTCTGTGATTGGAGGTGATCCTGCCCTTCTGAATAAGGCACTTGATAAAATCTCTTTTCAGATTAAGGTTGAAAGCTCCCCTGATGGAGGATCCATCTTCAAGCGCAGCAGCAAGAGTTACACTATTGATGGTGCTGAGGTGAATGAAGAGGAAATTAAGGCTGGACAAGAAAAGGCCATGGAAGCCTTTGTGGGAATATTCAGGGCCTTT…	641	major allergen Pru ar 1-like	Hevea brasiliensis	6.3E-95	87.20%	1216955750	XP_021674287	GO:0050896	response to stimulus	Biological Process	1268.66	12.5544	1.16077	10.8155	2.90666e-27	2.17909e-25	0	0	1	0	2785	3430	2966	967	0.25	2537
	CL1721Contig6_PB260	Duan et al., 2013	TTTGGCTTTGGATTTACGAAAATTGGGATTGAAATTCTGTTCTTGCTCCCACTTGCAATCACACAGTGCTCTACGCTCTTGTATCGACCGTTGCTCAGTATCTGCAACGCATCTCCCACGTTGATCACAAGAGATCCTTCAATGGGAGGAACATGAACCCAACCATCTTCTTCGCCTTTGCCTTCGTTGACTCGGACATAAAGCCCGCGATTTCGTCTTGGAGGAGGAAAGTGAGTGAGGAAACATCAGAGTGGCGGCCTACTCCAACAGTGAGCTGAGGGTTTGGACATCTTGGGTAATAGTTGAGGTTTAATCCTTTTGGAGCCCATTAGCAGAGATTCTTTTGTTTCGTCTATTTCCTTCACGTTTAGCTTCTCCATGAGTGCAGTCATTAGCTTT…	910	feruloyl CoA ortho-hydroxylase 1-like	Hevea brasiliensis	6.1E-176	86.47%	1217021757	XP_021650580	GO:0046872;GO:0050589;GO:0055114	metal ion binding;leucocyanidin oxygenase activity;oxidation-reduction process	Molecular Function;Molecular Function;Biological Process	749.13	12.5085	1.19187	10.4949	9.12038e-26	6.15249e-24	0	0	0	0	2119	1533	1749	592	0	1498.25
	Hb_008616_020	Makita et al., 2018	ATGATGATCATGGCTGGCTCTTCCTCTCTACCTACTAATTTCATCAAAAGGTTACAAGGCAAGGTGGCCTTGATAACAGGAGGAGCCAGTGGGATTGGAGAGGGCACTGCAAGACTCTTTGCTCGACATGGAGCCAAGGTTGTGATTGCAGATGTCCAATCCGATTTGGGTCGCTCTGTGTCCAAGGAAATCCAATCAGAATCTGGACAACCAGTCTCCTACGTCCAGTGTGATGTAGCCAAAGACTCTGATGTGGAAAACGCAGTGAAAACGGCCGTTTCAATGCACGGAAAGCTTGACATAATGTTCAACAATGCCGGAATCACAGGGAAATATGATTCCAGCATATTATCAATAGAACGTGAAGATTTCAAGAAAGTTTTTGACATAAATGTGTAT…	1675	secoisolariciresinol dehydrogenase-like	Cynara cardunculus var. scolymus	0.0E0	72.76%	976902678	KVH90616	NA	NA	NA	1226.42	12.4928	1.12078	11.1465	7.44537e-29	6.30867e-27	3	0	0	0	2404	3023	3131	1252	0.75	2452.5
	CL18618Contig1_PB260	Duan et al., 2013	ATAAGCATTCATTACAAAAGCTAATATTAATAAACACAGATAGAGATATCAATGGCTGAAGCAAAAGGAGTGGCAGAAGCAGAAAGAGTCGCCAAGCACATTATTTTGGCAAAGTTCAAAGAAGATGTTTCAGCTGAAGAGATTCAACAACTCATAAAGGGATTTGCCAATCTCGTCAATCTTATTCCACCCATGAAGTCTTTCCGTTGGGGCACAGATGCAGACATTGAGAACCTGACAGAAGGTTACACCCATGTGTTTGAATCTACCTTTGAGACTACACAAGGAATTGCAGAGTACGTAGCTCATCCTGCTCACATTGAATATTCCAATCTTCTCGCTCCTGCTCTGGAGAAAGTCCTTGCAATGGATTACCAGTCCAATAGCATTCAACTCTAA…	493	stress-response A/B barrel domain-containing protein HS1-like	Hevea brasiliensis	2.2E-79	100.00%	1217018585	XP_021648916	GO:0009865	pollen tube adhesion	Biological Process	3495.6	12.485	0.800049	15.6053	6.704e-55	2.36803e-52	0	5	1	1	5967	5773	6710	9508	1.75	6989.5
	CL35367Contig1_PB260	Duan et al., 2013	GCTAGCTCTTCACATATACAAGCAGATCCAAATCCAACCCTGCTAGGTTTCTATATCTTCCGACTCTTTTCCTTCAACTTCCTTTTTCCATATCCCCATGGCAACCTTTCTCAGGAAATCTTTAAGTTTCTTTCTAATTCTTGTGCTGATAAATTTCGTTATCATCGAGACCGAAGCTCGCCCCTTGATGAACTCAGGAGACTCTGCTGCTAGTAAAGTGATCGAGGACTTCTTGGATAAATTATCTCTGGGAGCAATCAAACAGTCTGGATCAAGTCCTGGGGTAGGACACAGCCAAAATCCTTGGAGGAATCAAGAACTCGGGTCCCAGCCCCGGTGAAGGACACAAGGCTGTTACTGGCACCCACCAGTGACTGTGGCTATCCAACAACCAACTGT…	460	precursor of CEP16-like	Hevea brasiliensis	8.8E-31	100.00%	1216980212	XP_021686971	GO:0016020	membrane	Cellular Component	2470.69	12.44	0.866437	14.3576	9.54885e-47	2.19038e-44	0	0	1	1	6383	4422	5113	3846	0.5	4941
	Hb_004031_040	Makita et al., 2018	ATGCACTGCGCTTCCACTAGTGCACCTCATGCCCATGAAAGTGATCCTCCCATGCACGTGGATGTGCTTGTCCTAAACTACCGCACCACATGCTCCCCACTAAGTTGCTTAGTCATCATGGTGCGCTCTAATTGGCTTGTTGCCCATTTTGCCGTAGCACATGCTTACCATTTAGTGGTCTTCGCAACACTTACCGTAGCACATGGCTCATTCCTAGTGGATCACTCCCATGCTCATGCATGCACACCTTATGTCCCACTTTGTAAGGCTTCACATGTGCACCACTTAATGGAATTGGCCTTCATAATGTGCCCCATTGGTGCTCATCACATGCACAAACAACAAGTCTCACGTGGTACACTCCCATGCCTATACAATAACCACCATGTCCTCTTTTCC…	615	putative mannitol dehydrogenase	Rosa chinensis	5.5E-4	95.00%	1358182703	PRQ57177	NA	NA	NA	710.876	12.4329	1.12048	11.0961	1.31024e-28	1.09015e-26	0	0	0	0	2117	1370	1271	929	0	1421.75
	Hb_002173_060	Makita et al., 2018	TTTCTCAGGAAATCTTTAAGTTTCTTTCTGATTCTTGTGCTGATAAATTTGGTTTTCCTTGAGACCGAAGCTGGTCGTCCCCTGAAGACGAGAGACTCTACTGCTAGTAGAGTGATTAAGGGTTTCTTGGATGGATTCTCTCTGGGAGCAATCAAGGAGCCTGGGCCAAGTCCTGGCGTAGGACACAAGTACGCCAACACCAAAACCCTAGGCGGAATCAAGGATTCGGGTCCCAGCCCCGGTGAAGGACACAAGGCTGTTAATGGCAACCACCTAGGCCTCAAGCACTTGAGCTTCTTGCTTCTTGTTGTCCTTGTCCTTGTCCTTGTCTTGTTTCGCCCATCAAAAACAGAAGCTAGGCCACTCAATATCATGGAATCCAATCGTGCAATGATTTGG…	618	precursor of CEP16-like	Hevea brasiliensis	2.4E-44	100.00%	1217006587	XP_021642728	NA	NA	NA	3397.16	12.4207	0.850173	14.6096	2.43769e-48	6.16934e-46	6	0	1	0	9407	7088	6110	4565	1.75	6792.5
	CL1712Contig1_RRIM600_Salgado	Salgado et al., 2014	GACTATTATGATTAGCATATCGTGGTGGAATACTTTGTTCATGATTGAAGAAATTATCGGGGTCAACTCTGGCTTTCACCTCTGTCAACCTGAAGAAGTTGTTCTTGAAATACTTGAGCCCATAAACTTTAGATGTCTTAAAGTCTGTATGGTTGCTTGGATTGCTACCAATATCAAGATCTCTATAGTTGAGAAAAGCCTCTCTTGGTTCCTTGGTCATGTATGGAGCCGTTGCATCATACATTTCTCTTAACAAATTTACCTGCTTTTCTGTATCAATCCCATCTTTTTCTTCCCAATTCGTAGAATATAGAATCAAGAACCTGGTTCCAGCTCTATGAGGGAATGGACTGCTAGTTTCTGCAAGTTCACTCATTCTTCCTCCATAAGGGTTAAATT…	1608	berberine bridge enzyme-like 17	Hevea brasiliensis	0.0E0	98.67%	1216943521	XP_021667907	GO:0050468;GO:0055114;GO:0071949	reticuline oxidase activity;oxidation-reduction process;FAD binding	Molecular Function;Biological Process;Molecular Function	10270.5	12.3688	0.664123	18.6243	2.04041e-77	1.79357e-74	0	5	6	3	13698	19231	13843	35379	3.5	20537.8
	CL35338Contig1_PB260	Duan et al., 2013	CGATAAATTGTAAAATTTCATTAAATCACATTATTTTTTATAACAAAGTAATACTTACTTTATTTTAAACCAAATAATCATAAATAAAAAAAATTACATGGAAAAAGATCTATTCCCTCCCATCAAGGAATATTTTCACTAAGTATTGGTGCGGTGGTGGGAATTTTAGTGTATCCCACATTTTCTTGCAATTCAACCTGATCTTCTCCATGGATCTTCTTGCATTGGTAGTAGAAGATGGAATATGCCACCAACCAAACCAGCCTAACCAAGCTGATAAAACTAATGACAACAAACCCAATAATTACCTTAGTTGCCAAAGGCTGTTCATAAGAAATCAACCTTAA	347	uncharacterized protein LOC110665312	Hevea brasiliensis	4.8E-34	100.00%	1216968779	XP_021681061	GO:0016021	integral component of membrane	Cellular Component	644.19	12.2908	1.30538	9.41552	4.70764e-21	2.18059e-19	0	0	0	0	1907	1656	1309	281	0	1288.25
	CL1682Contig1_RRIM600_Salgado	Salgado et al., 2014	GACTGAAGAAACCTGATAATCATGGTGTTCCATATTCATTGACTGAAGAGTTTGTGAGTGTTTACAGGATGCACTCACTTCTGCCTGATCATCTTGCTCTTAGAGACATCTCCAGTGAACCAGGCCCCAACAAATCTCTACCCTTACCGGAAGAGCCTCAAAGGAGAAGAGGCTCTACCAAAAATTGGATTCACGAGCCAAATGGTCTCAATGGGTCACCAAGCTAGTGGAGCCCTGGAGCTCTGGAACTACCCTCTATGGCTTAGGGATGTTATTGCACAGGACATCACTGGCCATGATAGGTTGGATCACGTCGACCTACCAGCTCTTGAAGTTTATAGGGATAGGGAGAGGAATGTTGCAAGGTACAATGAGTTCCGCAGATCCATCCTGTTGATA…	570	alpha-dioxygenase 1-like	Hevea brasiliensis	1.0E-83	88.81%	1217044125	XP_021662121	GO:0004601;GO:0006979;GO:0016174;GO:0020037;GO:0051213;GO:0055114;GO:0098869	peroxidase activity;response to oxidative stress;NAD(P)H oxidase activity;heme binding;dioxygenase activity;oxidation-reduction process;cellular oxidant detoxification	Molecular Function;Biological Process;Molecular Function;Molecular Function;Molecular Function;Biological Process;Biological Process	1055.12	12.2899	1.23911	9.9183	3.46605e-23	1.90694e-21	0	0	1	0	3206	2550	2161	524	0.25	2110.25
	Hb_010594_020	Makita et al., 2018	CCCACATTCGTGGCAATTTTGAAAAGCAAATCAGTTGGGGAGTTCAAGCCAGACACCTATCTAGCAACCATATTGAACTGCTTTCTATGGAGTTTTTATGGTCTACCTGTGGTCCATCGAGACACTCTCTTGATGTCCATCAACAATATTGGAATAGCCATGGAAGCTGTTTATGTTATCATCTTCTTCATACATGCTCAAAGGAGTGGCCGAGTTAAAGTACTTAAATGGATCTTCATAGAGCTTGTTTTTTTGGCCACTTTGGTGACATCCACATTGAAGTTCATTGATACCCATGAACAAAGGTCAAAAATTGTTGGGATCATTTGTCTCATATTTAATATACTCATGTACGCGTCACCCCTTAGCATAATGAGGAAAGTGATTACAGCAAAGAGC…	624	bidirectional sugar transporter SWEET4-like	Hevea brasiliensis	1.9E-118	87.20%	1216962875	XP_021677988	GO:0016020	membrane	Cellular Component	633.054	12.2654	1.56742	7.82523	5.0671e-15	1.2807e-13	0	0	0	0	1823	2110	59	1072	0	1266
	CL1Contig12160_PB260	Duan et al., 2013	GAAGAAAGTGTGTTCAGTTTTAGTTCTCTTCCTATCATTGATGATAAGTGGGTGTTCATGTTTGAACCGTAGCCAATTCCCTTCTTCTTTTTTCTTTGGGACTGCTACTTCTTCTTATCAGATTGAAGGAGCATACTTGGAAGCCAACAAAGGCCTCAGCAATTGGGATGTATTCACCCACTTATCTCCTGGAGAAATTAAGGATGGAAGCAATGGGAATACAGCTGATGATCACTATCATCAATTTTTGGATGACGTAGAGTTGATGCATTCTCTTGGAGTAAATTCGTACAGATTCTCGATTTCATGGGTCAGAATCCTTCCAAAGGGTAGATTTGGAGAGATCAATTCGGAGGGTATTGCATTTTACAATAAGCTTATTAATGCTCTCTTGCTTAA…	1634	beta-glucosidase 18-like	Hevea brasiliensis	0.0E0	98.23%	1217018196	XP_021648712	GO:0004553;GO:0005975	hydrolase activity, hydrolyzing O-glycosyl compounds;carbohydrate metabolic process	Molecular Function;Biological Process	98006.9	12.2424	0.810122	15.1118	1.3532e-51	4.12233e-49	51	30	79	2	211176	227008	143484	202227	40.5	195974
	Hb_002413_030	Makita et al., 2018	ATGAGCACAGAAAATCCTATTCGTAATAACGTGAACTTTGCTACCCCAAGAAGCTACGGAACAACCCTGAAATCCCATCTCAAAGAGACTTTCTTTCCTGATGATCCATTCAGGCAGTTCAGGAATGACAAATCTGGTGGCAGAGTCATAAAAAAGGCTGTGCAATACTTTATTCCAATCTTTGAATGGCTACCCAATTACAATCTACGCTTGTTTCGATTTGATGTGCTTGCTGGTATAACCATTACCTCTCTTGCCATTCCTCAGGGGATCAGCTATGCAAAACTTGCCAATCTCCCTCCTATAATTGGCCTGTACTCGAGCTTTGTTCCTCCTCTCATTTATGCTGTTTTCGGAAACTCGAAGCATCTAGCAGTAGGGACGGTTGCTGCTTGTTCA…	1998	probable sulfate transporter 3.5	Hevea brasiliensis	0.0E0	94.76%	1216964284	XP_021678711	GO:0008271;GO:0016021;GO:1902358	secondary active sulfate transmembrane transporter activity;integral component of membrane;sulfate transmembrane transport	Molecular Function;Cellular Component;Biological Process	607.416	12.206	1.1041	11.0552	2.06853e-28	1.69897e-26	0	0	0	0	1747	1189	1041	883	0	1215
	Hb_008705_070	Makita et al., 2018	ATGGAGCTCATTTCTACACCGTTTACTGGCACCTGGAGGAGATACTGGAGAAGAAAGCGATACCAGAGGCTCGACGGCACACTTACAGGCCGAAAGAATATGAAAGTCATGAGGTTTGGTGGAGGTAGCCCACGTAGAGCTTGGAAGATCAGACCTAAGCTAAGAATATTAAAGATTGCAGCTGCTTCTCCATTGAAGCTTTTGAGGAAGCTCAAGAATGCTTATGTTGATATGATGCTTAACTTGGCTGGGACTGTCAGTTTCTTGAATAATGATAGTTCTTTTGGAAATAAACGGATTCCAAAAGCTAGGCAAGCTCCTATTGCTGGTTATTCTAATGAAGAATTTGAGACTAGGTTGGTTTATGAGATCTATAAGGCCTTGAAAGCAACTCAGTGA	399	uncharacterized protein LOC110661169	Hevea brasiliensis	1.0E-80	100.00%	1216957916	XP_021675415	NA	NA	NA	577.419	12.1331	1.13264	10.7122	8.92202e-27	6.44535e-25	0	0	0	0	1581	1178	1235	626	0	1155
	CL1721Contig2_PB260	Duan et al., 2013	GACCACAGCAACCTTTTCCGTTGATATCTCTTTAATCTGAGCGCTCAATTCCTCCCTAGGATCTCAAACAATACTTGTGAGTTTCTCAGTTAAAAATCTTGATAAGCAAAGCAATGGCTCCAACAATGGCAGTATCATCCAACGATTCCTTTGATATTACTGATTTTGTCATAAACAAAGGGAATGGAGTGAAGGGTCTTTCTGATTTGGGCATTAAAAGCCTTCCTTCCCAATATATTCAACCCCAAGAAGCATTGATCAATATCATCCCACAGGAATCCATTCCCGTCATTGACATGTCTAACTGGAATGAGGATCCTAAAGTCGCTGAATCAGTCTGCGAAGCTGCTGAGAAATTTGGTTTCTTTCAGCTGGTTAACCATGGGGTGCCACTTGAGG…	528	feruloyl CoA ortho-hydroxylase 1-like	Hevea brasiliensis	8.6E-85	99.28%	1217032214	XP_021655987	GO:0016491;GO:0046872;GO:0055114	oxidoreductase activity;metal ion binding;oxidation-reduction process	Molecular Function;Molecular Function;Biological Process	10322.2	12.1304	0.868738	13.9633	2.61193e-44	5.25821e-42	0	9	9	0	23793	18031	15426	25309	4.5	20639.8
	Hb_001221_120	Makita et al., 2018	ATGTTGTTCATCTTTTTCATTGTCTTTGTCTCTCTACTAGGGTTTTTCCTCTTTTCTTCCTTCTTTTCTCTCTTTCAAGAATTCCACAACAGTCATATGAAATTACTCTCAGCTGATGGTCCTCCCTCCTATCCAATTATAGGCTGTTTGCTATCTTTCTATAAGAATCGCTATCGCCTCTTAGACTGGTACACCTATCTTTTATCTGTGTCCCCAACGCAAACCATTGTAGTTGAGCGGTTAGGTGCTCGCCGCACCATTGTCACTGCTAACCCGGCCAACGTTGAGCATATGCTCAAGACCAACTTCAGTAACTTCCCTAAAGGCAAACCATTCACTGAAATCCTTGGAGACCTTCTCGGGTGTGGCATATTTAACGTTGATGGTGAATTATGGAAC…	1533	cytochrome P450 94B3-like	Manihot esculenta	0.0E0	94.43%	1035918354;1216262273	XP_021615193;OAY47945	GO:0005506;GO:0020037;GO:0055114;GO:0070330	iron ion binding;heme binding;oxidation-reduction process;aromatase activity	Molecular Function;Molecular Function;Biological Process;Molecular Function	574.66	12.1252	1.09855	11.0375	2.5207e-28	2.05569e-26	0	0	0	0	982	990	954	1671	0	1149.25
	Hb_012400_020	Makita et al., 2018	ATGGAAGAGATTGATGTCCCTCCGTTTTTTCTCTGCCCTATTTCTCTCCAAATCATGAGAGACCCAGTTACTGTGCCAACTGGGATAACTTATGATCGCGAGAGCATAGAGAAATGGCTATTCTCAGGGAAGAATGATACATGTCCAGTCACAAAACAAGTCATCTCAGATTGTGACCTAACACCAAACTTGACTCTTATGCGGTTGATACAATCTTGGTGTACTCTCAATGCTTCTCATGGCATAGAAAGAATCCCAACTCCCAAACCTCCAATCAGCAAAGCACAGATAGCCAAGATCATTAAAGATGCCACCAAGTCACCCCAGCAGCAGATCGCTTGTCTAAGGAAGCTACGTTCCATAGCTAATGTGAATGATGCAAACAAGAAATGCATGGAG…	1245	E3 ubiquitin-protein ligase PUB23-like	Hevea brasiliensis	0.0E0	100.00%	1216983183	XP_021688491	GO:0004842;GO:0016567	ubiquitin-protein transferase activity;protein ubiquitination	Molecular Function;Biological Process	572.625	12.121	1.06446	11.3871	4.85043e-30	4.44695e-28	0	0	0	0	1396	1181	1056	948	0	1145.25
	Hb_003750_030	Makita et al., 2018	CATTATTCATCAACTTTTCCTTCTCTTTCTCTCTTCCCAAACGGGACCAGCTAACTTTCCATGTGAATTGCCATTAGAGCTTCTTCTACGATTCTTTGGTATCAACTATCAACCTTCTTCCATAATTCTATTCTTTTCTCCGTTGTTAAACTCTGCCCATTTTCTTCCTCTACTTGTTAAACCCAGAGGATTTACCTTTCTTTCTTTCTAGTCTTTGAACACTCCAGAGGACCACAACCACCTCTTTGTTACTCTGAATTTCAAGAATAGCACCCTCCAATTTCCGTTAACAGTCCAAGAATCTAACTCCCAAGTTCCTAATCCATATATATTTATTTTCTTTTGTAGTAGTCCAAAATGTCAGTCGCCGGTGGAGTAGAATGCGTGGTCGTTTTAGGC…	1802	Mono-/di-acylglycerol lipase	Hevea brasiliensis	0.0E0	99.78%	1216968808;1216968810	XP_021681076;XP_021681077	GO:0016042;GO:0016787	lipid catabolic process;hydrolase activity	Biological Process;Molecular Function	1478.3	12.0888	1.00939	11.9764	4.72268e-33	5.32641e-31	6	0	0	0	3537	3471	2848	1965	1.5	2955.25
	CL9214Contig1_PB260	Duan et al., 2013	AGCTATGCAAACTTGCCAATCTCCCTCCTATAATTGGCCTGTACTCGAGCTTTGTTCCTCCTCTCATTTATGCTGTTTTCGGAAACTCGAAGCATCTAGCAGTAGGGACGGTTGCTGCTTGTTCATTGCTCATAGGCAATACAATTGGAGAAAAAGTATCTTACCAAGATGATCCGAATTTGTACCTCCACTTGGTTTTCACTGCTACTTTCTTCACAGGAATTTTTCAGACTCTTCTGGGTCTCTTAAGACTGGGGATTCTGGTGGACTTCTTGTCACATTCAACTATCACCGGTTTCATGGGAGGAACAGCAACTCTTATCTGCTTACAACAGCTTAAGGGCATATTTGGATTGAAACATTTCACCACCAAAACTGATGCTGTTTCTGTCCTCCGGG…	1802	probable sulfate transporter 3.5	Hevea brasiliensis	0.0E0	95.15%	1216964284	XP_021678711	GO:0008271;GO:0016021;GO:1902358	secondary active sulfate transmembrane transporter activity;integral component of membrane;sulfate transmembrane transport	Molecular Function;Cellular Component;Biological Process	557.575	12.0826	1.08678	11.1177	1.02843e-28	8.58783e-27	0	0	0	0	1491	1046	1098	826	0	1115.25
	CL17024Contig1_PB260	Duan et al., 2013	GCCACCTCACGATCTTCTTCCTTTCCCATCGCCCCGTCCCCTGCTTTCTCAGTGTTGGTTGCACGGGGCTAAAGACAAACGAGGTAACGTCGACATTCTCCCAAGATGCAGTGCTATATCCAAGCCTCCAACTCAAGAATACCCAGATGTCTTTCAAAAAAATGGAGCTCGAGTCATAAAGTGGCATGAGATTGTGGAGGATGACATAGAAGAGCAAGTTCCTAAGGTTTCTTTAGCAAACGAGATCATCAAACGTATTCAATCCATTAAATCCATGTTGGATTCCATGGAGGATGGAGAGATAAGCATTTCAGCTTATGACACCGCATGGGTTGCACTTGTTGAAGATGTTAATGGAAGTGGTGCTCCTCAATTCCCATCTAGCCTTCAATGGATATC…	840	ent-copalyl diphosphate synthase, chloroplastic-like	Hevea brasiliensis	8.8E-172	95.77%	1216967819	XP_021680569	GO:0000287;GO:0009507;GO:0009686;GO:0009905;GO:0010333	magnesium ion binding;chloroplast;gibberellin biosynthetic process;ent-copalyl diphosphate synthase activity;terpene synthase activity	Molecular Function;Cellular Component;Biological Process;Molecular Function;Molecular Function	549.313	12.0612	1.07361	11.2342	2.76914e-29	2.40115e-27	0	0	0	0	1314	1180	1086	815	0	1098.75
	Hb_000320_110	Makita et al., 2018	ATGGGCATATACGAATCTATCCCATGCTATGATGAGGAGCTGGAAGCGGAGATGAGGGAGGTTATTGAAGTGATAAAAGGAAAAGATACAGAAGATTATATGAGGCTAGGAAACTTGGCACTGAAGATAAACAAGATTTTAGCCATCTCAGGTCCATTGCTCACAGGCATTGCAGCTGCTGGGTCTGCATTTGTGGGCAACGGTTCTTGGGCAGCAATAGTTGCAGTGGCTGCAGGTGCATTAGCTACCACAGTTAATACGTTTGAGCATGCTGGCCAGGTTGGTATGGTGGTTGAAATGTATAGAAACTGCGCTGGATTCTTCTCACTTATGGAGGAATCAATTGAGTCTGCACTCGAGGAAACAGAATTGGAGAGAAGAGAAGATGGAGAAATGTTT…	1734	probable F-box protein At4g22030	Hevea brasiliensis	0.0E0	92.91%	1216983141	XP_021688468	GO:0016021	integral component of membrane	Cellular Component	540.102	12.0359	1.17145	10.2743	9.19924e-25	5.72601e-23	0	0	0	0	964	983	571	1803	0	1080.25
	Hb_000261_530	Makita et al., 2018	GATGACATAGAGTTGATGCATTCTCTTGGAGGAAATTCATACAGATTCTCAATTTCATGGGTTAGAATCCTTCTAAAGGGTAGATTTGGAGAGATCAATTCAAAGGGTATTGCATTTTACAATAAACTTATTAATGCTCTTTTGCTTAAAGGACTCTTTGATTATGCAGGAATAGAACCATTTATTACATTGCACTATTTTGATGTTCCTCAAGAATTAGAAGATCCATATGGCGCATGGCTAAGTCCTCAAATGCAGGAAGTTCTTTATGATGCATGCATTTTATATCATCATTTAGGTATAATTTTTATACATAATTTACCCTTGGATGATTTCGGGTACTTCGCAGATATCTGCTTCGAGGCATTTGGAGACAGAGTGAAACATTGGATTACACTC…	1503	beta-glucosidase 18-like	Hevea brasiliensis	0.0E0	81.48%	1217018196	XP_021648712	GO:0004553;GO:0008152	hydrolase activity, hydrolyzing O-glycosyl compounds;metabolic process	Molecular Function;Biological Process	38748.7	12.0225	1.05181	11.4303	2.95172e-30	2.74997e-28	39	0	34	2	82306	90696	85237	51676	18.75	77478.8
	Hb_000758_040	Makita et al., 2018	ATGACCATCCAAAGTGATCACAATCATCATCATCTATTGGAGGATGTATGGGCAAGCTTCATTAATGGAGACGATGAAGGAGACAAGCGAACAAGCAATCATGCTCAAGAGGATTCCAAATCATGGGAAGGGTTGCCAAGTCTTGACGGGAGAGAAGGTTCAATGGAGATCCTTCAAAGGCTTCCAAGTCTAGGAAGGTGGGTGTCAATGGGAGCTGAGGCCTGGGAGGAACTTCTTGCAGGAATAATCCCCACTTGCGAAAATATTACGGGTCCTGCTTCCGTTTATAGTTCAGAGAACAAAAGCTCCAAATTGATGAATACTGTCAGAGGAGAGAAAACGGCTCCAAGACACTACAGGGGAGTGAGAAGGAGGCCTTGGGGTAAATATGCAGCAGAG…	846	ethylene-responsive transcription factor ERF091	Hevea brasiliensis	0.0E0	99.27%	1216990805	XP_021692458	GO:0003677;GO:0003700;GO:0005634;GO:0006355	DNA binding;DNA-binding transcription factor activity;nucleus;regulation of transcription, DNA-templated	Molecular Function;Molecular Function;Cellular Component;Biological Process	522.441	11.9885	1.22424	9.79257	1.21172e-22	6.40936e-21	0	0	0	0	1397	1490	367	927	0	1045.25
	CL1Contig30_PB260	Duan et al., 2013	TGTCTACATGAACCAACCCAAAGCTTATGGTATATCCATATGTCCATTCAAAGTTATCTATCAGAGACCAATGGAAGTAGCCCCTCACATCTGCTCCATTCCTCATTGCAGAAACTAGAGAAGTGAGGTAACCCTCCATGTATTCCACCCTGTTCGTGTCATTGAGCATATCTTCAATGTTTCTACTGCTAGGTTGTGCATATCCGTTTTCTGTGATGAACATGGGCGTGTTGTTGTATCTATCTTTGAAATACGTGATTGTCTTCTCCATGCTATTTGGAACAACATAGAACGTAGGCATTGCTGTCGGCTCTCCTATAAGAACTCCATCTTTTGTTCCAGTTCCATAAGTAAAGGTGTCTTTGAGTAAATCATCATGATAATTGCATGGTGAAAGCA…	806	beta-glucosidase 18-like	Hevea brasiliensis	0.0E0	99.63%	1217018196	XP_021648712	GO:0004553;GO:0005975	hydrolase activity, hydrolyzing O-glycosyl compounds;carbohydrate metabolic process	Molecular Function;Biological Process	88297.1	11.9813	0.873652	13.714	8.36751e-43	1.54661e-40	73	18	81	2	191880	212797	184736	116789	43.5	176550
	Hb_003685_010	Makita et al., 2018	ATGGGATCAAAGAAAGTGGATGTGATGTTAGGGTTTTTAGGGTTTATGCTTCTGGATGGACTTCTCCTTTGCATGGCCATTGGCAACATCAAATACTATGATTTTGTTGTGCAAGAGACAAATTTTACAAAGTTGTGCAGCACCAAGAGTATGCTCACCGTAAATGGAAGTTTTCCTGGACCAACAATAGCAGTTCATAAAGGGGATATAATTTATGTTAATGTACATAATCAAGGAAATTATGGTGTTACAATTCATTGGCATGGAGTGAAACAACCAAGGAATCCATGGTCGGACGGTCCAGAAAACATCACACAGTGCCCAATTCAACCGGGAAAGAACTTCACATACGAAGTCATATTTACCACCGAAGAAGGAACTCTCTGGTGGCATGCACAT…	1707	putative laccase-9	Hevea brasiliensis	0.0E0	99.82%	1216953531	XP_021673120	GO:0005507;GO:0046274;GO:0048046;GO:0052716;GO:0055114	copper ion binding;lignin catabolic process;apoplast;hydroquinone:oxygen oxidoreductase activity;oxidation-reduction process	Molecular Function;Biological Process;Cellular Component;Molecular Function;Biological Process	518.467	11.9768	1.07131	11.1796	5.13159e-29	4.3934e-27	0	0	0	0	1153	808	949	1238	0	1037
	Hb_007295_020	Makita et al., 2018	ATGAATCAAATTAAGGCTTACGCAAAAGGAAGTGTACCCTTCTCATGGGAGAAGAAACCTGGGGTCTCCAAGGTCGTCAACCAACGATTTCCTAGTGAAGGAGACCTAGTAAAGCTTCCACCACCTCCATGTCCTATTGAAAGCCGAAGCCCTAGAGTTTCAACTCATGACATCCAAATTCCTCTTCCTCCATGCACGTTTCAGCCTCCTTCCAGAAGTTCTTCAAGAAAAGACCTTAGAAAACAGGACGATCCTTTCTTGGCAGCTTATAAGGAGTGCACCAAGAGCACTAAGAAAGGTAAGTTGTCTAAAAATGTTGCTGGGTCTGGTTTTCGAAAGGGTATGTTTAACTTGTCGTGTAAGAACTCCTGCAGTGTTCGTGATGATAATTTAGTGAGT…	417	Stimulated by retinoic acid protein	Hevea brasiliensis	1.4E-89	99.28%	1216964502	XP_021678822	NA	NA	NA	509.922	11.9533	1.04103	11.4822	1.62075e-30	1.53452e-28	0	0	0	0	957	1014	1072	1037	0	1020
	Hb_012532_020	Makita et al., 2018	ATGGATTCAGAGAAAAGCAAGATACTGATATTTGGAGCAACTGGGTATCTAGGAGAATACATGGTGAAGGCAAGCATATCTATGGGTCATCCTACCTATGCTTATGTTCGCCCATTCATAACAAATGATACTCATTCTTCAAAGCTACAACTTCACCAGCAATTCCAGTCCCTGGGAGTCACTGTATTTCAAGGTGAATTGGAGGAGCATGAGAAGCTTGTTTCAGTACTTAAACAAGTAGACGTAGTGATTTCTACTCTTGCTGTTCCTCAACACCTTGACCAGCTCAAAATTATCTCTGCCATGAAAGAAGCAGGCAACATAAAGAGGTTTGTTCCTTCAGAATTCGGTAACGAAGTGGACAGAGTGAGTGGGCTGCCACCATTCGAAGCATTGCTC…	1044	isoeugenol synthase 1-like	Hevea brasiliensis	0.0E0	99.69%	1216929325	XP_021680982	GO:0047526;GO:0055114	2'-hydroxyisoflavone reductase activity;oxidation-reduction process	Molecular Function;Biological Process	1298.11	11.8835	1.04004	11.426	3.09919e-30	2.88503e-28	0	5	0	0	1792	2634	1959	3996	1.25	2595.25
	Hb_002188_170	Makita et al., 2018	ATTCACGACGTTCGATCAAATCAACAACGATGAGAAGCAAAGCAAACAAGGTGAGCAAGCTGGTGCAAATAACACGAGCACCCATTAGGGTTGTGTGCAAGGCAAGAGACTTTTATGTGAAGAGCATGTTGAACTTTGCTGGTAGTGGTAAGGTTGGTTATGGAGGCATAGGTGGTGGAACTGCTCAATTGCCTAAGAGTTTTAGTGTCAATTCTTCAAGGGCAGTGGATGATGATGAGGAGTTCAAGAAACTTCAACGGTTGTTGTCTGCGAAGGGAATAAGTGAAGTGGAGACCTATCTCCATTGCAGGCAAGGTGATGGGAGATCGTATAGCGAGGGGTCTAGTTGGTTGAAGAGGAGTTACAGTGTTGGGGTAGGAAAGATCGGAAGAATTGATG…	1229	uncharacterized protein LOC110649222	Hevea brasiliensis	2.6E-93	99.35%	1217038843	XP_021659395	NA	NA	NA	484.694	11.8798	1.15659	10.2714	9.48379e-25	5.88721e-23	0	0	0	0	606	626	1336	1309	0	969.25
	Hb_000140_190	Makita et al., 2018	ATAGCTTTAGACAGTAACAAAATGGTGAGTGGTGGCCAACTTTTGTCTAAGATTGCAACTAATGAGGGACATGGAGAGAATTCCCCTTACTTCGATGGATGGAAGGCCTACGATAGGAACCCTTTTCACCCAACTGATAACCCTGATGGAGTCATCCAAATGGGTCTTGCAGAAAATCAGCTTTCCTTTGATCTGATTAGGGATTGGATTAAGCAAAATCCTGAAGCCTCCATTTGCACTGTTGATGGAGTTCATAAGTTCAAGGATATTGCCAACTTCCAGGATTATCATGGCTTGCCAGAGTTTAGAAAGGCTATTGCCAAATTTATGGGGATGGTTAGAGGTGGTAGGGTTACATTTGATCCGGATCGTGTTGTCATGGGTGGAGGAGCTACCGGA…	1476	1-aminocyclopropane-1-carboxylate synthase 1	Hevea brasiliensis	0.0E0	100.00%	1216973359;766944440	XP_021683424;AJT35546	GO:0016847;GO:0030170;GO:0042218	1-aminocyclopropane-1-carboxylate synthase activity;pyridoxal phosphate binding;1-aminocyclopropane-1-carboxylate biosynthetic process	Molecular Function;Molecular Function;Biological Process	1239.53	11.8716	0.944618	12.5676	3.18164e-36	4.22088e-34	0	5	0	0	3061	2466	2007	2378	1.25	2478
	CL11341Contig2_PB260	Duan et al., 2013	GCTACAAAACCAACTTTCTATTCAAGTGTAGGGATCATAATTAAGCCATGGGTGTCTCCACCTTCACACAAGAATACACTTCCCCAGTTGCCCCATCACGTATGTTTAAGGCCTTAATCCTCGACTCAAACATTTTGATTCCAAAGCTCTTACCCGAATTCATCAAAAGTGTTCAAGTTATCCAAGGTGGTGAAGGTGCTGGAACCATTGAACAAGTCAACTTCACTGAAGCTAGCGACTTGAAATATGTGAAGAATCGGATTGAAGAGCTAGATAAAGATAATCTTGTGTGCAAGTATACTCTGATTGAGGAAGATCCTCTGGGAGACAAGCTTGATTCCATTGCTTACGAGGTCAAGTTTGAGGCAGCAAGTGATGGAGGCTCAAGTATGTAAGATC…	424	major allergen Pru ar 1-like	Hevea brasiliensis	3.3E-75	99.12%	1216995987	XP_021637193	GO:0004864;GO:0005634;GO:0005737;GO:0006952;GO:0009607;GO:0009738;GO:0010427;GO:0032515;GO:0038023;GO:0080163	protein phosphatase inhibitor activity;nucleus;cytoplasm;defense response;response to biotic stimulus;abscisic acid-activated signaling pathway;abscisic acid binding;negative regulation of phosphoprotein phosphatase activity;signaling receptor activity;regulation of protein serine/threonine phosphatase activity	Molecular Function;Cellular Component;Cellular Component;Biological Process;Biological Process;Biological Process;Molecular Function;Biological Process;Molecular Function;Biological Process	2245.36	11.8523	0.798303	14.8469	7.28632e-50	2.03649e-47	0	5	1	0	4599	4094	5762	3501	1.5	4489
	Hb_000948_040	Makita et al., 2018	ATGAAAGTTGCTAACTTCATTTTAGCTCTTGGTGTCTTGGCTTTGGCTTCCTCATTTGCCATTGCCTACGATCCTAGCCCTCTCCAGGACTTTTGTGTGGCAACCGATGATGCTAACTCTGGTGCTGCCTCGAATTTATCGGGCTTCCTACCCTTTGTGGTACAGGAGCAGATCCACACCGTAAGCATGCACCAGTCACTCGCCAATAGTCCCCCTTGTGCCACTTCTGGCAGTATGGACAGGCAGAAGATGCTGGGGCTGTTTTTTGCTGTCATGGGATCATCCTCCTTCTTTCCGAAGAAATCCATAGCCCCATGTTTTTGCAGTTTCTCCAAATGGGACTTCTGTGGTGCTGGTGGAGTTTCTGGCTGTGGCTGTGATTATGGTGGTGGTGCCTCA…	507	germin-like protein subfamily 1 member 16	Hevea brasiliensis	5.6E-18	93.33%	1216988254;1216988256	XP_021691132;XP_021691134	GO:0005576;GO:0030145;GO:0045735	extracellular region;manganese ion binding;nutrient reservoir activity	Cellular Component;Molecular Function;Molecular Function	446.386	11.7615	1.61099	7.30081	2.86038e-13	5.82765e-12	0	0	0	0	1452	1251	838	29	0	892.5
	Hb_004994_060	Makita et al., 2018	ATGGATACAGAAGGAGGAGCTTACCCTTCCTGGAACCAAAAGCTCACAATCGACATGCCATTGCATGAACGATTTATAACGTTAGAAGTTCACTGCAAGACGGCTTCCGGGGATAGAACTATTGGGACGTCCAGGATGCCGACGACAGATTTCATGGGAGGCTATTTGCCAGAGAATTATTTGAACTTCTTGAGTTACAGGTTAAGGGATGCTAAAGGTGAGAGAAACGGAATTGTTAACGTTTCAGTAAAGGTGAAAGTGCCGGAATATTATTTGTCTTCCAATAACAACAAGAAGGTGGTGCCAGAAAATAACTCTTTTTCTATGACGTCAAAGCCGGTGCCGGCGATCCCGATTGGCAGCGGCAAGAATTTTGGCATTGTGATTGGTATTCCCGTT…	420	BON1-associated protein 2	Hevea brasiliensis	2.3E-99	100.00%	1216980133	XP_021686928	NA	NA	NA	435.544	11.7261	1.04019	11.2731	1.78201e-29	1.56643e-27	0	0	0	0	883	857	911	833	0	871
	CL22594Contig1_PB260	Duan et al., 2013	TTATTGATGCCTAGTTACTTATGCAGATAAATATTGTTTGAGGACCTACATTTTTTGTGTATAAGAAATACAACTACTCTTACTTGGTCTCTACAAGAAATTAAACAACGAACAAAGAATATGTCCTATATATTGCTGAATAAATTCAGCAATAAAATTACAAACTATATAGTAAACAAGCTAGCTCAGTGTCCCTCTCCAGGGCTAGGACCATCCTTATGAATTCGTCCAAAAGACTGCGAATCTGTGTATTTGTTCCCTTGCCCTGGGCTTGGACCCGATTGCTTGATGGCACCAAGAGATAACCCATCAAAGAAACCTTTGTCCCAAACCCTTGAACCATCGGATTTCAAGATATTGAGTGGCCGGGCGCCTGACGATGAGCCAAGCAACACAAGA…	441	precursor of CEP16-like	Hevea brasiliensis	1.0E-40	98.80%	1216980210	XP_021686970	GO:0016020	membrane	Cellular Component	1101.5	11.7009	0.945447	12.3761	3.5221e-35	4.49642e-33	0	5	0	0	2520	2223	2387	1677	1.25	2201.75
	CL1721Contig7_PB260	Duan et al., 2013	GTCAACCAAACATAACCAAAATTTCCACAATCTTATATCCTTCTTTCACACCTTTCACAGTCTAAGAAATGGCTCCAACACTTGCAGAATCAACCACTGACTCCTTTGATATCGCTGATTTTGTGATCAACCAAGGGAATGGTGTAAAAGGTCTTTCTGATTTGGGCATCAAAAGCCTTCCTAGGCAATATATCCAACCCCAAGAAGCATTGATCAATATCATCCCAAATGAATCTATACCTGTCATTGATATGTCAAACTGGGAAAATGATCCCAAGATCGCAGAATCTGTCTGTGAAGCTGCTGAGAAATTTGGGTTCTTTCAGCTTGTTAACCATGGTGTGCCTCTTGAAGTGCTTGAGGGTGTTAAGGATGCAACTCATCGTTTCTTTGGGCTAC…	1153	feruloyl CoA ortho-hydroxylase 1-like	Hevea brasiliensis	0.0E0	100.00%	1217039474	XP_021659730	GO:0046872;GO:0050589;GO:0055114	metal ion binding;leucocyanidin oxygenase activity;oxidation-reduction process	Molecular Function;Molecular Function;Biological Process	691.233	11.6763	1.05977	11.0178	3.1355e-28	2.53553e-26	0	0	1	0	1549	1761	1156	1064	0.25	1382.5
	CL13505Contig2_PB260	Duan et al., 2013	GAACTCATTGAACAGAGAAATGGGAGAGGTGCAAGTGCCAGAGAATCTGGAATGGTCTCTCCCAGTTCCAAGTGTTCAAGAGCTTGCGCTCCAACATCTTCATGCTGTACCACCTAGGTACATCAGAGATCATGACGCTGACGCCCATGAGATCATCACCGATCAGTCACTTAGTGTGCCGCTAATTGATTTGGCCAAGCTGCTCAACCAAGATTCCCAAGCTATGGAGCTTCAAAAGCTTCACTCTGCATGCAAACACTGGGGTCTATTCCAGTTAATAAACCATGGAGTTTCAGATGAATCAGTAAGAAACATGAGGGATCAAGCTCAAGAATTTTTTGAGCTTCCCTTGCAAGAGAAGGAACGCTGGGTGCAGAAGCCAGGAAATCTTGAAGGCTA…	588	protein SRG1-like	Hevea brasiliensis	3.2E-98	90.91%	1217025825	XP_021652654	GO:0051213	dioxygenase activity	Molecular Function	418.292	11.6681	1.10613	10.5486	5.15741e-26	3.54347e-24	0	0	0	0	1026	1074	652	594	0	836.5
	CL25570Contig1_PB260	Duan et al., 2013	GAAAGCCAATGAATTAATAGTGCTATTTCTTTGAGAGAGATCATATGTAAAAAGAGTGCGAGAGTGTTGAATTGCTAAAAACAAAGAAAGATGGTGAGAGCTCCTTGCTGTGAGAAGATGGGATTGAAGAAAGGGCCATGGACACCCGAAGAAGATAAGATTTTGATTTCCCACATTCAAAAATATGGCCATAGCAATTGGCGTGCACTGCCTAAGCTAGCTGGTTTATTAAGATGTGGGAAGAGTTGCAGACTCCGATGGATAAACTATTTAAGACCAGACATTAAGAGAGGAAACTTTACCGAGGAAGAAGAGGAAACCATCATCAAGTTACATGAAATGCTGGGAAATAGGTGGTCAGCAATTGCAGCGAAATTACCAGGAAGGACAGATAATGAG…	674	Myb-related protein Myb4	Hevea brasiliensis	6.3E-89	100.00%	1216953580	XP_021673148	GO:0005634;GO:0030154;GO:0043565;GO:0044212	nucleus;cell differentiation;sequence-specific DNA binding;transcription regulatory region DNA binding	Cellular Component;Biological Process;Molecular Function;Molecular Function	417.225	11.6643	1.25216	9.31535	1.21556e-20	5.41907e-19	0	0	0	0	1295	840	956	247	0	834.5
	CL33397Contig1_PB260	Duan et al., 2013	TACAATCCCTCAAGGAGAAAAGGTGATTCTTGTTGGCGAGAGTTGTGGAGGAATAAATGTTGCTATTGCTGCTGACAAATACACAGACAAGATTGCAGCTGCCGTTTTCCACAACTCACTAATGCCAGACACTGTTCATAGCCCATCTTATGTTCTGGATAAGTTTATGGAGGTGTTTCCTGATTGGAAGGACAGTGTGTTTGAATCTTACACAATGGAGATGGCAGTATAACCTCGGTGAAATTGGGCCCCTATCTTATGGAGAATTATATATATACGGATTGTCATCCCGAGG	295	(S)-hydroxynitrile lyase-like	Hevea brasiliensis	4.1E-47	100.00%	1217039693	XP_021659849	GO:0052891;GO:0052892	aliphatic (S)-hydroxynitrile lyase activity;aromatic (S)-hydroxynitrile lyase activity	Molecular Function;Molecular Function	416.318	11.6609	1.53983	7.57288	3.65039e-14	8.34193e-13	0	0	0	0	1905	1100	169	156	0	832.5
	CL23963Contig1_PB260	Duan et al., 2013	ATCACTGCATAGCAATTCGAAGCTCCTAAATACTGTTCAAGATCCCCACAGAGATTTAATCTTCTAAATATAAATCTTCCTCTGAAACATAAATAACCACCATGAGATCAATTGCAGCAGCTGTGAGCTTCTTCACTTTATGGCTAATTTCCATGGCCATCTGCTCTGTGGCTCAAACAGCGGTGCTAGATACCGATGGACAGCCTCTGGAAAGTGGAGTAGAATACTACGTACTGCCAGCAATAACTGATGTAGCCGGGGGGTTAACCCTAATCAATCGCAACAATTCCTGCCCATTGTATGTTGGTCAGGAGCCCATCACACGGCCGGTTGTGTCACCGGGCTTTCCAGTCGTCTTCAAGCCATACGCTAATAATGGAGAGACAATCATCAGGGAGT…	659	alpha-amylase/subtilisin inhibitor-like	Manihot esculenta	1.3E-117	93.05%	1216236152;1035931032	OAY60618;XP_021629243	GO:0004866;GO:0010951	endopeptidase inhibitor activity;negative regulation of endopeptidase activity	Molecular Function;Biological Process	13164.7	11.641	0.730973	15.9254	4.22469e-57	1.63799e-54	0	9	13	8	31807	27762	7757	37960	7.5	26321.5
	CL1Contig7876_PB260	Duan et al., 2013	TTGGCATATATATCAGGAAGTATTATGACTCCTTTCTTAGATAGAATCTCATCTGCTTCAGGATCAGTAGGATGGTTTGCTGCCTCTACAATGAACTTGGCCTTCACATCTGCAGCATTTTCCCTGTTCAGAACTCCACCTAAAGCGCATGGGATGAGGACATCACATTCATGTATCAGCAATCCACTGGGATCCATAGGGTCTCCACCATGGAAATTTGTCAAACCACCAGTTGCCTCTTTATGCCTAAGCAATTCTGGAATATCAAGTCCTTTTGGGTTCTTGACCGCACCAGTGATGTCACTCACTGCAATAACCTTTCCACCTCTCTCATGTATGAGCCTTGCTGCCCAGGAACCGACGTTCCCAAAACCCTGAACAACAAATGTCAAACCATCA…	1011	glutamate dehydrogenase 2	Hevea brasiliensis	0.0E0	99.06%	1216943630	XP_021667965	GO:0000166;GO:0003723;GO:0006520;GO:0016639;GO:0055114	nucleotide binding;RNA binding;cellular amino acid metabolic process;oxidoreductase activity, acting on the CH-NH2 group of donors, NAD or NADP as acceptor;oxidation-reduction process	Molecular Function;Molecular Function;Biological Process;Molecular Function;Biological Process	3522.65	11.6092	0.792831	14.6427	1.49947e-48	3.8456e-46	3	0	3	2	6663	6493	2882	12135	2	7043.25
	Hb_002944_020	Makita et al., 2018	TTTTCCTTTTCCCTCTCCCATCATTCTTTCTTTTATTTCTCTCTCTCTCTCTCCTCTCTGTGTGCCAGCAAGAGAGATGGTCTTGAAAGAAGCAATAACAAGGCGGTTATGCCATTAATGGGGTTTTCAAGGGTGCTAGAGGGAGGAGTTTTTGAAGAAGAAGAAGAAGAAGAGCAATTGGAAGCTAACCTTATACACAGCTCTTTCATGGCTAGTAATAAAGTCATCAATCACTCAACTCAACTAGAACATCAGCAGCAGCAACAACAACAAAATCACCATCATCATCATCATCATCATCAACAACAGCATCAGATACATGAGCATCATCAACACCAGCAGATTCCTTATGGAATTATGCAATCATCATCAATATCATCCTCAATTCCTGGTAGCTTC…	2088	bZIP transcription factor TGA10-like isoform X2	Hevea brasiliensis	0.0E0	100.00%	1217037201	XP_021658553	GO:0003700;GO:0006355;GO:0043565	DNA-binding transcription factor activity;regulation of transcription, DNA-templated;sequence-specific DNA binding	Molecular Function;Biological Process;Molecular Function	399.795	11.6017	1.0674	10.8691	1.61771e-27	1.2353e-25	0	0	0	0	701	662	874	961	0	799.5
	CL9773Contig1_PB260	Duan et al., 2013	TAGTGGAATTAACATATATATATACATACACACATATATATATATAAGAAATTGAATTGTTGCATGACATCACTCAACACCCTCCTCCGGCGCAGCCACCTCCGCTGCAAGCGCTAGCACTGCTAGAAGCAGCAGCACTGGCAGCGGCTGCAGCAGTAATACTTGCTACAGCTGCTACACTGCCGTGGTTACCTTTGCTGCCAATTTTGCCCTTTTTTATCTCCACCACCATAAGCTTTATGAGTAGGATTAGGATTAGCTCCTCCGGCAGGTGTTTGATTAAGGGTTTTGTTTCTTTTCAGATCTTCGCTTGCCAAACCAACCCATCGCTAAAAATTGAAGTTGTGATCTCCTTACACTCTTTGTTCTCTTATAGTTTGCCTCAGAAGCAT	392	NA	NA	NA	NA	NA	NA	NA	NA	NA	983.866	11.5924	1.01897	11.3766	5.47097e-30	5.01188e-28	0	0	1	0	1664	1997	1199	3009	0.25	1967.25
	Hb_000462_020	Makita et al., 2018	ATGGCTTCAATGGTCAGCCAACCTCACTTTGTTCTAATCCCGCTCATGGCACAGGGTCACATGATCCCTGTAATAGACATGGCTAGACTCATTGCAGAGCGCGGGGTGATTGTGAGCTTGGTCACTACCCCTCACAATGCATCAAGATTTGAGGAGGTCATTTATAGAGCAAGAGAATCTGCAGGCCTCTCAATTAATCTTGTACAAATCCCATTTCCTAGCCAAGGAGTTGGGCTCCCTATCGGCTACGAGAATCTTGACACTCTTCCTTCAAGAGACCTTCTGAAGAAATTCTATCATGCACTTGCCAAGCTACAACAACCTTTAGAAACCATTCTTGAAAATACGATGCCTCCTCCAAGCTGCATAATATCAGACAAGTGCCTTTATTGGACCTCC…	1482	UDP-glycosyltransferase 73D1-like	Hevea brasiliensis	0.0E0	99.80%	1216961815	XP_021677436	GO:0043231;GO:0080043;GO:0080044	intracellular membrane-bounded organelle;quercetin 3-O-glucosyltransferase activity;quercetin 7-O-glucosyltransferase activity	Cellular Component;Molecular Function;Molecular Function	396.894	11.5912	1.21032	9.57691	9.99905e-22	4.87886e-20	0	0	0	0	541	580	512	1541	0	793.5
	Hb_001510_050	Makita et al., 2018	ATGGCCATGAGAGAACAAGAGAGGGCAGAGATGGAGAACTTGGACATGGCCAAGTGTCTCATACTTCTCTCTCACACCCTACAGAATAACCCAGAAAACCCTTCAAGACCCACGACAACGACGACTGCCATCTCTTTGAGTGCAAAACTTGCAACAGAAGCTCTAGGAGGACACCGAGCAAGCCACAAGAAGCCCAGAATGACCACAGAGAATAAACCGAGCAGTAAGAAACTCTTGATGAGCTTAGAAAGTAGTACAGTAAAGCCGAAGATGCATGAGTGCTCAATCTGTGGGTTGGCGTTTGCTTTAGGGCAAGCTTTGGGTGGTCATATGAGGAAGCATAGAGCTGCTATGACACAAGGATTGGGCTCTTCTCATGCTTGTGTGGTTTCGAAATTG…	525	zinc finger protein ZAT11-like	Hevea brasiliensis	2.6E-70	87.13%	1217044613	XP_021662364	NA	NA	NA	976.486	11.5842	1.03809	11.1591	6.46166e-29	5.48322e-27	0	0	1	0	3297	1664	1295	1554	0.25	1952.5
	CL9436Contig1_PB260	Duan et al., 2013	CATTCNTAAAAATACATGTGTAATTTTATTTTTCACAAAGTTTGGGGGGCCATGGCAACTCCCAGCCCCCTCCCCCTATCAGTGCAAACGCCATCTAAATAATAGAAAGATTGAAAGATTTGAGTCTCACCCTCTATATAAAATAGTGGTGTTTGAGTAATTTACACAATCTTTCCCCAGTAAAACACTTTACTAATACTAATTTATCAACGTTGTAGACTTTTATGAGAGTAAATTTAACAATTGCACACAATTAAAAAAAAGATGATATTTAAATTTCCATTCATAACCATTTGCTTGAATTAATCTCTAATCAACCCTTAGGAAACTTGAAATTATACCATCTCCCAATCTTCAATATAATTCATCAAATAGTCCATGCCCTTGAAGCTTGTGTTG…	1522	acidic mammalian chitinase-like	Hevea brasiliensis	0.0E0	98.11%	1217044180	XP_021662150	GO:0004568;GO:0005576;GO:0005975;GO:0006032;GO:0008061	chitinase activity;extracellular region;carbohydrate metabolic process;chitin catabolic process;chitin binding	Molecular Function;Cellular Component;Biological Process;Biological Process;Molecular Function	3134.63	11.5791	0.613379	18.8775	1.74604e-79	1.71846e-76	0	2	1	3	5579	6222	5771	7497	1.5	6267.25
	CL8673Contig1_PB260	Duan et al., 2013	GACACTTTGCTATATTTGCAAGAGACATTGATACATAGCAATAGCAACCTAATAACCCATCATTTCTTTCATTGCTTGCAAGCTATGGCAGGTCGTAGCTATGATGGTGAAGACTTCTGTCCCAATAAGTTGTTGCTTGATCCAGGGGAAGCAACTTTTTCGAACTGATTCGTCTCCTATTTTCATCTGACGTAAAGAGCAGAAGATTTGTTGAGTGCCCAGAAGAGCAAAGGAGAAGAGATTTTAGTCATCGATGGCTTATATTCATCTCCGTTGTTGTTCAAAAATTCCTTCTCTTTTATAGAACTCCCTTGGCTCAGATAGGGAATGCAATAGAGACGTGGTTGAATCTTGTGTCGAGCAACGGTGGGCTTTTCATGCTGATGCTGAAATTTTTGA…	1600	uncharacterized LOC8278856	Hevea brasiliensis	0.0E0	99.10%	1217024066	XP_021651778	GO:0006629;GO:0016021;GO:0016787	lipid metabolic process;integral component of membrane;hydrolase activity	Biological Process;Cellular Component;Molecular Function	2734.91	11.5644	0.68656	16.844	1.16173e-63	5.99889e-61	0	5	0	3	5820	4469	6577	5005	2	5467.75
	Hb_000027_040	Makita et al., 2018	ATGTCGACTGCCATGGCTAATAATTCAGATCTTTCAATGATCCTTCCAAGGGTTCTCATCGTCTCCAGGCGAACCGTTCGCAAGAACAAGTTTGTAGATTTTGTGGGAGAATTCCATCTAGATCTTATTGTAAACTATGGAGCAGTGCCAGTGATAGTCCCTAGAGTAAGTGGAGTCCACATGCTATTGGAAAGCTTCGAGCCTATCCATGGTGTCGTCCTCTGTGAAGGTGAAGATATTGATCCATCTCTATACGATGCAGAACTATCTGGGTTTTCACCAGAAGAACTTGAAGAGATTAGAAAAGCGCATGCAAGTGACACCACCATTGATAGAGAGAAAGACACAATTGAATTAAGACTTGCAAAGCTGTGCCTTGAAAGAAACATACCATACTTT…	1299	putative glutamine amidotransferase GAT1_2.1	Hevea brasiliensis	0.0E0	100.00%	1217034614	XP_021657213	GO:0006541;GO:0016740;GO:0016787	glutamine metabolic process;transferase activity;hydrolase activity	Biological Process;Molecular Function;Molecular Function	935.177	11.5558	1.40454	8.22748	1.91185e-16	5.68138e-15	0	0	1	0	1514	1354	181	4431	0.25	1870
	CL6450Contig1_PB260	Duan et al., 2013	ATGAGAACACTTTAATTTCCACTACAGGAGAGTATATAATACACTTTTGCTTATGCCAGACGACGAATTAATTAACCACACTTTGGTTGAAGTGTGGACGTACAGTAGAATCATGCCTTGACCAAACTTGATGATCTTGCGCATGCAGGCTATTCTCCCACTATTTATTTTAGAGTGTAATATTTATGAACTATAAATGATTTATTTTTCCCCAAAATCGATTAATTAACAACATTGCAACGTCTGCGTATCTCTCCTTGAGAACCAGTTAGAGGGTCTATATCTCCCATCTTTACCATGGCAGAAGCAAAATCAGAACTGAAAGTTGAAGGGCTCCTGCTATACTCATTAACAATGCTGTCTGTTGATCCACCGCTAAAAAGCACCTGATCTGATTGA…	1359	lignin-forming anionic peroxidase-like	Hevea brasiliensis	0.0E0	100.00%	1216982087	XP_021687934	GO:0004601;GO:0005576;GO:0006979;GO:0020037;GO:0042744;GO:0046872;GO:0055114;GO:0098869	peroxidase activity;extracellular region;response to oxidative stress;heme binding;hydrogen peroxide catabolic process;metal ion binding;oxidation-reduction process;cellular oxidant detoxification	Molecular Function;Cellular Component;Biological Process;Molecular Function;Biological Process;Molecular Function;Biological Process;Biological Process	22872.6	11.5438	0.701836	16.4481	8.66087e-61	3.94196e-58	11	5	38	5	41181	46484	52237	43021	14.75	45730.8
	CL1Contig8838_PB260	Duan et al., 2013	TTATGAATCTTAGAAAACAATATCATTACATCAAAATAACTCCAATTTGTTACAATTGACAAAGAATAGACCAATGGTAACATTATTACAATAGATTTTTGTTCCAACAAAACAATGTAATTGAAATTAATACAAACTTGTGCAAAGAATAAATCCCAGAATTGAAACAATAGTAATAATCAATGAGAATTGCGGATGCATCAAATTCTAACACTTCGGCAGATCGGCCGGCGGAGGTGGCAAGGTAGACCCTGGAGTAGGTCCGTTCTGAACTACGAAAGCTGTGGCTAGCCCCCAAGGCAAGTGCACGTCTAGATGACAGTGCACGAACCATACACCAGGATTATTGGCTCTGATCTGATGACTGCCCAGCCTCCTACAGGGACTCCAATGGTGTTA…	510	laccase-7-like	Hevea brasiliensis	1.4E-21	65.00%	1217020732	XP_021650048	GO:0016491	oxidoreductase activity	Molecular Function	1327.95	11.5371	0.853282	13.5209	1.17719e-41	2.09192e-39	0	0	1	2	2203	2281	3045	3091	0.75	2655
	Hb_005120_010	Makita et al., 2018	CTTTTTTTTGTTGTGTTTGGAACATAGGTAGTAACCCCTAGCTTCAGGGCAGCCTTAGAAAAGAAAATGGCTGATGTTCTTGAATTTGGCTCCACTCCTGCGACACCAAAACAAGGCTCTGTCGCAGCATCATCGCCTCCTATATCAGCTCCTCCTTCACAGTTTCACTCTCCTTCCTTGTCTAGATCACCACTGCTCTCCACCAGTGATCATGTTCAGCCTGCAAGCGCAAACAGAACGCCAAGGACCTCAACTCCTGCGACACCAAAACAAGCCTCCACTCCTGCGACACCAAAACAAGCCAATGTCGCAGCATCAACGCCTCCTATATCAGCTCCTCCTTCACAGTTCCACTCTCCATCATTGTCTCGATCACCTTTGCTCTCTACCGGTGATCAT…	1981	lysine histidine transporter-like 8	Hevea brasiliensis	0.0E0	100.00%	1216959461	XP_021676220	GO:0016021	integral component of membrane	Cellular Component	3930.78	11.5324	0.534607	21.5718	3.30448e-103	7.76567e-100	0	5	2	3	6998	8592	8260	7586	2.5	7859
	Hb_000617_340	Makita et al., 2018	CATTACTGCATATAAAACTCTCTTCCCATTCCCCATTAGCTTCTCAACCTAAGTATCTTTCTCAACGGTTCTTCCAAATTTCTCTCTTCCTCCCAATTTACAGCTTCATTACAGCCACTTTTCAACCAAGGAAACTTTAATTTCTCTGGATAACAAGCAAAATCCCGGGAAAAGTACTGTTTAGCTAGGAGGGGAGCAAGAAAAAGAAGATCAAAGAGATGGAGATTCAAGAAAACCAACAGGAAACATGGTCGGAGACAGAAAGCAACAGCAGCAGCAGAAGAGCTGGCTTCAGCGGTCCATTAGTGAGCAACAAAAGAAACAGCAGCAAGAAAAGTGCAAGATTCAAAGAAGAAGAATACGTGGAGATCACCCTAGACGTTCGCGATGACTCAGTTT…	2921	respiratory burst oxidase homolog protein B	Hevea brasiliensis	0.0E0	100.00%	1216954248	XP_021673496	GO:0004601;GO:0005509;GO:0005886;GO:0016021;GO:0016174;GO:0055114;GO:0098869	peroxidase activity;calcium ion binding;plasma membrane;integral component of membrane;NAD(P)H oxidase activity;oxidation-reduction process;cellular oxidant detoxification	Molecular Function;Molecular Function;Cellular Component;Cellular Component;Molecular Function;Biological Process;Biological Process	1589.58	11.5218	1.03872	11.0924	1.36626e-28	1.1343e-26	0	0	3	0	6016	2277	2170	2251	0.75	3178.5
	CL29908Contig1_PB260	Duan et al., 2013	ATGTAAGGCTCTAACTCAGAGTTCCCAGCTTTACATTTGCCTACAGGGTAAGAGCATCGATTTGGTGGCCATATTCCACTGTAGTAGCCATATTGGGCTACCATGTTAGCTTCATTGAGTGTAATCCAATGTTTGACTCTGTCTCCAAAAGCTTGGAAGCAGATATCTGCGAAGTAGCCGAAATCATCCTGTATTTGAGAACTTAGCCAAGCGCCGTATCGATCTTCTAGTTCTTGAGGAACATCAAAATGATGCAAGGTAACAACTGGTTCTATTCCTTTGAGCAAAAGAGCATCAATAAGCTTATTGTAAAATGTAATTCCTTCAGAATTGATCTCTCCAAATCTACCCTTTGGAAGGATTCTGACCCATGAAATCGAAAATCTATATGAATTTACT…	468	beta-glucosidase 18-like	Hevea brasiliensis	2.5E-110	99.35%	1217017192	XP_021648185	GO:0005975;GO:0008422;GO:0102483	carbohydrate metabolic process;beta-glucosidase activity;scopolin beta-glucosidase activity	Biological Process;Molecular Function;Molecular Function	5191.26	11.4934	1.2586	9.13187	6.73238e-20	2.81703e-18	0	0	13	0	13567	14052	6318	7581	3.25	10379.5
	Hb_000059_350	Makita et al., 2018	ATGGATGGTGGATCTTACGTGGAGTGCACAATCCCCAAGGACGATGGAACTCTGGTGTCCTACATTGGATTCAGAGTGCAACATGATAATGCTCGTGGGCCCATGAAGGGAGGAATCAGATACCATCCTGAGGTTGACCCTGATGAGGTAAATGCCCTGGCTCAACTAATGACATGGAAGACTGCTGTGGCAGACATACCGTATGGTGGAGCAAAGGGAGGGATTGGTTGCAGCCCAAGGGAGTTAAGTTTAAGCGAGTTAGAACGACTCACCCGTGTCTTTACTCAGAAGATCCATGATCTCATTGGCATTCATACTGATGTTCCTGCACCAGATATGGGCACTAATGCGCAGACCATGGCATGGATATTGGATGAATACTCAAAATTTCATGGTCAC…	1317	glutamate dehydrogenase 2	Hevea brasiliensis	0.0E0	100.00%	1216943630	XP_021667965	GO:0000166;GO:0003723;GO:0006520;GO:0016639;GO:0055114	nucleotide binding;RNA binding;cellular amino acid metabolic process;oxidoreductase activity, acting on the CH-NH2 group of donors, NAD or NADP as acceptor;oxidation-reduction process	Molecular Function;Molecular Function;Biological Process;Molecular Function;Biological Process	5532.48	11.4917	0.808403	14.2153	7.36093e-46	1.60232e-43	0	0	9	3	11093	11336	5481	16337	3	11061.8
	Hb_000720_010	Makita et al., 2018	GCGATCAAAAATCAAATTTCTCTCAATTTGTATCCCATTTTCTGCTATACTAATTAAGAAGGGGAAATTAAGAAAAAAAAAAGTAACATAAGAATGGCCTCTTGTTTATCTTTTTCTTGCATGGTTTTGACAATAGCAGTGTTATTGATTTTCTCAAGCTTGCCATGTCATGCGCAACTTTCTTCCAACTTCTATGATAATACATGTCCTAATGCACTCAGTACTATTAGGTCGGCCATTGATGCTGCAGTCTCGAATGAGCAGAGAATGGCTGCTTCACTCATTCGCCTTCATTTCCATGACTGCTTTGTTCAGGGTTGTGATGGTTCAGTTTTGCTGGAAGATACAGCGTCATTTACTGGCGAGAGAACTGCTCGCAATAATGCGAATTCCATCAGA…	1289	lignin-forming anionic peroxidase	Manihot esculenta	1.1E-157	87.59%	1035930271;1216234829	OAY59857;XP_021622521	GO:0004601;GO:0005576;GO:0006979;GO:0020037;GO:0042744;GO:0046872;GO:0055114;GO:0098869	peroxidase activity;extracellular region;response to oxidative stress;heme binding;hydrogen peroxide catabolic process;metal ion binding;oxidation-reduction process;cellular oxidant detoxification	Molecular Function;Cellular Component;Biological Process;Molecular Function;Biological Process;Molecular Function;Biological Process;Biological Process	364.163	11.4682	1.2716	9.01868	1.90365e-19	7.62203e-18	0	0	0	0	737	1259	707	210	0	728.25
	Hb_000997_040	Makita et al., 2018	ATGATGAGGTTTCTTAACATCGTTTTGATGGCATTCTTGCTGCTTTCTTTACATGTCCAACCATACAAAGCTAGCAGAATACTCTCAGAAGACCTCAACAAAAAAGAACTTGTCCTTCAGTCTCTTGACAGTGGTCCTGTGACTCCTTCTGGACCCTCCGGCTGCACCAACATTCCCAACACCGGAGGAACAAGCTGCCCAAATACTGTTAATGAGATGAACGTTGCTGGTGATGCCTTGTCTCGACCTGCTAGTTCTTTTCCTCGTCTCATGGTTGATTTTGGTGTCGCTACCAATCAAAAGTGA	306	hypothetical protein JCGZ_02285	Jatropha curcas	5.9E-40	81.00%	643733340	KDP40287	NA	NA	NA	357.203	11.4398	1.06135	10.7785	4.34991e-27	3.21709e-25	0	0	0	0	583	699	847	729	0	714.5
	Hb_000865_040	Makita et al., 2018	ATGGATTTCTCTAAGTCTACACCAACTATTACTCTTCTTCCAAATCCAGCGCATACTCCTTGGAAACAACAAGAAAATATGATCCGACATGCCATTATCGCATTCTGTAGTGATGGCGTCATTCCCTTCATTAGTTCTACAACAACTAGTTGTCAAGCTTGGCTTATACTGAATCTTCTCTATGCTAAACGATCCACTTCTCTTTTTATCTATCTCAAAGACAAACTGGCTACCATTGGGGGCTCTTCCTTTATCGTAGATGAACTTAATTCTCTTGGCAATCCACCATCTAATGTGGATGTTATTGTTTACACAACCAAAGGTTTAGGACTTGCCTATAAAGATCTCATTAGTGCTATTAATGCTCGTGACTCCATTATGCAATTTGAAGAGCTATAT…	447	Retrovirus-related Pol polyprotein from transposon RE1	Erythranthe guttata	1.3E-47	70.62%	848886327	XP_012843406	NA	NA	NA	354.479	11.4291	1.46521	7.80027	6.17758e-15	1.54409e-13	0	0	0	0	935	902	940	58	0	708.75
	Hb_007885_020	Makita et al., 2018	ATGGATTACGTTTTGACAATAGTCTTGATGATTTTTTCATGCTTGCCATGTCAAGCACAGCTTTCTTCAAGTTTCTATGACAATACATGTCCTAATGCATTGAGTAGTATTCGCACCACTATTAGGTCAGCTGTCTCGCGTGAGCGTAGAATGGCAGCATCTCTCGTTCGCCTTCATTTCCATGATTGCTTTGTTCAGGGTTGTGACGGTTCAATCTTGCTGGATGATACACCCACAATGACTGGCGAGAAATTGGCACGCAACAATAACCAGTCTGTTAGAGGATTCGAAGTCGTCGATGATGCCAAGGCCGAAGTTGAGAGCATATGTCCTGGAGTCGTTTCATGTGCTGATATTGTGGCAGTAGCAGCTCGTGATGCTTCTGTTGCTGTTGGTGGA…	3621	Peroxidase 68	Citrus unshiu	0.0E0	60.30%	1315957956	GAY49986	GO:0005488;GO:0008152;GO:0009987;GO:0016491;GO:0050896	binding;metabolic process;cellular process;oxidoreductase activity;response to stimulus	Molecular Function;Biological Process;Biological Process;Molecular Function;Biological Process	13079.3	11.4214	0.828663	13.783	3.22764e-43	6.12305e-41	11	0	23	2	25449	29708	30899	18542	9	26149.5
	CL19986Contig1_RRIM600_Salgado	Salgado et al., 2014	CCATCTTCCCAAACAAATATTCAAGGTCATTCTCCAAAGGAGTGAGATTCAAGTCCATGCCAAACACCCTCTTGATACTATTGGACCTCCTTAGCACAGGCAATTTCGAAACAACTCGATGATCATGAGCAAAGCTAAATCCTTGTGTCATCGCAGCTCTATGCCTCCTCATATGACCACCCAAAGCTTGCCCTAAAGCAAACTCCATACCACAGATTGAGCACTGATGCATCTTCGGCTTTCCTGCACTACTTTCTAAGCTCGTCAAGAGTTTCACACTTCTGGGTTTATTATTGTAATTATTATTATTATTCTCTCCCATCAATCTTGGCTTCTTGTGGCTTGCTCGGTGGCCTCCTAGAGCTTGAAATGAAGGGAACTTTCTGTTGCAAGTTTTGC…	436	zinc finger protein ZAT11	Hevea brasiliensis	1.1E-86	99.26%	1217034014	XP_021656937	GO:0003676	nucleic acid binding	Molecular Function	350.951	11.4147	1.28379	8.89141	6.03387e-19	2.3145e-17	0	0	0	0	1136	710	783	178	0	701.75
	Hb_000094_260	Makita et al., 2018	ATGAGGAAGCTGTGCCCAAATTTCGATAGGGAAGATGGGCTTGACACCGTCTTGGAGGTGCCTGTTCCGGAAGAGATGTTTACAAGCATGGGCAGCAATGGGGCTTCCAGATGGGCGAACATGCGTGCATTGATGAGAGCTCAATCTGCAGATAAATCATCCCATCTCCAAGCTAAATCTAACGATGAGTTTATTGCATTGCTCAAGCTTGTTGGCTCTCCTCTTATTCCTTTTCAAGTCCACCCGGATCAGCCTGTCACTCGCTCTATCAGAGATCGTTCCATTGAAGCATCTACTGCGAAATATATAGTGCAGCAATATGTAGCAGCAACAGGAGGACCGGCGGCTCTGAATTCAGTGACTAGTATGTATGCAGTAGGGCAGGTTAAGATGGCAGGG…	1122	uncharacterized protein LOC110640055	Hevea brasiliensis	0.0E0	100.00%	1217014692	XP_021646917	NA	NA	NA	1253.89	11.4029	0.854337	13.3471	1.23111e-40	2.07561e-38	0	5	1	0	2985	2778	2046	2218	1.5	2506.75
	Hb_040718_010	Makita et al., 2018	GATGAAGAAAGCCTGTTTTGTGTTAGTTCTCTTCCTGTCATCAATAGCGTTGGTGATAGATAGGTGTTCATGTTTGGACCGTAGCCAATTCCCTCCTTCTTTTCTCTTGATTGAAGGAGCATACTTGGAAGGCAACAAAGGCCTAAGCAATTGGGATGTATTTACTCACGTATCTGGTACAAATACTGCGGATGGAAGCAATGGGGATGATGACATAGAGTTAATGCGTTCCCTTGGAGTTAATTCATATAGATTCTCGATTTCATGGGTCAGAATCCTTCCAAAGGGTAGATTTGGAGAGATCAATTCTGAAGGAATTGCATTTTACAATAAGCTTATTGATGCTCTTTTGCTCAAAGGAATAGAACCAGTTGTTACCTTGCATCATTTTGATGTTCC…	1468	beta-glucosidase 18-like	Hevea brasiliensis	0.0E0	85.27%	1216981165	XP_021687454	GO:0004553;GO:0005975	hydrolase activity, hydrolyzing O-glycosyl compounds;carbohydrate metabolic process	Molecular Function;Biological Process	14313.1	11.3974	0.818235	13.9293	4.20504e-44	8.37748e-42	8	0	27	5	36267	36659	17828	23711	10	28616.2
	Hb_005257_020	Makita et al., 2018	AGTTCCTACCTCCTCTCCACCGCACCAGCCACCACCCCAAGATCTTCTTCTTCTTCCTCCTTCCCCATCCGCCCCCGTTCCCAACTTTTCTCCGGTGTTTGGTTGTACGGAGCTAAAGACAACCGAGATAACGCTGATATTCGCCCAAGATGCAGAGCTATATCGAAGCCTCGTAGTCAAGAATACCCAGATGACTTTCAAAAAAATGGATCGCCAGTTGTAAAGTGGCATGAGATTGTGGAGGATGACAAAAAAGAGCAAGTTTCTAAGGTATCTATATCACATGAGAAAATGAAACGCATTCAAACCATTAAATCCATGTTGAATTCCATGGAAGATGGAGAGACAAGCATTTCAGCTTATGACACCGCATGGGTTGCTCTTGTTGAAGATGTTAAC…	2717	ent-copalyl diphosphate synthase, chloroplastic	Hevea brasiliensis	0.0E0	91.06%	1216930326	XP_021686269	GO:0000287;GO:0009507;GO:0009686;GO:0010333;GO:0016853	magnesium ion binding;chloroplast;gibberellin biosynthetic process;terpene synthase activity;isomerase activity	Molecular Function;Cellular Component;Biological Process;Molecular Function;Molecular Function	2389.91	11.3801	0.676513	16.8217	1.69116e-63	8.65515e-61	6	0	3	0	5160	5553	4008	4390	2.25	4777.75
	Hb_012355_010	Makita et al., 2018	CTAATATTAATAAACACAGAGATATCAATGGCTGAAGCAAAAGGAGTAGCAGAAGCAGAAAGAGTCGCCAAGCACATTATTTTGGCAAAATTCAAAGAAGAAGTTTCAGCTGAAGAGATTCAACAACTCATAAAGGGATATGCCAATCTCGTCAATCTTATTCCACCCATGAAGTCTTTTCGTTGGGGCACAGATGCAGGCATTGAGAACCTGACAGAAGGTTACACCCATGTGTTTGAATCTGCCTTTGAGACTACACAAGGAATTGCAGAGTATGTAGCTCATCCTGCTCACATTGAATATTCCAATCTGCTCGCTCCTGCTCTAGAGAAAGTCCTTGCAATGGATTACCAGTCCAATATCGTTCAACTCTAAAATTGTACTTCT	387	stress-response A/B barrel domain-containing protein HS1-like	Hevea brasiliensis	2.0E-79	100.00%	1217018597	XP_021648923	GO:0005829;GO:0005886;GO:0042742;GO:0050832	cytosol;plasma membrane;defense response to bacterium;defense response to fungus	Cellular Component;Cellular Component;Biological Process;Biological Process	341.417	11.3743	1.04675	10.8663	1.66813e-27	1.27211e-25	0	0	0	0	732	672	608	719	0	682.75
	CL18064Contig1_RRIM600_Salgado	Salgado et al., 2014	CCTTGGTCTATCACAAGTTGGGCAGGACTCAGTAGGGCACCATACGAAATTGTAATCACCTCTATTGCTTTGAATGGCAAAGTAATCTGGTTCTCCTCCCAGTCACAATGAATCGCCTTCCTGTCTCAGGGTCTTCTTCCCCTACCCTCCAAGCATTAGATTGGATGCAGGTTGTGATTGCTTGAAACGTAACAGTCAAGTCCCTGGACTCCCTGATGATTGTCTCTCCATTATTAGCGTATGGCTTGAAGACGACTGGAAAGCCCGGTGACACAACCGGCCGTGTCATGGGCTCCTGACCAACATACAATGGGCAGGAATTGTTGCGATTGATTAGGGTTAACCCCCCGGCTACATCAGTTATTGCTGGCAGTACGTAGTATTCTACTCCACTTTCCA…	818	alpha-amylase/subtilisin inhibitor-like	Manihot esculenta	4.0E-80	94.89%	1216236152;1035931032	OAY60618;XP_021629243	GO:0004866;GO:0010951	endopeptidase inhibitor activity;negative regulation of endopeptidase activity	Molecular Function;Biological Process	2599.86	11.3705	0.946037	12.019	2.82231e-33	3.22416e-31	0	2	1	3	5659	4849	1065	9220	1.5	5198.25
	Hb_000061_360	Makita et al., 2018	GTTTGGTTTGGTCTAGCGGCAGGCATTGTACTCCCAACGACATTCGTGTGCTTTATATTTAGCATTTTTTCGAATGTCTATAGTCTCATTTGCTTGTAGGCCGCGATTATTTTTCATGGGATTGTGAACAGTAAGAATAATATTCTCTTTCCACAACAACAATAACTTATATAGAAGAAGAAGGAGGAGGAGAAGGAGAAGAAAGGTTTTGTCAAGATTAATAATGCCAGAAGACGAAACTGATTTCTGGCATGCTGTATTGTTCGTCTTCTTAATCTTGATTACAGGTAAAGTGGTTGCTGGAGATTCTCTGGATACAGACAGGGAAGTCCTGCTAAATCTCAAGACTTTTCTGGAACAGGAGAACCCAATAAACCGAGGACAGTATTCCCAATGGGG…	3656	LRR receptor-like serine/threonine-protein kinase At1g74360	Hevea brasiliensis	0.0E0	100.00%	1217012409	XP_021645711	GO:0002215;GO:0004674;GO:0004721;GO:0005524;GO:0005739;GO:0005886;GO:0006468;GO:0006470;GO:0009825;GO:0009845;GO:0016021	defense response to nematode;protein serine/threonine kinase activity;phosphoprotein phosphatase activity;ATP binding;mitochondrion;plasma membrane;protein phosphorylation;protein dephosphorylation;multidimensional cell growth;seed germination;integral component of membrane	Biological Process;Molecular Function;Molecular Function;Molecular Function;Cellular Component;Cellular Component;Biological Process;Biological Process;Biological Process;Biological Process;Cellular Component	340.379	11.3695	1.09503	10.3828	2.97055e-25	1.93257e-23	0	0	0	0	501	687	595	940	0	680.75
	Hb_000120_440	Makita et al., 2018	ATGAGTCATAAGGTGATGGGTTACTCCAAGATTGGGAGGAGATGCCATAGAGTTGCAGGCAGAGGCTTCAGGCTAAACCCAAAAAGATTTTCAGTTCAGAGGCTACGTGCCAGGTTCTTCTACTTGTTCAAGCTCTTGAGTAGATGGAGATCTTCATATGGTCAAGCTTTACAATCTTTAAAGAGAGGTATGATGAGGATAAATAATTATAGTATCAAGAGAAATAGCAACAGCAACAGCAACAGCAGGAGGCGATTAGTGGTGGAGGTATCCGGCCACAGCTCCGGTCGAGGCGACTGCAGAATGAGAACGTTCTGCCGTTCTAATTCTTTCTATTCTGAAGCCATTGCAGATTGCTTGGAGTTCATCAAGAGGTCATCCCTTTCTGTGGAGCAGAAA…	417	hypothetical protein MANES_01G157700	Manihot esculenta	1.8E-62	85.51%	1035931435	OAY61021	NA	NA	NA	339.94	11.369	1.20117	9.46489	2.93876e-21	1.39433e-19	0	0	0	0	854	979	621	266	0	680
	Hb_000201_080	Makita et al., 2018	ATGGAGGCTAGCTTGGAAAAGTCTGATATAGTGCCTGCAGAAGAGCAGATGGTGATGAAATCAAACGGTGATGAAGAGGGTCTTGTTTTAGAAACCAGCAAGGAGAAGGATCAGCTCAGATCAGCTAAAGCTGAAATTGATAAAGTTAGAGAAGAGAACGAAAGGTTAAAGCAGTTATTATCCAAAATCGCGAAGGATTACCAATCTCTAAAGAAACGTTTCTGTGAAGTTGTTCAAGAAGAAGAAGAAAAGAAATCCACCAAAATAACACCTTCTACTCGAGAAAATGAAGAATCTGAACTAGTCTCCCTCAGCCTTGGGAGAAGTTCCAGTGAACCTAAAAAGGAAGAGGAAAAAAGCAGCAATATAGATGATGGGAATGAGCATAATGAGGGATGG…	1566	probable WRKY transcription factor 72	Hevea brasiliensis	0.0E0	99.60%	1217030989	XP_021655345	GO:0003700;GO:0005634;GO:0006355;GO:0043565	DNA-binding transcription factor activity;nucleus;regulation of transcription, DNA-templated;sequence-specific DNA binding	Molecular Function;Cellular Component;Biological Process;Molecular Function	2018.59	11.3331	0.934756	12.1241	7.87273e-34	9.28853e-32	6	5	0	0	4850	3931	3076	4281	2.75	4034.5
	CL5466Contig2_PB260	Duan et al., 2013	ATCACTTCAAATTTTACAAACAGATGCCACCAATAGAGAAAATTAAAAGACATTCTTCATTCCTTTAAAATAATAAATTAGACAACATTGTATTGTGAAAATATAATGATACCTATTTATATTCTAATATGAAAACAATGTTCTTGTAAGGTATAGCTTAATTGAAACCTCCTCTCTCAAATTTACAACTGGGTAACAGGATCAAATCCATTTGTATGCCCATTTTTCTGTGATTTCTGACCATTAATTTCAATTGCTCTCTCCTCATTGTCATCCATAAATCTCTTCCAGAGCCAATGTTGCTTCCACACTCTCTCCGTCATCTCTTCAATAGGTATGTTTTTGGTCTCTGGAACGAGGAAAAACACGAAAAATGACATGATAAACACCCAGCCAGAG…	1902	sugar transport protein 13	Hevea brasiliensis	0.0E0	100.00%	1216995375	XP_021636878	GO:0008643;GO:0016021;GO:0022857;GO:0032440;GO:0055085;GO:0055114	carbohydrate transport;integral component of membrane;transmembrane transporter activity;2-alkenal reductase [NAD(P)] activity;transmembrane transport;oxidation-reduction process	Biological Process;Cellular Component;Molecular Function;Molecular Function;Biological Process;Biological Process	47155.4	11.329	0.577475	19.6182	1.08053e-85	1.28273e-82	17	30	78	19	121820	110050	74565	70665	36	94275
	CL8274Contig1_RRIM600_Salgado	Salgado et al., 2014	GCTTCCTCCAGCGTTAGCGTGCCATTGTTATACTCATCAACACCATTTTCTAGTGATGTAAATAAGGGGAAGTTCTTGTACTTCTTTTTGTTGTAGAGCAAAAGAATACTCGAATTACCTCCTTGGTAGTAAACAATTGAGCCAACTCAGAAGCAGCCTGAGGACCAATAGGAAGTTCCACTGACGGTCGGCGGAAGAATTAGCATGAGCATCAGTCAAATAGCTAGCTTGAATAGCATTAGAGTAAGGGAGATAGGCTGCATATTTAGCAGTATAATAATTCAATCCAAGAAAATCAATTGACCCTTTCACCATTTTTGATTGCTCCTCTGAAAATTTGGGTAATCGATCCCCAACCAGAGATCTTAGCGTGTTTGGATAGTCACCGAATATCAATGG…	810	beta-glucosidase 12-like	Hevea brasiliensis	1.8E-145	97.58%	1216958172	XP_021675543	GO:0004553;GO:0005975	hydrolase activity, hydrolyzing O-glycosyl compounds;carbohydrate metabolic process	Molecular Function;Biological Process	329.427	11.3235	1.14853	9.8591	6.26092e-23	3.38637e-21	0	0	0	0	767	970	369	530	0	659
	CL19342Contig1_PB260	Duan et al., 2013	ATGGAAATGTGCTGCTTTGGTTGCTGTATTCCGGATATGGAGCCACAGGCTCTGGATCCGAGAGACATATATCAACAATTTGAGGTACAGAAAAGAGACTGGGGCGGCTATGTTGCCAAGTCTGTAGCTCCAGATGGCTATCCTCCAAGATTCTTAAGGAGAAAAGGATGGCGAGTGTCAGCCTCAACTCCATATGATTTCACGTTGAATGAAGCAACAGGGCTTGACAGAAATCTCCGTGCACGCCTGCCAGATTTCAACTTCCCATTATCAGAAAAAACTTGTGCACCTGTAGTAGTAGGAAAATGGTATTGTCCTTTCATGTTTATCAAAGAACAAGGAAAGCTGAAGGATCAGATTAGTGGTTCAAGGTATTATACGATGACACTAGAGCAAAGA…	901	uncharacterized protein LOC110660704 isoform X1	Hevea brasiliensis	4.5E-174	99.63%	1216956717	XP_021674773	NA	NA	NA	324.821	11.3018	1.12624	10.035	1.06922e-23	6.10726e-22	0	0	0	0	569	406	657	965	0	649.25
	Hb_004161_040	Makita et al., 2018	ATGGAAGCTTTCATAACAATGTCACGATCACTTTCTGTATTTTTTGTTATTCTTGGCATTCTAAGCCATGGAACCGAAGCTGTCTTAACTCCGAGCAAACACAACTGCAGCGATATCACTTTCACCCCAAATAGTGCGTACCATATTAATCTTGGTTCTGTCCTTTCTTCACTTCGGTCGAAATCAAATGCTACCAGAGAAAATGGGTTCTACAATTCCTCGGCAGGCAATACTTCCGGAGCCAAAGTCTACGGCAGCTTTCTCTGCAGAGGAGATCTCAGTCCCCAGGAGTGTCAAAACTGTGTGGATACCGTCACTGAAAATATTACCCAGATATGCCCTGGAAAGAAAGAAGCCATCATTTGGTACGACCAGTGTATGATACGTTACTCCAACAAA…	1791	cysteine-rich receptor-like protein kinase 10 isoform X1	Hevea brasiliensis	0.0E0	84.54%	1216948180	XP_021670328	GO:0004672	protein kinase activity	Molecular Function	805.061	11.288	0.997153	11.3202	1.04192e-29	9.35879e-28	0	0	0	2	1293	2405	1129	1612	0.5	1609.75
	Hb_006538_050	Makita et al., 2018	ATGAGCCCAGCAAATTTCCACCAACATAACATCCTCAATGGTCTCCGTCCATCTCCATTGAAGATCAACAAAGAATCCCACCTCATTCACAAGCCGTCTTCTTCTAGTTCTTCTTCCTCGACATCCAATTCTTCTTCATCATCTGCTTCTGTGATAGCTTCTGTTGGAGGTGAAGCAGGAGCCAAGCAGCGACGAAACCAACCGGTCATTATCTACACTCATTCGCCTAAGGTTATCCACACGCAAGCCAGGGATTTCATGGCCTTGGTGCAAAAACTCACGGGTCTTTCCAGTTCCAAGATTGACGAAACCGCAAAGCCAACCCAACAAGGGCAAAAGAGCAGCGGCGTTATTAATAATAAGGAGTCGTCTTCGGTTACAACTGATGGGAATTGCGGT…	594	VQ motif-containing protein 8, chloroplastic-like	Hevea brasiliensis	8.8E-126	100.00%	1216997388	XP_021637937	NA	NA	NA	320.334	11.2829	1.07172	10.5279	6.42743e-26	4.39247e-24	0	0	0	0	831	607	548	577	0	640.75
	Hb_010931_020	Makita et al., 2018	ATGTTGAACTTGATTGGAAGCTTACTTTATGAGCTTCTGATGGCCATGTCTGGTGTAGAAGTAATACGTTGCTTGCCAGCTGCAACTGTACGTGGCGGTTTACTCTGGGTGAATCGGCACTTGCTTGCTTATACCGTTTGTTTCAGGGAACTCTTCACCGATGTGTCTGACAAGGCCTTCGAGGAGAGCAGGGAGTTTAGCGTTGCATTTTCAGCTGTCTCCATCTGTGGCCAATCCACAGCATGGAGGACTTCAAGGAGATTTATAGTGACAGGAGGAGAGCAGAGTTACTTCAGGATTGACAACAATGGAGGTCTCTATGAGTTGGTATGGTGCCCTGGTGAGTCCTGCACTGCCCCTAATTGCGGCAGGCCAAGATGTGGTTCTGCTGGTATTTTG…	468	alpha-amylase/subtilisin inhibitor-like	Hevea brasiliensis	5.6E-65	65.99%	751813644	AJG01567	NA	NA	NA	1047.56	11.2782	1.59179	7.0852	1.38848e-12	2.57052e-11	6	0	0	0	3936	3350	974	115	1.5	2093.75
	CL4457Contig3_RRIM600_Salgado	Salgado et al., 2014	GACTGAAATTTACATCAAAGAAAGAAGAGAAAAGCATATCAATGATGCTCCCATAACAGATTTCTTGGATGTTTTTCTTTCCAATGGCTTCGATGACGATCTAATCAATTGGTTGATTGTCGAATTGTTTAGTGCGGGAGTAGAAACTAATACCACAACAGTAGAGTGGGCAATGGCTGAGATTCTCAAGAACAAACGAGTCTTGGAAAAACTTGGGGAAGAGCTAGACAAGGTAATCAACAAAGGCTCAATACATGAATCTGAAGTTTCTCAACTTCCATATTTAAATGCACTTTTAAAGGAAACAATGAGATTACATCCTCCTGCACCATTCCTCCTTCCACATCGAGCTCTTGAGACATTTGAAGTTATGAATTATACAATTCCAAAAAGATAGTC…	541	probable (S)-N-methylcoclaurine 3'-hydroxylase isozyme 2	Hevea brasiliensis	1.8E-86	82.39%	1216948887	XP_021670680	GO:0005506;GO:0016021;GO:0020037;GO:0050593;GO:0055114	iron ion binding;integral component of membrane;heme binding;N-methylcoclaurine 3'-monooxygenase activity;oxidation-reduction process	Molecular Function;Cellular Component;Molecular Function;Molecular Function;Biological Process	316.081	11.2639	1.22587	9.1885	3.98343e-20	1.70204e-18	0	0	0	0	903	839	568	218	0	632
	Hb_124625_010	Makita et al., 2018	CTGCCATCTTATTGTTATAGGGATGATTTCGGCTACTTCGCAGATATCTGCTTTGAGGCTTTTGGGGACAGACTAAAAAATTGGATTACACTCAATGAAGCTAACATGGTGGCCCAATATGGCTACTACAGTGGAATATGGCCACCTAATCGATGCTCTTACCCTGCTGGCAAATGCAAAGCTGGCAACTCTGAGTTAGAACCCTACATTGCTGCTCATAATATGATATTGGCGCATGCCACAGCAACTGAAATTTACCGTAAGAAGTATCAGGAAAAACAGGGAGGAAAAATTGGCATTGTATTACATATCTATTGGTATGAGCCATTGAGAGACATTCCCGCTGATCGTGTTGCAGCTCAACGAGCTTTAGGTTTCATTGCTGCATGCGACAAGAGG…	717	beta-glucosidase 18-like	Hevea brasiliensis	9.2E-143	86.48%	1216981165	XP_021687454	GO:0004553;GO:0005975	hydrolase activity, hydrolyzing O-glycosyl compounds;carbohydrate metabolic process	Molecular Function;Biological Process	6592.55	11.2596	1.08757	10.353	4.05507e-25	2.61303e-23	6	0	15	0	18739	16141	7041	10799	5.25	13180
	Hb_005503_020	Makita et al., 2018	TTGGCAAAGTTCAAAGAAGAAGTTTCAGCTGAAGAGATTCAACAACTCATAAAGGGATATGCCAATCTCGTCAATCTTATTCCACCCATGAAATCTTTTCGTTGGGGCACAGATGCAGGCATTGAGAACCTGACAGAAGGTTACACTCATGTGTTTGAATCTACCTTTGAGACAACACAAGGAATTGCAGAATACGTAGCTCATCCTGCTCACATTGAATATTCCAATCTTCTCGCTCCTGCTCTGGAGAAAGTCCTTGCAATGGATTACCAGTCCAATATCGTTCAACTCTAAAATTGCACTTCT	306	stress-response A/B barrel domain-containing protein HS1-like	Hevea brasiliensis	1.4E-66	100.00%	1217046379;1216988156	XP_021663271;XP_021691081	GO:0005829;GO:0005886;GO:0042742;GO:0050832	cytosol;plasma membrane;defense response to bacterium;defense response to fungus	Cellular Component;Cellular Component;Biological Process;Biological Process	314.647	11.2576	1.12261	10.0281	1.14701e-23	6.53862e-22	0	0	0	0	721	711	742	343	0	629.25
	Hb_014658_010	Makita et al., 2018	ATGGCTGTCGCGCATTTTGTTCTGATCCATACCATATGCCATGGTGCGTGGGTTTGGCACAAGCTCAAACCCGTGCTCGAGGCAGCTGGCCATAAGGTCACTGCATTGGACCTTGTCGCCAGTGGTATTGACCTTAGGATAATTGAGCAAGTTGGCTCATTTGATGCCTACTCTGAACCATTGTTGAATTTCTTGGAAACAATCCCTGAAGGAGAAAAGGTAATTCTTGTTGGCGAGAGCTGTGGAGGCATTAATGTTGCTATTGCTTGCGATAAATACACAGACAAGATTGCAGCTGCCGTTTTTCATAATTCACTAATGCCAGACACCGTTCATAGCCCATCTTATGTTCTGGATAAGTTTATGGAGGTCTTTCCGAATTGGAAGGACAGTGTATTT…	780	(S)-hydroxynitrile lyase-like	Hevea brasiliensis	1.6E-178	95.70%	1217039693	XP_021659849	GO:0052891;GO:0052892	aliphatic (S)-hydroxynitrile lyase activity;aromatic (S)-hydroxynitrile lyase activity	Molecular Function;Molecular Function	15964.4	11.2569	0.684565	16.4439	9.27518e-61	4.20494e-58	17	5	27	3	36886	38188	19885	32704	13	31915.8
	CL1Contig9137_PB260	Duan et al., 2013	TGTAAGCATAATCTCTATGTTATTTATTCCTTCAACAACAGCATAATTCCTATATGTATATCTATTTCTCGAGGAAGTTCTTGAACCATAGAGCTGAATGTTTGGGATATCTTTTCAATCCATTTTTGTAATCCACATAATGAATTCCAAAGCGCACACTGTAACCCATTTCCCATTCAAAATTATCCAATAATGACCATGCAAAGTATCCCTTCACATTTGCACCTTCCTTGATTGCCTTTTTAAGGAAAGAAAGATGGCGAAAGTAGAAATCAATCCTCATGTTGTCCATAAGTGCTTCCTCCAGCGTTAGCGTGCCATTGTTATACTCATCAACACCATTTTCAGTGATGTAAATAAGGGGATTCTTGTACTTCTTTTTTGTGTAGAGCAAAAGAT…	915	beta-glucosidase 12-like	Hevea brasiliensis	0.0E0	100.00%	1216958172	XP_021675543	GO:0005975;GO:0008422;GO:0102483	carbohydrate metabolic process;beta-glucosidase activity;scopolin beta-glucosidase activity	Biological Process;Molecular Function;Molecular Function	1913.48	11.2113	0.872563	12.8487	8.75041e-38	1.26586e-35	0	0	3	2	3310	4166	1679	6149	1.25	3826
	Hb_160459_030	Makita et al., 2018	ATGTCCAAGAATAATCCTCAACCCTCCCGCCGGCCGCCGGAAGAACCTCACCAGCCGGAGGGGTATCCAAGAACAGGCACATATGACGATGACACATATTCACTGGTGGGAAGTGGACAAGGCATGGTAGGGAAAGGGAAGTCATCTGTCGATCCAAGGTTGCTAATGCTGCTGGAATTTTTCAGACAAATCTATATTTGGAGAAGAGAAGTGTTTAAGAAAATATTTCCAGACGATCATGATGAGTTCATAGAGATGTTCAAGAAAATTGGTGCGACGTTATCCCAGCTTGGAAGATCAAGAACAAACGAGACTACTGCAACTTTGAAAAGAAGCTTGAGTGTTGGGTCACCACGGATGCGTTCTATAGATGGAGATGATCAATTGCCTTTGAGACTC…	495	uncharacterized protein LOC110654599	Hevea brasiliensis	5.4E-104	100.00%	1216940402	XP_021666321	NA	NA	NA	304.51	11.2098	1.08912	10.2926	7.6128e-25	4.76948e-23	0	0	0	0	749	698	423	566	0	609
	CL18122Contig1_PB260	Duan et al., 2013	AAAAAAACAACCACCCTTTGTTAACTCTCTCTCTCTCTCTCTCCCTCAACCTAAAACCCTTTTGTCAGACAAAACAATCGCTAAGTTTTAAATTTCCAATACATGGCTTCGTTTACAAATTGGCTTTGCTTCTATTTCTTTCCTCTCTCTTCCTCCATGCAGCTGTAGGTGAGATTGTTTGCGAGGATTTGCCAAAGGATGTATGCGCTATTTTCTATCGCATCATCTGGGAAGAGGTGCTTGTTGGAGACGTATGCGACGAGAGATTGGAAGGTGGAGTACCAGTGCAGGACATCAGAAGTTGTGGTTGAGCGAATGGCAGATTATATAGAGACCGATGAGTGCGTAAAGGCTTGTGGGGTTGATAGGAACTCTGTTGGTATTTCTTCTGATGCGCTT…	660	PAR1 protein	Hevea brasiliensis	1.9E-99	100.00%	1217020738	XP_021650051	NA	NA	NA	6776.31	11.1997	0.65126	17.1969	2.80066e-66	1.57318e-63	11	0	10	2	14834	15302	10239	13812	5.75	13546.8
	Hb_036609_010	Makita et al., 2018	ATGGCTGGCCTTCAATACAACTTCTTTCCAACAGATTTCTATTATCCTCGTCCCCCACCGTCCACCAGCAGCAGCAGCAGCAGCAAGCCAGCAGTTTTTCACAAGCAGACGCAAAAAGAAGATGACAAGAAACAGTCCAAC	141	uncharacterized protein LOC110623644	Manihot esculenta	7.0E-7	85.11%	1216279558	XP_021624336	NA	NA	NA	300.937	11.1933	1.11687	10.0219	1.22073e-23	6.95203e-22	0	0	0	0	547	639	846	376	0	602
	CL31257Contig1_PB260	Duan et al., 2013	TAAGTTACAATTACCTAAAACTAAGGGATTATTGATGAGATTAATTTGATTTTGTAAAGAGCAATAATATTACATATTCTTGGTTAATTAAATTAAAGGCGTAAGAGAAAAACAAAAGGGAATAAGAGAATGAATAGAAAATTTAAGTTTGAAAAAATTAACTAGTGGGGCATGCATGAACTTGGTCCTGGACTCCTGGTTTTTCATGCTTCAGTGAATTGGATTGGAGCAAGCTTCACAGGAGCAACAGAAGTTCCCTTCACAATGGCCATGTAGTCT	279	chlorophyllase-1, chloroplastic-like	Hevea brasiliensis	1.9E-6	100.00%	1216931126	XP_021690602	NA	NA	NA	299.7	11.187	1.36232	8.2117	2.1808e-16	6.44733e-15	0	0	0	0	666	547	1079	106	0	599.5
	CL1Contig14692_PB260	Duan et al., 2013	AGTAGGTCTAAGGCTACCAACATTTTCAGTGGAGGATAAGAGGAAACTAGCAAACAAATTGGATTTCATTGGAATCAACCATTATAGCACCCTCTATGCAAAGGATTGTTTGTTGACACCATGCAATTATCATGATGATTTACTTAAAGATACCTTTACTTATGGAACTGGAGAGAAAGATGGAGTTCTTATAGGAGAGCCAACAGCAATGCCTACCTTCTATGTTGTTCCAAATAGCATGGAGAAGACAATCATGTACTTCAAAGATAGATACAACAACACGCCTATGTACATCACAGAAAATGGATATGCACAGCCTAGCAGCAAAAACATTGAAGATATGCTCAATGACGTGAACAGGTTAGAGTACATGCAGGG	378	beta-glucosidase 18-like	Hevea brasiliensis	1.8E-85	100.00%	1217017192	XP_021648185	GO:0004553;GO:0005975	hydrolase activity, hydrolyzing O-glycosyl compounds;carbohydrate metabolic process	Molecular Function;Biological Process	4637.88	11.1274	0.872126	12.759	2.77869e-37	3.93569e-35	11	5	4	0	12063	13727	7398	3895	5	9270.75
	Hb_022137_040	Makita et al., 2018	ATGTGCCAGAAATCTTCGCTTCCTGATTCTTGCAAAAGCCATTTAGAACCATCAACCAAAATAGACATACCTGACGTGCTAGCTCCTTTGGTCCCCGAGAATCCAACATGTCACCAACAGAAGCAAAATCCAGAAAAGACCCTTCTTTCTCCAGCAATTAATGAAGCAAAATGCATAGCCAATATTGCTCTTCCCATGATATTAACTGGTCTTCTACTCTATTCTCGCTCCATGATCTCCATGCTCTTTCTTGGCCGCCTGGGGGAGCTTGCCTTAGCCGGTGGTTCTCTGGCGATTGGTTTTGCAAACATCACCGGTTATTCTATTCTCTCTGGCCTTGCAATGGGAATGGAACCAATCTGCGGCCAAGCTTTTGGTGCCAAAAGATACAAACTTCTT…	1593	protein DETOXIFICATION 49-like	Hevea brasiliensis	0.0E0	99.81%	1217017812	XP_021648511	GO:0006855;GO:0015297;GO:0016021	drug transmembrane transport;antiporter activity;integral component of membrane	Biological Process;Molecular Function;Cellular Component	707.88	11.1097	0.956273	11.6178	3.34789e-31	3.32055e-29	0	0	1	0	1371	1618	1671	1002	0.25	1415.5
	CL23141Contig1_PB260	Duan et al., 2013	GATCCTCAAACACAACGCCATATATAGCTCTGTTTTCTAAAAATGATCGGGAATTCCTCGTCTTGGTCCCGGCTGGAAGACAAGGCCTTTGAACGAGCACTTGTTGTCTTTCCCGAGGAAACTCCTTGCAGATGGGAAAAGATTGCCAGCCAAATTCCAGGAAAGACATGGATTGATGTGAAGAAACATTACGAGGATTTGGTTCATGATGTTGGGGAGATTGACTCTGGTCGAGTCGAGTTGCCGAATTATGAGGATGAGTTGGGGCTGGACTCTGCCGGTGGTTGGGGTTCTGCTACGGAGTCAGGGACGAGTCAGGTGTGGTTTGGGTCTACAGGGAAGGGGAAGGAGACGACCGAGAGGAGGAAGGGGATCCCCTGGACAGAAGAAGAGCACAGG…	477	transcription factor SRM1-like	Hevea brasiliensis	1.5E-102	100.00%	1216962989	XP_021678051	GO:0003677;GO:0005634	DNA binding;nucleus	Molecular Function;Cellular Component	283.813	11.1087	1.11215	9.98849	1.71162e-23	9.63797e-22	0	0	0	0	746	526	649	349	0	567.5
	Hb_002989_060	Makita et al., 2018	ATGGCTGGTCTTCAATACAACTTCTTTCCAACAGATTTCTACTATCCTCGTCCACCACCGTCCACCACCACCAGCAGCAGCAGCAAGCCAGCTGTTTTTCACGAGCAGACGCAAAAAGAAGATGACAAGAAACAGCCCAACAACAAGCAAGAGAATAGCAACCTTCCTCATCAACTTTCTTCGGCAATTTCACCACTCCCCTCTCCTTCCATAATCCTCAAAAGCCAGATTAAACACAAAACTTTCTTTGATAACGTTGCAAGTAATTACTGGGATTCAACTAAATAA	288	hypothetical protein MANES_09G009500	Manihot esculenta	5.7E-19	76.84%	1035910682	OAY40276	NA	NA	NA	738.034	11.0713	1.03506	10.6963	1.05964e-26	7.62146e-25	6	0	0	0	1451	1486	2013	948	1.5	1474.5
	Hb_003334_020	Makita et al., 2018	ATGCAAATCAGGATTCGGAGCGATGGCCATGATTTCGAGGATCTTTCCTACACATCAAAAGTGCCATTTATCATCCTTGACATGTTCAATTTTCGCAAAATTGTTGTTCAGCCTGACCAGGAAGCTGCATGGGTTGAAGCAGGAGCAACCCTTGGTGAACTTTACTACCAGATTGCCAACCAAAGCAGCATCCATGCTGGAGTCTGCCCTACTCTAAGCACTGGAGGTCACTTTAGTGGAGGAGGATATGGGAACTTGATGAGAAAATTTGGTCTCTCTGTGGACAATATCGATGATGCACGAATAGTGGATGCTAATGGGAGAATTCTCGACAGACGAACCATGGGAGAAGATCTATTTTGGTCACTTAGAGGTGGTGGCGGAGCAAGCTTTGGGCTC…	1161	reticuline oxidase-like protein	Hevea brasiliensis	0.0E0	80.66%	1216943521	XP_021667907	GO:0016491;GO:0050660	oxidoreductase activity;flavin adenine dinucleotide binding	Molecular Function;Molecular Function	275.363	11.0654	1.12037	9.87655	5.26158e-23	2.85658e-21	0	0	0	0	541	729	615	318	0	550.75
	Hb_007342_020	Makita et al., 2018	ATGACGCCATACACCCGCGAAAATGATTATTTGAGACGAATGTCACTACGTCGTGCAGCAAGTCCATTATGCCCATTTTCATTGCCAGTACCTTTCCACCCTATCTTATCTGATCTCGATTCATGGGCCTCAAAAATTTTTCTAACAACAGTTGTTGATGATTTCTTCGACTTTGCTGGTTCAATGGTGGAACTTCTAAATCTAATCGAATTGATTCAGAGATGGGATGAACACTCAACAATTGGATTCAAGTCCAAAGATGTGGAGATACTCTTTTATGCAATTTATGGCACAACTAATGACCTTGCTGACAAGGCCAGCAAACAACAAGGCCGATGCGTCAAAAAACACTTGATTGATATTGTAAGAAGACCTGTTATTCTCATATCACTTTATTTA…	880	hypothetical protein MANES_16G065600	Manihot esculenta	9.2E-115	71.43%	1035897068	OAY26670	GO:0016829	lyase activity	Molecular Function	742.356	11.056	1.07682	10.2673	9.89406e-25	6.13528e-23	0	5	0	0	1672	2119	1415	728	1.25	1483.5
	CL23749Contig1_PB260	Duan et al., 2013	GCTTGGATGGATAGTTGGCGTAGGAGCCCCTCTTGTCATTCTCATGCATTACGTACTATACATCTGGTCTCCTGGCTGATTGTTACAGATACCCAAATCCTGTAACTGGGAAGAGAAATTACACCTACAGGGAAACTGTTCATTCCTATTTAGGTGAAAAAATGCGCAAGGCTTGTGGGTTTGTTCAATTCATATTCCTTAGTGGGTCGGCAGTTGGCTACATAATTACAGCATCTATAAGCATGATGGCCATAAGAGAATCGAATTGTTACCACAAGGAAGGGCATGGAGCATCTTGCAAGTTTTCCAGCAACTGGTACATACTTGGGTTGGGGATTACTGAAATATTCGTGTCTCAAATCCCAAATTTCCACAAGCTCTCATGGCTCTCTGTTATAG…	1077	amino acid permease 8-like	Manihot esculenta	2.5E-164	91.67%	1035897170;1216309472	OAY26772;XP_021596951	GO:0016021	integral component of membrane	Cellular Component	270.727	11.0394	1.21123	9.11419	7.92635e-20	3.28677e-18	0	0	0	0	344	253	796	773	0	541.5
	CL9872Contig1_PB260	Duan et al., 2013	GTAAGACAGGTAGGTATACAACGACAAGAGTACGGACGGGAAACAAGAAAAAAAAAAAAATCAAATATGAGTAAAATAGAAAACACAAGAAAAAACCACTACCATCCGCGCTGCTTAGTGCCATCCATAATTCTTATTCTGATTTTTATATACAAATGTGAGGGTGATGGATCGGCTTATCCTGCGGGTTGGACCAGAAGAGCAGCAAAAGAAGCTGAGGCAGTAGCAGCCATCTCTTGCTCAGGCCATGGAAGAGCCTTCTTGGATGGCCTCATTCTTGATCAAAGACAATCACCAATCTGTGAGTGTAACAGTTGCTATGGAGGTCTTGATTGCTCCCAGTTCTTCCCTAATTGTTCTGCAAACGCTGATAGTGGAGATCCATTATTCTTGGAGCCT…	1545	tryptophan aminotransferase-related protein 4-like	Hevea brasiliensis	0.0E0	99.78%	1217009116	XP_021644034	GO:0008483;GO:0016021;GO:0047654	transaminase activity;integral component of membrane;alliin lyase activity	Molecular Function;Cellular Component;Molecular Function	1680.72	11.0368	0.956514	11.5386	8.43238e-31	8.12557e-29	6	5	0	0	2542	2825	3834	4235	2.75	3359
	Hb_142461_010	Makita et al., 2018	ATGTCCTTGCAGCTTTGTCCTTCTGCTTTGTCTTCCTCTTTTGCCTCAGCCTTCGACCCTAGTCCTCTTCAAGACTTTGTGTTGCAATCAAGGACCCAAGGATGGGCCTCAACATTCCAGGAAACACATCGAACAAAGTTGGATCAAATAGATATTAGTAGTTTTAGAAGGCACTCTCTACGTGGGTTTCGTAACACAAATCCCAATCGCCTCATTACCAAGGTTCTAAATGCAGGAGATGTCTTTGTATTTCCAATTGGCCTCATCCACTTTCAGTTCAATATCGGACAAACAAATGCAGTTGCTATTTCTGGATTGAGCAGCCAAAATCCAGGAGTTATTACAATTGCAAATGCAGTATTTGGATCAAATCCACCAATCAACCCTGGTGTTCTGACA…	468	germin-like protein subfamily 1 member 13	Hevea brasiliensis	1.7E-57	97.87%	1216959463	XP_021676221	GO:0004784;GO:0005576;GO:0019430;GO:0030145;GO:0045735;GO:0050162;GO:0055114	superoxide dismutase activity;extracellular region;removal of superoxide radicals;manganese ion binding;nutrient reservoir activity;oxalate oxidase activity;oxidation-reduction process	Molecular Function;Cellular Component;Biological Process;Molecular Function;Molecular Function;Molecular Function;Biological Process	266.945	11.02	1.1431	9.64045	5.39524e-22	2.68601e-20	0	0	0	0	631	754	293	457	0	533.75
	CL1Contig19634_PB260	Duan et al., 2013	GTAGCATGTATGTCTTTCCTTTCTCCACCTTAAGTTTGTATGTCTGCTTTTGAGAACATGGGTAAAGATCACCAGGCCTTCCATTAATGGTGTAAGCATCGGAAATATTAGGAGCGCCGCCGGTTGCAAGTGCCTCGTTCTCGACATCAATAACATTAGCATTCCACCACTCTCCTAATAAGATAGGAACTTCTTTGTCGGGTTTAGGGAACGGGTAGGAACGGCCGGATCTTGGACGGATAATTAGAGCTCCGTAAACTGTTGCTCGGAGAGTTGAGACGTGAGCATGCCACCAGAGAGTACCCTCCTGTTTGATGACCTTAAATTTATAGGTGTAGCTACTTCCAGGAATTATTGGACATTGAGTTACCATATTAGGCCCGTCTGCCCATCCACTCA…	507	laccase-7-like	Hevea brasiliensis	7.2E-114	97.02%	1217020732	XP_021650048	GO:0005507;GO:0046274;GO:0048046;GO:0052716;GO:0055114	copper ion binding;lignin catabolic process;apoplast;hydroquinone:oxygen oxidoreductase activity;oxidation-reduction process	Molecular Function;Biological Process;Cellular Component;Molecular Function;Biological Process	265.232	11.0115	1.06415	10.3477	4.28565e-25	2.75545e-23	0	0	0	0	554	607	548	412	0	530.25
	CL15301Contig1_PB260	Duan et al., 2013	TCTAGCCTTCTTAGTTCTCCGGTCAATCCAGGTGCACCACAATAAAACACTCCAACTCTTTGATCAGGATAATTAACAGCTACATGCTTGAAAACTTTACGCCAATTAGGTCTAGCAAAATGAGTCTTAACACGTGTTTCAGAGACTATGTCAACACCATTTTTAGCATGTTGAAGAGATTGAAGCATGGTGATTAATGCAGATCGAGCATCTCCTTCTTCATAAACACTTGTACAATAATTATGAAGCTCGATGACTCTATCTTGATCATACTCAGCTACTTCGTTCATTACACCCCTAAACCACTCGAATGAGCCTTGTTCACGAGTAACCCAATAAAAATAAGCTCGTTTAGTGGCAAAAGGTTTTCTCTTGTTGCCCTTTATGCCACTCTCTACT…	883	respiratory burst oxidase homolog protein B	Hevea brasiliensis	1.1E-178	100.00%	1216954248	XP_021673496	GO:0004601;GO:0005509;GO:0005886;GO:0016021;GO:0016174;GO:0055114;GO:0098869	peroxidase activity;calcium ion binding;plasma membrane;integral component of membrane;NAD(P)H oxidase activity;oxidation-reduction process;cellular oxidant detoxification	Molecular Function;Molecular Function;Cellular Component;Cellular Component;Molecular Function;Biological Process;Biological Process	264.815	11.0085	1.22445	8.99051	2.46076e-19	9.74757e-18	0	0	0	0	1022	424	411	262	0	529.75
	Hb_027028_010	Makita et al., 2018	ATGGAGTCAAAAATTGGATTACACTCAATGAAGCTAACATGGTGCGCCCAATATGGCTATTCATGTGGAATATGGCCACAAATCGATGCTCTTACCCTGCTGGCAATGCAAATGCTGGCAACATCTGAAACCCTAACATTGCTCTATATATATGATATTGCGGCATGCCAACAGCAACTGAAATTATCCGTAAGAAGTATCAGTAAAAAACTAGGGAGAAAAATTGGCATTGTATTATTTACTTATTGGTATGAGCATGAGACATTCCCGCTGTCGGTGGCAGCTCAACGAGCTTTAGGTTTCATTGCCGCATGGGTGCAATTCTTTGTTGTGTGTGTAGATAGTAGGTCTAAGGCTACCAACATTTTCAGCGGAGGACAAGAGGAAACTGGCGATAAA…	2823	beta-glucosidase 18-like	Hevea brasiliensis	5.3E-124	63.76%	1217017192	XP_021648185	NA	NA	NA	10781.8	10.9808	0.909447	12.0741	1.44663e-33	1.68095e-31	8	0	29	3	30125	27479	13213	15396	10	21553.2
	Hb_000130_230	Makita et al., 2018	ATGGAAGAAGCATCTCAAGCAGGGAACAAGAGTACAAAGAAGCAACATAGGGCAACCGGAGAGCCTCGGTACAGGGGGATTCGCCGACGGCCTTGGGGGAAGTTTGCTGCAGAGATACGTGACCCAACAAGGAACGGTGCACGCCGCTGGCTAGGAACGTTTGAGACGGAGGAGGAGGCTGCCAGAGCTTATGATAGAGCTGCTTTTGCTTTTCGTGGTCATTTGGCCATTCTCAACTTCCCAAATGAATACCAATACCACAGCCTTACCTCTCCACCATCATTTGCTTCTTCTTCTGCTGCTTCTTCTTCTTCTTCNNNNNNNNNNNNNNNCTGCTCCTCCTGCCAGTTACGGCCTGGCGGGTTCTTCTGGAGGGCAGGAAGTAATAGAGTTTGA	396	ethylene-responsive transcription factor ERF098-like	Hevea brasiliensis	8.0E-46	100.00%	1217013818	XP_021646467	GO:0003677;GO:0003700;GO:0005634;GO:0006355	DNA binding;DNA-binding transcription factor activity;nucleus;regulation of transcription, DNA-templated	Molecular Function;Molecular Function;Cellular Component;Biological Process	256.918	10.9652	1.0898	10.0616	8.16429e-24	4.70773e-22	0	0	0	0	543	471	675	367	0	514
	CL7245Contig1_PB260	Duan et al., 2013	ATTCTTGGACAAAAGCTCTTCTCTGCTCAATGGAATTATTGTTGTCATCGAAATAAGAGTCGATGGTCTCAAGTCAAGTCTTGCGAGCTGGAGGTACTCATTGTTGTTCACATATGGCATCCTGTAAAGAGTCTTGCCAATCCATACATCATCTTCGCCGCCATACTGTTCTAAATAGAATCTCGCCTCCACTCGAGGCAAGTTCGCGTACCAAGGAACATCCAATGAATACTCAACCTCTCCTGGTAAGTCCTTGGTTATAATCCATTTATCGAGGACTCCATTAGCAGCTTGCTTTTCTTTTAGGAAACTGGATGAAAATTCCTTGGCTTCCTCGAGGATTTTCTCCCCTGGAAATAGCACCTGAGAAGCTCTATGAAGGTTGAACATTCCGGTAAC…	572	ent-copalyl diphosphate synthase, chloroplastic	Jatropha curcas	5.1E-85	95.31%	802791514;643704390	XP_012092234;KDP21454	GO:0000287;GO:0009905;GO:0010333	magnesium ion binding;ent-copalyl diphosphate synthase activity;terpene synthase activity	Molecular Function;Molecular Function;Molecular Function	1505.41	10.9526	0.812161	13.4858	1.89611e-41	3.32837e-39	0	5	2	0	3547	3899	2844	1746	1.75	3009
	CL12245Contig1_RRIM600_Salgado	Salgado et al., 2014	GACTGATTGTTCTTCCCCGCCAAGTCTCTACCAACTGCCATACCTAGCCCAGCTGAAATGCTGGTAGAACTATGTCCAACTCCAAAGGCATCATGTTCACTTTCATCCCTCTTGGGGAACCCAGCAAGCCCAAAAGTTTGTCGAATTGTAGGCATTCTTGATCTCCTGCCTGTTAAAATCTTATGTGGGTAGGCCTGATGGCCAACATCCCAGATGATTTTATCTTCAGGAGTGTTAAATACATGGTGAAGTGCCACTGTTATCTCTGCAACTCCTAAACTTGAACTCAAGTGCCCTCCGGTCTTTGAAACTGTATAAACTATCTCTTCTCGCAGTTCATCAGCCAATAACTCAAGGTCCTGAATTGAAAGTATTTTCATGTGAATTGGATAGTTTATA…	776	probable 1-deoxy-D-xylulose-5-phosphate synthase 2, chloroplastic	Hevea brasiliensis	2.0E-141	98.65%	1216926354	XP_021666112	GO:0008661;GO:0016114	1-deoxy-D-xylulose-5-phosphate synthase activity;terpenoid biosynthetic process	Molecular Function;Biological Process	649.851	10.9495	0.926642	11.8163	3.21596e-32	3.41943e-30	6	0	0	0	1200	1345	1462	1186	1.5	1298.25
	CL33414Contig1_PB260	Duan et al., 2013	ATTTCGAACTCTCTTTCTAGGAGATTCTGCAAGACTTCTTTCAGTGATGAAATCGAGCTTTCCTGAACTTGGTTTGGTTCAATCTGATTGTATCGAAATGACTTGGCTAGAATCAGTCCTGTACTGGACAGAGTTCCCAATCGGTACACCAACCAATGCTTTGCTAAGTCGAACACCTCAAGTACTAACCCACTTGAAGAGAAAATCAGATTATGTTAAAAAAACTAATTCCGAAAGCTGGATTGGAGGGAATTTGGAAGAAAATGATGGAGTTGCAGGTGCCAGCCCTGACGTTCAACCCTTATGGTGGGAAAAATGGGCCAAGTTCCTGCAACAGCTACTCCATTTCCTCATCGAGCTGGGAATTTATGGGAAGATTCAGTATGCGACAAACTGGAA…	486	berberine bridge enzyme-like 8	Hevea brasiliensis	4.9E-67	77.02%	1216931653	XP_021635381	GO:0016491;GO:0050660	oxidoreductase activity;flavin adenine dinucleotide binding	Molecular Function;Molecular Function	957.991	10.9398	0.982862	11.1306	8.90774e-29	7.49813e-27	6	0	1	0	1972	1805	1007	2874	1.75	1914.5
	Hb_000375_230	Makita et al., 2018	ATAGATATAAGATTATATCAGAAAATGGCTGTCGCCCATTTTGTTCTGATTCATACCATATGCCATGGTGCATGGGTTTGGCACAAGCTCAAGCCTGTGCTCGAGGCAGCTGGCCATAAGGTCACCGCATTAGACCTTGTAGCCAGTGGTATGGACCTAAGGACAATTGAGCAAGTTGGCTCATTTGATGCCTACTCTGAACCATTGTTAAATTTTTTGGAAACAATCCCTCAAGGAGAAAAGGTGATTCTTGTTGGCGAGAGTTGTGGAGGAATCAATGTTGCCATTGCTGCTGACAAATACACAGACAAGATTGCAGCTGCCGTTTTCCACAATTCACTAATGCCAGACACTGTTCATAGCCCATCTTATGTTCTGGATAAGTTTATGGAGGTGTTT…	798	(S)-hydroxynitrile lyase-like	Hevea brasiliensis	8.0E-178	99.61%	1217039693	XP_021659849	GO:0052891;GO:0052892	aliphatic (S)-hydroxynitrile lyase activity;aromatic (S)-hydroxynitrile lyase activity	Molecular Function;Molecular Function	2995.14	10.9372	1.11927	9.77175	1.4886e-22	7.79513e-21	11	0	3	0	11344	7147	1780	3676	3.5	5986.75
	CL472Contig2_RRIM600_Salgado	Salgado et al., 2014	GACTCAAGATTCTTGGGTTCAAAAGGAAAGAACAGAAACAGCCAACTTCTCTTATCATATACAAACCACACATAATATAATCTGTCTAATTTGCATAACTACAATTTACGACAGACCCATATTCTACGCTTACAAATTCATCAACAATGATGGGATGAGCTGATAATCCCTTATTTTTACTATTTAGCCTCAAAATCCCTTATTTTATATGGAGAAATTAAGAAACATTACTTATCTCCAAAGAGGTATCCAAGAGATGAATCTCCTCCAGGCACCGACTTGACTTTTGTTAGACGGACGATCAGTAATGAAGTTGCCAGAATTCTGTCCTTGAGCTCGGTGATAGTTGTTTGAGACCTCCTTTTGCTTCTCAAAAGAAGGATTTTGTCGAGGCTTCTC…	815	alpha-amylase/subtilisin inhibitor-like	Hevea brasiliensis	9.2E-51	96.67%	1216991409	XP_021692772	GO:0004866;GO:0008233;GO:0010951	endopeptidase inhibitor activity;peptidase activity;negative regulation of endopeptidase activity	Molecular Function;Molecular Function;Biological Process	793.414	10.9263	1.48938	7.33616	2.19805e-13	4.54661e-12	0	5	0	0	3042	2485	661	154	1.25	1585.5
	CL1Contig18496_PB260	Duan et al., 2013	GACCAAAGTACCATATCAATGCACAGAGCTTAATTAATTAGCTAAATCATTTGCACCACACACAACCTTTAGCTTTCATTTTGTTATCCTTTGCCTCTTCTTGATTCTCTTCACCTTTCAACATGTCTCGTTTTCTTTTTCTTCTGCTATTTGCTTCAGCTCTTCTTGCTTCTTCTGTGGCTTCTGCTGCAATTGTGGAACATTCATTCTATGTGAAAAACCTTACTCTCCGGCGACTGTGCGGTGAGCAAGTGATAACCGCAGTGAACGGAAGCCTCCCCGGCCCGACCCTAAGAGTTCGAGACGGTGACACCCTTGTGGTTCATGTGTTTAACAAGTCTCCCTACAATCTCACAATCCACTGGCACGGAATATTTCAGAAACTGAGTGGATGGGCAG…	1577	laccase-7-like	Hevea brasiliensis	0.0E0	99.57%	1217020732	XP_021650048	GO:0005507;GO:0046274;GO:0048046;GO:0052716;GO:0055114	copper ion binding;lignin catabolic process;apoplast;hydroquinone:oxygen oxidoreductase activity;oxidation-reduction process	Molecular Function;Biological Process;Cellular Component;Molecular Function;Biological Process	4507.38	10.8961	0.665003	16.3851	2.44328e-60	1.06977e-57	6	5	7	2	6372	6805	6610	16252	5	9009.75
	Hb_000000_280	Makita et al., 2018	ATGGCACTGTCCATGTTACAGAGCTTCAAACATTGCTTAACGGACCACCCATCAATAGTAAACTTCCGGTGGAGCATTACTCAGACATGGGGTTCTACCTGGTTCTTCATCTTCTCCGCTATAGCCATCTACATCGCCTCCTCCATCACACTCCACCTCCTCCTCTCCGTCCTACTCAGACGTAATCGCGGGATTCCACTAGGCCCCATCCCAGCCATCCACAGCCTCACCGTGGCGCTAGTCTCCGCCTTCATTTTTGTCGGCTTACTTTTCTCAACCGCCGCCGAGATCCGTGACACGCGATGGTTCTGGCCCCGCACCAAGACCACCACTGCCTTCCAGTGGCTTCTCTGTTTCCCACTTGGGACGCGCCCCACCGGTCGAGTCTTCTTCTGGTCC…	912	elongation of fatty acids protein 3-like	Hevea brasiliensis	0.0E0	100.00%	1217038502	XP_021659218	GO:0016021	integral component of membrane	Cellular Component	242.225	10.8801	1.12209	9.6963	3.12631e-22	1.59504e-20	0	0	0	0	634	618	327	359	0	484.5
	Hb_000110_030	Makita et al., 2018	ATGGCCATGAAGAGAACCAGAGACAATGATGGAGATATAGAGAGCTTGGACATGGCCAAGTGTCTCATTCTCCTCTCTCACACCCTTCAGAACAACAATCCCAGAAAACCCTTCAAGACCCACGACGACGACAGCCATCTCTTTGAGTGCAAAACTTGCAACAGAAAGTTCCCTTCATTTCAAGCTCTAGGAGGCCACCGAGCAAGCCACAAGAAGCCAAGATTGATGGGAGAGAATAATAATAATAATTACAATAATAAACCCAGAAGTGTGAAACTCTTGACGAGCTTAGAAAGTAGTGCAGGAAAGCCGAAGATGCATCAGTGCTCAATCTGTGGTATGGAGTTTGCTTTAGGGCAAGCTTTGGGTGGTCATATGAGGAGGCATAGAGCTGCGATG…	573	zinc finger protein ZAT11-like	Hevea brasiliensis	6.8E-132	100.00%	1217034014	XP_021656937	GO:0003676	nucleic acid binding	Molecular Function	1600.84	10.8607	1.03942	10.4488	1.48321e-25	9.87254e-24	6	5	0	0	5157	2930	2899	1811	2.75	3199.25
	Hb_000608_450	Makita et al., 2018	ATGGATGGCTGCACTGCCTTGGAAAGTTTGCTACCCAGAAGCATCAGTAAACAATTTGAACTTGAAAATCTTTGTGCTGCTGTGGATTGCAAGAGGCTTCGGTTATTGCCAGATCTTTCATCAAGCATTTTATATCTAAGTGTGGATGGATTAACAGCACAAGAAACCATCCCAAATCCATTTGGAGCAAACACTACCAGACCTTCATCATTGACTCTGGTAAATTGCTTGAGATTGTTCGAGGTTCAAAGCAAAAACTTGACAGCATTTGCAAGGCTGACAAGTTATCTGCACTACTTGTTAAGGCACAGCTCTCAGGGACTCTTTAGTCCAAGCTCTCACATATCCATGTGTTTAGCTGGAACTGAAATTCCAGGTTGGTTCAACTATCAGTCCCCA…	930	TMV resistance protein N-like	Hevea brasiliensis	0.0E0	100.00%	1217012320	XP_021645665	GO:0007165;GO:0043531	signal transduction;ADP binding	Biological Process;Molecular Function	238.798	10.8593	1.10556	9.82237	9.01946e-23	4.8106e-21	0	0	0	0	332	488	675	416	0	477.75
	CL5770Contig1_RRIM600_Salgado	Salgado et al., 2014	GACTACAAATTCCTGATTTTCAAGTTTTCTTTAGTGATCATACCTTCAATGATTTCAATACTCTCTTCAGATCTCTCCCTCCAGAAAGACCATATTTTGCTGCTGGTGTGCCAGGGTCATTCCACGGGAGGCTATTCCCTGAGTCCTCTGTTCATTTTGTCCATAGCTCCCATGCTTTACATTGGATCTCCCAGGTGCCAAAAGAGATCCTGGATAAGAGCTCACCTGCATGGAACAAGGGCAGAATTTACTACACAGGTGCACCAGATGAAGTTGGAAAAGCTTATGCCATCCAGTTTGCCAAGGACGTGGAGATATTTCTGGACGCTAGAGCTAAAGAGCTTGTGGTTGGTGGTATGATGGTGCTTATTTTGCCTGGAATCCGTAATGGGATTTCTC…	652	probable S-adenosylmethionine-dependent methyltransferase At5g37990	Hevea brasiliensis	4.8E-117	100.00%	1216938159	XP_021665148	GO:0030749;GO:0032259	loganate O-methyltransferase activity;methylation	Molecular Function;Biological Process	238.544	10.8581	1.2233	8.87607	6.92656e-19	2.64722e-17	0	0	0	0	574	814	302	218	0	477
	Hb_033865_020	Makita et al., 2018	CAAAAACAAAAACAAATTTAAGAATTCTAAGCTCGCCAACATAATATGAAAGTTGCTAATTTCCTTGTAGCTCTTGGTGTCTTGGCTTTGGCTTCGCATTCGCCATTGCCTACGATCCTAGCCCTCTCCAGGACTTTTGTGTGGCAACTGATGATTCTAACTCTGGTTTGTTCGTGAATGGAAAATTTTGCAAGGATCCAAAGCATGTGACAGCAGATGATTTCTTCTTTTCTGGGCTTAATGCTGCTAGCGAAACTTCAAAACAGCTGGGAGCACGTACCAATCTTTTAACGGTGGATTCTATTCCTGGACTCAATACTAATGGTCTATCCATTGTTCGTATTGACTATGAAGCAAATGGTGGACTAAACCCACCCCACCATCACCCTCGAGCTTCTG…	862	germin-like protein subfamily 1 member 13	Hevea brasiliensis	3.1E-145	95.07%	1216988254;1216988256	XP_021691132;XP_021691134	GO:0005576;GO:0030145;GO:0045735	extracellular region;manganese ion binding;nutrient reservoir activity	Cellular Component;Molecular Function;Molecular Function	236.357	10.8442	1.05257	10.3026	6.85787e-25	4.31058e-23	0	0	0	0	552	431	460	448	0	472.75
	CL13774Contig1_RRIM600_Salgado	Salgado et al., 2014	GACTCTGTGAGCTTCTTCACTCTATGGCTAATTTCCATGGCCTTATGCACTGTGGCTCAGACGGCAGTGCTAGACACCAATGGACTGCCTCTGGAAACTGGAGTAGAATACTACGCATTGCCCGCAATAACTGACGTTGCCGGCGGTTTAACCCTGATCAATCGCAATAATACCTGCCCATTGTATGTTGGTCAGGAACCCATCGCACCAGTTGTGTCACAGGGTTTTCCGGTCACCTTCAAGCCATACGCTGAAGGAGAAACGATCATCAGGGAGTCCAGGGACTTGACTGTTACGTTTCAAGCATTTACTAACTGTATCCAATCTACTGCTTGGAGGGTTGGGGAAGAGGACCTAGAGACAGGAAGGCGATTCCTTGTGAATGGAGGAGAAGCAGAT…	552	alpha-amylase/subtilisin inhibitor-like	Hevea brasiliensis	1.4E-104	89.07%	1216973217	XP_021683344	GO:0004866;GO:0010951	endopeptidase inhibitor activity;negative regulation of endopeptidase activity	Molecular Function;Biological Process	1301.43	10.8435	1.33999	8.09222	5.85892e-16	1.65458e-14	0	0	4	0	3876	4040	277	2215	1	2602
	Hb_007218_100	Makita et al., 2018	CTTTCTTTGAATAAACAATTTTCCTTCCTGACAATGCCTGAGGTTTATTCTTAGGTAGAATGGTCTGAGCAGCTGCCATGAAAAGTCCATAGTCTATTCTCTATATAATCTTGTAAAATAATAAGAATTGTAGAATCAACGGCTATAAATAGGCCTCCCTCTCTGCTCTCATTTGCGCTCCAAGGAAAATGGATACCATTTCAAGCTCAACTTCACTCTCAACTCCGCGGTTCCGGTGCTTCGATCCTACAAACTCTTATCATTCAACAACAACAGTCAATCACAGGCCTTATTTCTTGACCTTCTCTGCAAATTCTACCACCGCTAGTACCAGAGATTGCTCTTCCAAGGACGCCATGAAAAATTCTACAAAATACGAGCCCAAGATCATCACCGGTG…	2206	ATP-dependent 6-phosphofructokinase 6-like	Hevea brasiliensis	0.0E0	100.00%	1217029683;1217029685	XP_021654667;XP_021654666	GO:0003872;GO:0005524;GO:0005737;GO:0006002;GO:0046872;GO:0061615	6-phosphofructokinase activity;ATP binding;cytoplasm;fructose 6-phosphate metabolic process;metal ion binding;glycolytic process through fructose-6-phosphate	Molecular Function;Molecular Function;Cellular Component;Biological Process;Molecular Function;Biological Process	2189.56	10.8247	0.597622	18.1129	2.51984e-73	1.82493e-70	0	7	1	2	4011	5086	4886	3523	2.5	4376.5
	Hb_003119_110	Makita et al., 2018	AACATAACCAAAATTTCCACAATCTTATATCCTTCTTGCACACCTTTCACATTCTAAGAAATGGCTCCAACACTTGCAGAATCAACCACTGAGTCCTTTGATATCGCTGATTTTGTGATCAACCAAGGGAATGGTGTAAAAGGTCTTTCTGATTTGGGCATCAAAAGCCTTCCTAGGCAATATATCCAACCCCAAGAAGCATTGATCAATATCATCCCAAATGAATCTATACCTGTCATTGATATGTCAAACTGGGAAAATGATCCCAAGATCGCAGAATCTGTCTGTGAAGCTGCTGAGAAATTTGGGTTCTTTCAGCTTGTTAACCATGGTGTGCCTCTTGAAGTGCTTGAGGGTGTTAAGGATGCAACTCATCGTTTCTTTGGGCTACCAGCTGCT…	1893	feruloyl CoA ortho-hydroxylase 1-like	Hevea brasiliensis	0.0E0	100.00%	1217039474	XP_021659730	GO:0046872;GO:0050589;GO:0055114	metal ion binding;leucocyanidin oxygenase activity;oxidation-reduction process	Molecular Function;Molecular Function;Biological Process	1825.55	10.8165	0.90434	11.9606	5.71158e-33	6.41658e-31	0	0	6	0	3969	3333	4141	3156	1.5	3649.75
	CL3619Contig3_PB260	Duan et al., 2013	ATTGGTACCATAATAGCACTTACGAACAATCAGTAGGATTATCTTCTAATCCCTTTGTTTGGGTTGGGGAGCCTCACTCACTCTTTAGATACAAGGAAAAGGAAAATTCGACTGCTCAACTCCAGGCATACCAGCTGGTGTTTGCAATGCTTCAAATCCTGAATGCTCTCCTTATGCGATGACGATTGTCCCTGGAAAGACATATAGGCTCAGGGTTTCTAGCTTGACAGCCTTATCAGCCCTTAGTTTCCAAATTGAGGGACATAATATGACTGTTGTAGAAGCAGATGGGCACTACGTTCAACCATTTGTAGTTCAAAACCTGTTCATATACTCTGGTGAGACATACTCTGTTTTAGTAAAAGCTGACAAAGATCCCTCCAGAACCTACTTGGATGA…	509	L-ascorbate oxidase	Hevea brasiliensis	2.0E-64	88.43%	1216963390	XP_021678244	GO:0005507;GO:0005576;GO:0008447;GO:0055114	copper ion binding;extracellular region;L-ascorbate oxidase activity;oxidation-reduction process	Molecular Function;Cellular Component;Molecular Function;Biological Process	231.072	10.812	1.38866	7.78589	6.92266e-15	1.72098e-13	0	0	0	0	629	743	411	67	0	462.5
	Hb_028008_010	Makita et al., 2018	ATGACTTCCTCTTCCCCAAGTTTTCCCTCAACAAGTGCAAATATGTTTGTGAGTTTTCTTGCAATGGGTGTTTTGGTGGTGGCCGCTGTTGGTAACTTCAATCAAGATTTTGACATCACTTGGGGTGATGGTAGAGCAAAGATTCTTGAAAATGGCCAGCTTCTCACCCTTTCTCTTGACAAAACATCAGGTTCAGGGTTTAGATCAAAGAACCAATACTTGTTTGGTAAAATTGATATGCAGCTCAAGCTAGTTCCTGGAAACTCTGCCGGAACCGTCACTGCTTACTATTTATCTTCCCTGGGGTCAGCCCATGATGAAATAGACTTTGAATTCCTTGGTAACCTTAGTGGAGACCCTTATATTCTCCATACAAACGTATTCACCCAAGGAAAAGGA…	960	probable xyloglucan endotransglucosylase/hydrolase protein 23	Hevea brasiliensis	5.7E-179	100.00%	1217017738	XP_021648472	GO:0004553;GO:0005618;GO:0010411;GO:0016762;GO:0042546;GO:0048046;GO:0071555	hydrolase activity, hydrolyzing O-glycosyl compounds;cell wall;xyloglucan metabolic process;xyloglucan:xyloglucosyl transferase activity;cell wall biogenesis;apoplast;cell wall organization	Molecular Function;Cellular Component;Biological Process;Molecular Function;Biological Process;Cellular Component;Biological Process	1612.39	10.8088	0.691892	15.622	5.15327e-55	1.83718e-52	6	0	3	0	4071	2951	2734	3135	2.25	3222.75
	Hb_000141_070	Makita et al., 2018	ATGCACAAGAGTCCTTCTGGTTCACTTGGCCCAGGCGGTCTGGACCTCAGCCAGGTCTTCTTCAAGCCTATCCACAACACTTCTCCGCCTTCCCCTACCAAGCGCCACACTAAAATCTCCGTCGTTGGCACCGGCAATGTCGGGATGGCCATAGCCCAAACCATCCTCACCCAAGACTTGGCCGACGAGCTGGCTCTCGTTGACGCTAAGGCCGACAAGCTCCATGGTGAGATGCTTGACCTTCAGCACGCCGCTGCCTTCCTTCCACGCACCAAAATCCTCGCTTCCACTGATTATTCCGTCACCGTAGGATCCGATCTCTGTATCATCACTGCCGGGGCCCGACAGATCCCGGGCGAGTCTAGGCTGAACCTGCTGCAGAGAAACGTGACCCTTTTT…	1349	L-lactate dehydrogenase B-like	Hevea brasiliensis	0.0E0	100.00%	1217017012	XP_021648087	GO:0004459;GO:0005737;GO:0005975;GO:0019752;GO:0055114	L-lactate dehydrogenase activity;cytoplasm;carbohydrate metabolic process;carboxylic acid metabolic process;oxidation-reduction process	Molecular Function;Cellular Component;Biological Process;Biological Process;Biological Process	370.667	10.7761	1.03628	10.3988	2.51085e-25	1.63906e-23	0	0	1	0	748	831	591	796	0.25	741.5
	Hb_000671_010	Makita et al., 2018	AGCATCCCATTCTGTGTTTTGAGTAAAAACTAATTAACAATCTCAATCTACAAATTGTTTTGAAGTTCTTTCATAACGACAAAGAAGCAAGAGAATGGGTTCCTTAAGCTTTCTTCAAAAGCCTCATGCAGTCTGCATTCCTTACCCAGCTCAAGGCCACATAAACCCCATGCTCAAACTAGCCAAACTCCTCCACCACAGAGGCTTCCATATCACCTTTGTTAACACCGAGTATAACCATAAGCGCCTCCTCAAATCTCGAGGCCCCGACTCTCTCAACGGCCTCCCTACCTTTCAGTTTCATACCATCCCCGATGGCCTCCCTCCAACCGACGCTGATGCCACCCAGGACATACCATCCCTGTGCCAGTCCACCAAGAAAACCTGCTTGGCTCCCTT…	1728	7-deoxyloganetin glucosyltransferase-like	Hevea brasiliensis	0.0E0	100.00%	1217040750	XP_021660399	GO:0008194;GO:0016758;GO:0043231	UDP-glycosyltransferase activity;transferase activity, transferring hexosyl groups;intracellular membrane-bounded organelle	Molecular Function;Molecular Function;Cellular Component	219.493	10.7363	1.18023	9.09673	9.3096e-20	3.84236e-18	0	0	0	0	371	204	507	674	0	439
	CL32792Contig1_PB260	Duan et al., 2013	CTTATGCATCAATTGGGCTTGGACTCGCATTCGCCCAGGTCATTTCAGGGGAAGGAGGAAGAACAACTTTGACTGGAGTAGAAGTTGGGATGGATCTAACAACGGAAGATAAAATTTGGAGGATGTTTAGAGCTGTTGGTGATATGGCATTTGCCTGTGCATATTCTCCAATCTCTGCATTGTGGTGCACCTATTGGGAGCGTATCAGGTTCTGTCGCAGCCGGTGTTCAATACAGTAGAATCATGGGCTAGCAACAGGTGGCCCAAGTCTAAATTTGTGTCCAGCGAATACCCACTAAACATTGGCAAGAAAAAGTTGAATTTCAGCGCCAACTTGTTAAGGCTGACTTGGAGAACAATGTTTGTGGTGGTGACAGCTCTGCTTGCCATGGCGCTTCC…	664	amino acid permease 8	Ricinus communis	4.9E-63	93.42%	1000972343	XP_002516532	GO:0005886;GO:0015172;GO:0015175;GO:0015804;GO:0015810;GO:0015827;GO:0016021	plasma membrane;acidic amino acid transmembrane transporter activity;neutral amino acid transmembrane transporter activity;neutral amino acid transport;aspartate transmembrane transport;tryptophan transport;integral component of membrane	Cellular Component;Molecular Function;Molecular Function;Biological Process;Biological Process;Biological Process;Cellular Component	217.487	10.7238	1.21347	8.8373	9.80605e-19	3.68774e-17	0	0	0	0	331	195	768	445	0	434.75
	Hb_000692_180	Makita et al., 2018	ATGGAGAAGCAACCTAAATCAAAGAACAAGATCCTCAAGTATTTACCCAAAGCAGCTTCTGCAGTCTACTTCCAATACCCTGCGTTTAGCCCTGGTAGAGACAAGAGATCAGAGAATCACTTCCACAAGTTCAAAGCTCATGTCGGTAAAGGATTTTCAGGTCCCATCGTTTCCATAATCCCCGATGAAGTTCGACGGAAACCCAAGAATGGGAGCCTCGACACCCAAGAACCCACGTCGCCTAAAGTTTCCTGCATGGGTCAAATCAAACACAAGAAGAAGATGGTGAGCAACTGCAAGCCCAAGAAAGCTTCGCCTCCTCAAGAAACAAAGGCTGCACCTGCACCTTCTCCGCGAGAGATAAAGAAACATGCTTCGACGATTAAGAGGCTCTTTACC…	756	uncharacterized protein At1g76070	Hevea brasiliensis	0.0E0	100.00%	1216993703	XP_021635975	NA	NA	NA	538.793	10.7111	0.927754	11.5452	7.80505e-31	7.52737e-29	0	0	1	0	1167	1074	876	1192	0.25	1077.25
	Hb_003090_070	Makita et al., 2018	ACCTTTCAACATGTCTCGTTTTCTTTTTCTTCTGCTATTTGCTTCAGCTCTTCTTGCTTCTTCTGTGGCTTCTGCTGCAATTGTGGAACATTCATTCTATGTGAAAAACCTTACTCTCCGGCGACTGTGCGGTGAGCAAGTGATAACCGCAGTGAACGGAAGCCTCCCCGGCCCGACCCTAAGAGTTCGAGACGGTGACACCCTTGTGGTTCATGTGTTTAACAAGTCTCCCTACAATCTCACAATCCACTGGCACGGAATATTTCAGAAACTGAGTGGATGGGCAGACGGGCCTAATATGGTAACTCAATGTCCAATAATTCCTGGAAGTAGCTACACCTATAAATTTAAGGTCATCAAACAGGAGGGTACTCTCTGGTGGCATGCTCACGTCTCAAC…	1959	laccase-7-like	Hevea brasiliensis	0.0E0	99.60%	1217020732	XP_021650048	GO:0005507;GO:0046274;GO:0048046;GO:0052716;GO:0055114	copper ion binding;lignin catabolic process;apoplast;hydroquinone:oxygen oxidoreductase activity;oxidation-reduction process	Molecular Function;Biological Process;Cellular Component;Molecular Function;Biological Process	4809.8	10.7069	0.522286	20.5	2.15265e-93	3.54116e-90	0	14	7	3	8160	8256	9204	12836	6	9614
	Hb_005163_010	Makita et al., 2018	ATGAATTCAAGGCATGGAATGCTATATATAGCCTTGATGAGTAGCAGTTCAAGAGCAACAAAACGATCGAAGAACCTGATTCCAATGAGTAATATGATTGGAACTAGGAGCATCTCCACATGTTTGCAGATGCCTGCTGCGCCTAATAGTCCTTTTAGAGTTTCATGGCAAGCATGTTCAACTCAGACCAGCTTCTCCTTCTGTATAAGTCCTCGGTGCCAGTTATCACTCGATAACAACTGCACCAGAACGTTCGAGGAACTGAGAGAAAGAACCCGAAAAGAATTGCTTACGCCAGCCAATCCATCTGCTTCACTAAAGTTTATTGATTCAATCCAACGACTAGGAATTGGGTATCATTTTGAAGAAGAAATCAATATGCTACTTGAAAGATGTGTG…	1779	probable terpene synthase 11	Hevea brasiliensis	0.0E0	98.77%	1216984142	XP_021688996	GO:0000287;GO:0016787;GO:0034009	magnesium ion binding;hydrolase activity;isoprene synthase activity	Molecular Function;Molecular Function;Molecular Function	214.725	10.7049	1.33665	8.00872	1.15907e-15	3.15904e-14	0	0	0	0	263	461	117	877	0	429.5
	CL2898Contig4_PB260	Duan et al., 2013	AAAATATAGATATGGATTCTGGAACCATGGCTGCTCCTAGTTAGGATTATGTAATTGCTGAGCTGCCAAAAGCTTGTCAAACTCTGTATTTTAACACCTTGCGCTCCAAGCCAATAAATTTCCAAAGTAAACCTCACAGAAAGCTCTGGAACCATTAGAATTTCCCCTCTTTTCCCTCTTAAAAACCCCCACTCTCCTCCAATCCACTCCTACGCCTCCTCCTCCTCTCTCTCTCTCTCTTCTCTCTCGTCAACGTTTATATCCGATACCTAATTCTTCAATAAAATCACCCAAGAAAACCAACAATTTGCAGAAACATTCATGGGTACTTTGGTGGGTCATGTAGCTCCAGGCTTTGCCTTCTTTTTTCTTGGTTTTTGGCACTTGTTTAATCATATC…	1553	transmembrane protein 45B-like	Hevea brasiliensis	0.0E0	99.68%	1217001904	XP_021640307	GO:0016021	integral component of membrane	Cellular Component	11154.8	10.7022	0.922064	11.6068	3.80422e-31	3.76667e-29	11	0	37	3	25320	21918	24226	17722	12.75	22296.5
	Hb_115825_010	Makita et al., 2018	TTGTTGTTGATATTTCAGATTGACCCATCAAAGTACAAGAGCATCACATCTGGATTTGGAGTCTTGCTCAAGGAGCAGGGAGTTAAAGGTTTCTTTAGGGGATGGGTGCCCACCCTTCTTGGTTACAGTGCACAGGGTGCCTGCAAATTTGGATTTTATGAATTCTTTAAGAAGTACTATTCCGACATTGCTGGGCCTGAATATGCTGCCAAGTACAAGACCTTGATTTATCTTGCTGGTTCTGCATCTGCTGAAGTCATTGCTGATGTTGCTCTCTGCCCTATGGAGGCAGTGAAAGTTCGAGTACAAACTCAACCTGGTTTCGCCCGAGGCTTGGCTGATGGCTTACCGAAGTTTATCAGATCTGAAGGCTATGCTGGGTTATACAAAGGGCTTGTT…	768	mitochondrial phosphate carrier protein 3, mitochondrial-like	Hevea brasiliensis	1.2E-169	100.00%	1217008393	XP_021643661	GO:0016021;GO:0022857;GO:0055085	integral component of membrane;transmembrane transporter activity;transmembrane transport	Cellular Component;Molecular Function;Biological Process	532.121	10.6984	0.960739	11.1356	8.42084e-29	7.10907e-27	0	0	1	0	1418	1107	872	859	0.25	1064
	Hb_001908_050	Makita et al., 2018	ATGAGATCACACAATGAGCTAAACTATGCAGCAAATGTGCCCTTTTCATGGGAGCACAAGCCTGGTGTGTCCAAGATTACACATCAAGAAGGCATTAGTTGGCATTTCTCTGTAAAGACCAAGACCTTGCCTCCTCCTCCTCGCCTATCAAAGAGCACTAGGGTTTCTTTTGATGACTCTCGCGTTCCCTTTTCTCTGTTACCTGCGGCTGCAGCTGCTTTTCAAGCCGCTCCAAGTAAGAGTTCTTTCAAGAAGAAGTGCACCGATGATAGGTACGTCCCTAAAAAGGGTAAGTTGGGTGGTGATGGTCAAAGTAAAGGAAGAATTAAGATGAGGAGGCAGCAGAGGCAGAGCATTGGTGGTGCTGCTAGTTTCTCGTGCAAGCACTCGTGCGCTGTT…	468	hypothetical protein MANES_05G183600	Manihot esculenta	5.4E-52	68.71%	1035921456	OAY51046	NA	NA	NA	213.391	10.6965	1.0908	9.80615	1.05939e-22	5.62686e-21	0	0	0	0	357	345	594	411	0	426.75
	CL9554Contig1_RRIM600_Salgado	Salgado et al., 2014	GACTGAAACTATATATATTTGTATAAATTACATTTTATAAATGAAATTTATATTTCCTCTTTCTAATTCAATTATTATCTAAAATACTGCTACATCCCTTCTCTGTAATTGAATGTGATTCCCAGGAAGAAGAAATTTCTTGAACCATTTTGCCGATTTTTTCAGATACCTTTTCAATCCATTTTTGTAGTCTACATAGACCATTCCAAAACGAATTTCATAACCATCTTCCCATTCAAAATTGTCTAGAAGTGACCATCCAAAGTATCCCTTTATTTTCACGCCACTCTTAATTGCTTTCTGGACGAATGAAAGATGATCATTGAAGTAACGAATTCTATAGTCATCCTCTACAATTATCCAATCAGTATCAAGCTCACTAACTCCATTCTCAGTAAT…	837	beta-glucosidase 12-like	Hevea brasiliensis	5.3E-112	100.00%	1216979669	XP_021686691	GO:0004553;GO:0005975;GO:0016021	hydrolase activity, hydrolyzing O-glycosyl compounds;carbohydrate metabolic process;integral component of membrane	Molecular Function;Biological Process;Cellular Component	519.036	10.6902	1.21065	8.83011	1.04575e-18	3.91612e-17	0	0	1	0	529	627	580	2415	0.25	1037.75
	Hb_001047_250	Makita et al., 2018	AGTTCCTACCTCCCCTCCACCGTAGCAGCCACCACCCCACGATCTTCTTCTTCTTCTTCTTCTTCTTCCTCCTCCCCCATCCGCCCCCGTTCCCAACTTTTCTCCGGTGTTTGGTTGTACGGAGCTAAAGACAAACGAGGTAACGCTGACATTCGCCCAAGATGCAGTGCTATATCGAAGCCTCGTACTCAAGAATACCCCGATGTCTATCAAAAAAATGGATCGCCAGTTATAAAGTGGCATGAGATTGTGGAGGATGACATAGAGAAGCAAGTTTCTAAGGTATCTATATCACATGAGAAAATCAAACGCATTCAAACCATTAAATCCATGTTGAATTCCATGGAAGATGGAGAGATAAGCATTTCAGCTTATGACACTGCATGGGTTGCTCTTGTT…	2474	ent-copalyl diphosphate synthase, chloroplastic-like	Hevea brasiliensis	0.0E0	83.33%	1216967819	XP_021680569	GO:0000287;GO:0009507;GO:0009686;GO:0010333	magnesium ion binding;chloroplast;gibberellin biosynthetic process;terpene synthase activity	Molecular Function;Cellular Component;Biological Process;Molecular Function	8271.87	10.6834	0.625897	17.069	2.52439e-65	1.35836e-62	17	18	8	2	18235	20031	15065	12798	11.25	16532.2
	Hb_000594_090	Makita et al., 2018	CCGGGATATAACCTAAATGTTGGTTACCAAATTCCCACAGAAGTCATATCTTGATCTTGTACCTATAAATATGTCTACCAATCCTTAATTTGTTTGAATCGTATCCAGCAGCTGGATTCTTGCATTAATTCAATCCTTAATTTCTCAAGCTACCTAATCCATCATCAATGGCCTCTACAAGCTCTCTCAATTTAATTTCTTCTCCCAAATTCCCTAACCTAAGATCCAACTCTTCATCTTTTCAGCCACAAAAACAATGGGGTTTCGCTCATTCACAAGACTTCTCAATCCAAAAGTTGACACTCTCCACATCGAATCACGATTTTTCATCAAGAAGAAGCCCCTGGAGCATTGCCACTAAAGCTTTCTTCTTCAACAAACCACGGTCATCACCACAAT…	1074	allene oxide cyclase, chloroplastic	Hevea brasiliensis	0.0E0	100.00%	1217019920	XP_021649628	GO:0009695;GO:0046423	jasmonic acid biosynthetic process;allene-oxide cyclase activity	Biological Process;Molecular Function	950.579	10.6725	0.775963	13.7539	4.82779e-43	9.0395e-41	0	0	1	2	1510	2038	2125	1930	0.75	1900.75
	CL33944Contig1_PB260	Duan et al., 2013	TTATGTCAACGGTCAGAATCGCTGGCTACTCTACATATCCTTCTCTTCTTCATCTTTATATTCATATTATCTCTCTATAGTAACAAACATCACTCAACGTGAAAACTGAATCTGTTTCTGTTTCTGTTCTTTCGTCTGAAGCAACTGTATATATATATCTCCTTTTCTCTGTTCTTTGTTTTGCTTCATTAGTTTCCAAGAATTCAACAGCCATCATGAGCCCAGCAAATTTCCACCAACATAACATCCTCAATGGTCTCCGTCCATCTCCATTGAAGATCAACAAAGAATCCCACCTCATTCACAAGCCGTCTTCTTCTAGTTCTTCTTCCTCGACATCCAATTCTTCTTCATCATCTGCTTCTGTAATAGCTTCTGTTGGAGGTGAAGCAGGAGCCA…	484	VQ motif-containing protein 8, chloroplastic-like	Hevea brasiliensis	6.0E-42	100.00%	1216997388	XP_021637937	NA	NA	NA	209.295	10.6689	1.08533	9.83002	8.36047e-23	4.47363e-21	0	0	0	0	552	422	310	391	0	418.75
	Hb_001080_310	Makita et al., 2018	CTTCATTCCCAGCTAAAGCGAAGTAGAGAGAAAATAATAATAATAAAAATATTAAAACACAAATCATGTCTACTTCTCAATCTTTCCACCTCTTCTCCACCGTTCCCGCCACCTCACGATCTTCTTCCTTTCCCATCCGCCCCCGTCCCCTGCTTTTCTCAGGTGTTTGGTTGCACGGGGCTAAAGACAAACGAGGTAACGTCGACATTCTCCCAAGATGCAGTGCTATATCCAAGCCTCCAACTCAAGAATACCCAGATGTCTTTCAAAAAAATGGAGCTCGAGTCATAAAGTGGCATGAGATTGTGGAGGATGACATAGAAGAGCAAGTTCCTAAGGTTTCTTTAGCAAACGAGATCATCAAACGTATTCAATCCATTAAATCCATGTTGGATTCCA…	2585	ent-copalyl diphosphate synthase, chloroplastic-like	Hevea brasiliensis	0.0E0	100.00%	1216967819	XP_021680569	GO:0000287;GO:0009507;GO:0009686;GO:0010333	magnesium ion binding;chloroplast;gibberellin biosynthetic process;terpene synthase activity	Molecular Function;Cellular Component;Biological Process;Molecular Function	5533.18	10.6637	0.87177	12.2323	2.09054e-34	2.53667e-32	17	11	3	0	12696	11075	11506	8958	7.75	11058.8
	CL7245Contig2_PB260	Duan et al., 2013	CAGGATAATCAATACACTAGCTTGTGTTATTGCGTTGAAGTCATGGAATATACATCCAGACAAGTGTGAGAAAGGAATGAAATATTTTAAAGAGAACTTGTGTAAGCTTGAAGATGAGAATGCTGAGCACATGCCCATCGGCTTTGAAGTTGCTTTCCCTTCACTTCTAGAACTAGCGCGAAAGTTAGACATTGAAGTTCCCGAGGATTCTCCTGTCCTGCAAGAGATCAATGCCAGCAGAAATCTGAAGCTCACTAAGATTCCAAAAGACATAATGCACAAAGTGCCCACCACACTACTCCATAGCTTGGAAGGAATGCCAGGCCTAGAGTGGGACAAGCTTCTGAAATTGCAGTGCCAAGATGGGTCATTCTTGTTCTCTCCATCCTCCACTGCCTT…	1982	ent-copalyl diphosphate synthase, chloroplastic-like	Hevea brasiliensis	0.0E0	98.91%	1217023180	XP_021651321	GO:0000287;GO:0009507;GO:0009686;GO:0009905;GO:0010333	magnesium ion binding;chloroplast;gibberellin biosynthetic process;ent-copalyl diphosphate synthase activity;terpene synthase activity	Molecular Function;Cellular Component;Biological Process;Molecular Function;Molecular Function	9266.09	10.6614	0.79318	13.4413	3.4616e-41	5.97616e-39	34	5	10	2	21076	22844	18435	11724	12.75	18519.8
	CL9824Contig1_PB260	Duan et al., 2013	TTACCTCTATCAAGAGTGAAAGACTAGCATTGCCACAAAATTACTGCTAGAGGTTTTGAAGTCATTGAAAAGGCAAAATCTGAAGTAGAGAAGAAATGCCCTGGTGTTGTATCCTGCGCAGATATCATTGCTGTGGCAGCAAGGGATGCAACTGAATATGTGGCTGGTCCATCTTATACTGTGTTGCTCGGAAGAAGAGATTCAACTACTGCAAGCAGAGCTCTAGCCAACAAGGAACTTCCTAGTTTTAAGGATGGTCTGGACAAACTTATATCTCGCTTTCAGAAAATAGGACTCAGTGCTAGGGACTTGGTTGCTTTGTCAGGTTCTCACACTCTAGGACAAGCTCAATGTGCAACATTTCGCGATAGGATATATAGCAGTGGCAGTGACATTGAT…	553	lignin-forming anionic peroxidase-like	Hevea brasiliensis	2.8E-112	78.44%	1216959078	XP_021676031	GO:0004601;GO:0005576;GO:0006979;GO:0020037;GO:0042744;GO:0046872;GO:0055114;GO:0098869	peroxidase activity;extracellular region;response to oxidative stress;heme binding;hydrogen peroxide catabolic process;metal ion binding;oxidation-reduction process;cellular oxidant detoxification	Molecular Function;Cellular Component;Biological Process;Molecular Function;Biological Process;Molecular Function;Biological Process;Biological Process	2907.73	10.6567	0.719212	14.8172	1.13419e-49	3.13952e-47	0	5	6	2	6846	5379	8664	2359	3.25	5812
	Hb_006501_120	Makita et al., 2018	AGCAATAGATCACTTTCACTTATATCTCTCTCGATCCTCTCAATCTCTCTCTCCCCAACAAAATCCTCACTCATTATAGCTCTCTGCCTTTCTCTCGAGATGGCCTCCAACACCCTGTTGAGCTGTCTAATCGATGTAAGCTTTGACATGGATGAAGCTCTCACTTTGCAACCTAATTTTGGGCATCAAATCGCAGAATCAGACTCTTTGGTTGCTGATTTGCCAACGGTTTCTACAGATGACGACGTTTGTTCGGTTTGCATGGAGCGCTTTCAATCGGGTATAGGTGGAAAACAAGTCCAGTGTGGCCACATGGCCACCGTATCCAACACCTTCTCAAGCTGCATAATCGATGTAAGCTTTGACATGGATGAGGCTCTCACTTTGCCTTCCAATTTC…	618	43kDa postsynaptic protein	Hevea brasiliensis	1.0E-57	90.29%	1217004588	XP_021641692	NA	NA	NA	1003.31	10.6503	0.892296	11.9359	7.69338e-33	8.51834e-31	0	5	1	0	2498	1973	2548	1002	1.5	2005.25
	CL10446Contig1_PB260	Duan et al., 2013	GGGTTGGAATCTGGTGCAACTCTAGGAGAGTTCTATTATAAAATTGCAGAGAAAAGCAATGTCTATGGCTTCCCAGCTGGTAGCTGTCCGACTGTAGGTGTTGGGGGACACATTAGTGGAGGAGGATTCGGGACCATATTCCGAAAGTACGGATTAGCAGCTGATACTGTTATTGATGCGAAGATAGTTGATGTTAATGGAAGAATTCTGGACAGAAAATCCATGGGAGAAGATCTTTTCTGGGCCATTAGAGGAGGAGGAGGAGCGAGCTTTGGAGTCATTTTTTCATGGAAAGTGAGGTTGGTTCAAATTCCTCCATCCGTAACAGTTTTTAAAGTTGCAAAAACCTTGGAACAAGGTGCAAGCAAGCTTCTTCAGAAGTGGCAAAGAATAGGAGAT…	1299	berberine bridge enzyme-like 26	Hevea brasiliensis	0.0E0	100.00%	1216980572	XP_021687146	GO:0050468;GO:0055114;GO:0071949	reticuline oxidase activity;oxidation-reduction process;FAD binding	Molecular Function;Biological Process;Molecular Function	4579.3	10.631	0.650979	16.3308	5.96343e-60	2.55279e-57	6	0	12	3	11234	9211	5603	10566	5.25	9153.5
	CL22699Contig1_PB260	Duan et al., 2013	TTGACCTTAGGATAATTGAGCAAGTTGGCTCATTTGATGCCTACTCTGAACCATTGTTGAATTTCTTGGAAACAATCCCTGAAGGAGAAAAGGTAATTCTTGTTGGCGAGAGCTGTGGAGGCATTAATGTTGCTATTGCCTGTGATAAATACACAGACAAGATTGCAGCTGCCGTTTTTCATAATTCACTAATGCCAGACACCGTTCATAGCCCATCTTATGTTCTGGATAAGTTTATGGAGGTCTTTCCTGATTGGAAGGACAGTGTATTTGAATCATACACCAATGGAGACGACACCATAACCACAGTGAAATTAGGCCCCTATCTTATGGAGAATTATATTTATACGGATTGTCATCCTGAGGATCTTGAATTGGCGAAAATGTCAACAAGGAAGG…	485	(S)-hydroxynitrile lyase-like	Hevea brasiliensis	1.1E-98	96.60%	1217039693	XP_021659849	GO:0052891;GO:0052892	aliphatic (S)-hydroxynitrile lyase activity;aromatic (S)-hydroxynitrile lyase activity	Molecular Function;Molecular Function	8888.88	10.6154	0.754341	14.0725	5.6065e-45	1.16957e-42	11	18	16	1	23675	24020	12600	10769	11.5	17766
	CL2763Contig2_PB260	Duan et al., 2013	TGATCTTTCATAAACTGATCAATTAGGAAACCATGAGCCCCATGAATCTCAACTCCATCAAAACCAGCTTCCATAGCATTCCTTGCTGCAATTCTAAAATCATTCACGACTTGTGGAATTTCATCTGTTCTTAGTCGCCTTGGAGGCGTGAACTGGACAACATCAGTGTCATCACATCGAATTTGTGGGGTCAAAGGCTTGTCAGTAGAAGAGATTGGAGCTTGCCCATTGGGCTGAATACCTGAATTTGAAGCTCTTCCAACATGTATAATTTGACAAAAGAATATACCGCCTTTGGCATGAACAGCATCTACAATAGGTTTCCACGCCTCAACTTGTTCTTTGGTCCAAATACCAGGAGTAAAGTTAAGCCCTTGAGCAGTGTCAGAAATTCCCGTT…	493	putative 12-oxophytodienoate reductase 11	Hevea brasiliensis	1.9E-116	98.77%	1216974134	XP_021683838	GO:0010181;GO:0016629;GO:0055114	FMN binding;12-oxophytodienoate reductase activity;oxidation-reduction process	Molecular Function;Molecular Function;Biological Process	2301.74	10.6063	0.709443	14.9502	1.55271e-50	4.48114e-48	6	0	1	5	7635	3642	4283	2842	3	4600.5
	Hb_000002_450	Makita et al., 2018	ATGGGGTTTCTCAACATTGCTTTGGCTGCATTCTTGCTGCTTTCTTTACATGTCCAGCCATACCAAGCTAGCAGGATACTCTCTGAAGACCTCAACAATAGAAAACTTACCCTCCAGTCTCTTCAGAGGGGTCCTGTCCCTCCTTCTGGGGCCTCTGGCTGCACCAACATTCCCAATACCGGAGGACCAAGCTGTCCTAATAGCATCAATGAGATGAACGTGGCTGGTAATGTCCTGCCTCGAGCTGGTGTTTTTCCCCGTCTCGTGGTGGAATTTGGTGTCGCAACCAATCAAAAGTGA	300	hypothetical protein MANES_15G037400	Manihot esculenta	3.4E-40	87.95%	1035898454	OAY28055	NA	NA	NA	328.433	10.6007	1.01892	10.4039	2.37922e-25	1.55843e-23	0	0	1	0	673	640	613	700	0.25	656.5
	Hb_008180_010	Makita et al., 2018	ATGGCTATACAGCTCAAACCATGTCATTTCCTGGTCCTAGTCCTCCTTTTGAGCTTGGTTATTACGGATTTTTGTATCACAGAAGCTCGAACATTAGCTCCAGATCATCTCCACCATGGCTCAGTGAAGCCTAGTCCTGTTGGAAGAGAGATGGGTACTGAACTTGCCGAAGCATTACTTGAAGGTGTTGATCTTTTTGGGATCAAGAAGGAAGGTCCAAGTGATGGAGGAGAAGGCCATTGA	243	hypothetical protein MANES_S029000	Manihot esculenta	1.5E-22	78.67%	1035892424	OAY22108	GO:0016021	integral component of membrane	Cellular Component	198.464	10.5932	1.07648	9.8406	7.52639e-23	4.04234e-21	0	0	0	0	366	525	362	335	0	397
	CL2712Contig2_PB260	Duan et al., 2013	ATTGTATTATTTTATTAATAAAAGACATAATTGAATGTAATATAATAAAATAAAAACAATAACAAAATATACAATAATTCATAAGAAATATAATCATCTTTATATCCGCATTATATTTTATTGTACATATATATTGACAATGGAACATCTCCAGGTCATTTATTCACGATTACAACATAATTCAACGCAAAAGCGACACCGTTTTTGTTGTTTTTTTTGTTTTTTTTTTAAATATTGAAAATCAATTAACTCTCCTAAATCGGAAGGGAAATGCAGGACCATCCAAGACTAACAACCTCTTGTTATTCTCAATCAAAATACCAGCAGATCCACACCTTGGCTTACAAGTTGGACAGGACTCAGTAGGGCACCATACGAGACTGTAGCCACCCGTAGTAC…	494	alpha-amylase/subtilisin inhibitor-like	Hevea brasiliensis	1.1E-53	100.00%	1216973217	XP_021683344	GO:0004866;GO:0008233;GO:0010951	endopeptidase inhibitor activity;peptidase activity;negative regulation of endopeptidase activity	Molecular Function;Molecular Function;Biological Process	1023.36	10.5864	1.11903	9.46037	3.06849e-21	1.45229e-19	0	5	1	1	3121	3314	305	1440	1.75	2045
	Hb_027242_010	Makita et al., 2018	GCAGGCAGTGCAGGAATTACATTCAGGTGGTTTGGCGTAACACGGCTCAGGTAGGATGTGCTAAGGTGAGATGCACCATGGGAGGAACTCTAAATTCACTAGCTCTCTTTTGCCTCATTAGCCAAGCCTGCTTAATCCTACCCTTGAATGCCCAAGACTCACCACAAGACTACCTTAATGCCCATAACCAAGCACGAGCAGCTGTGGGCGTTGGACCTATGACTTGGGACAACAAAGTGGCAGCCTTTGCACAAAACTATGCTAATCAACGAGCCCGTGACTGCAATCTTGTGCATTCCAGTAATCGTCCTTACGGAGAGAACCTTGCAAAAAGCAGCGGTGGCCTTTCAGGCAAAGATGCTGTGAAACTGTGGGTTGACGAGAAGGCCTTCTACGATT…	428	pathogenesis-related protein 1-like	Hevea brasiliensis	1.5E-72	97.32%	1217039506	XP_021659748	GO:0005615	extracellular space	Cellular Component	4320.67	10.5764	0.965268	10.957	6.15015e-28	4.87072e-26	6	0	15	1	7705	9510	3403	13926	5.5	8636
	CL13505Contig1_PB260	Duan et al., 2013	GGAAATCTTGAAGGCTATGGCCATTCCTTTATCACCTCTGAACACAAAAGCTTGAATGGAGTGATATGATCTTCCTCAAAGTTCTTCCAACTCAAAACAAAAACTTGGAATTTTGGCCAGAAAAACCACTCAAATTCAGGGAAACACTGGAGAGCTATACTGAAGATGTGAAAGGGGTTGTTGTTTCTTTGGTGAGGCTCATGGCCATGGGGCTGCAGCTTCAGGATAAGGAATTCTACAAAACTTATCAACAAGGAAGATATGACGTGAGGATGAATTTCTATCCACCTTGTCCTGAACCTGAGAGAGTTGTTGGCGTAAATGCACATGCTGACATAAATGGGATCACCCTCTTGCTCGAATGCGGTGACACGCCAGGTTTACAGGTTCTTAAAGACG…	772	protein SRG1-like	Hevea brasiliensis	1.2E-158	99.54%	1217025825	XP_021652654	GO:0046872;GO:0051213;GO:0055114	metal ion binding;dioxygenase activity;oxidation-reduction process	Molecular Function;Molecular Function;Biological Process	1763.09	10.5614	0.758832	13.918	4.92502e-44	9.74443e-42	0	5	4	0	4312	4519	3040	2224	2.25	3523.75
	CL11021Contig2_PB260	Duan et al., 2013	GCATCATTTTCTCCAAGAAGAAAAACCCATTTCCTCACACTCAAATCCAGAGATCACCATGGGAGAGGTGGATCCAGCCTTCGTTCAAGAACTAGAACACAGACCAAAACTTGGAATTATTGCAGCCGAAGGTATACCCATAATTGATCTCTCCACACTAAGCTCTTCTGATGCCACCCCAGATCACTCTCAAGCACTTGAGGGTCTTGTTAAGCAGGTAGGCAACGCATGCAGGGATTGGGGATTTTTCCAAGTGATAAATCATGGGGTGTCACTGGAAAAGCGAGAAAAGATTTTCAATGCATCAAAGAAATTTTTGCTCAGCCTCTTGAGGAGAAAAACAAGATTAGGAGAGATGATAAGGGAGCGTTGGGTTATTATGATACAGAGCATACCAAA…	732	protein DMR6-LIKE OXYGENASE 2	Hevea brasiliensis	7.4E-94	78.10%	1217010069	XP_021644533	GO:0008152;GO:0051213	metabolic process;dioxygenase activity	Biological Process;Molecular Function	193.112	10.5532	1.15782	9.11468	7.89034e-20	3.27419e-18	0	0	0	0	627	309	386	223	0	386.25
	CL9643Contig1_RRIM600_Salgado	Salgado et al., 2014	GACTATTAACTGTTTTATTGTTATGCTTGATAATACATATAACAAAGCTTCTTCACTTATTAATGAACAGAAAACACGATACCATGAAGATTTTCAATTAATAAGGTTTCTGCCCAACAAAGTTGCCAGGAGGGTCGTAGTTGCATCCAATGAAGGTTCCTCCATTATTGCACTTCACCTTAGCACATCCTAGGCGAACCGAGTTGCGCCAAACCACCTGAGTATAGTGCCCACACTGCTTGCCTGCAGCACAAGAATTAGAATTGTAATCGTAGAAGGCCTTCTCGTCAACCCACAGTTTCACAGCATCTTTGCCTGAAAGGCTACCGCTGCTTTTCGCAAGGTTCTCCCCGTAAGGACGATTGCTGGAATGCACGAGATTGCAGTCACCGGCCCGTT…	552	pathogenesis-related protein 1-like	Hevea brasiliensis	1.1E-98	96.60%	1217039506	XP_021659748	GO:0005615	extracellular space	Cellular Component	3343.52	10.5461	0.76238	13.8331	1.60962e-43	3.11515e-41	6	5	8	0	7626	9362	3988	5753	4.75	6682.25
	Hb_001470_080	Makita et al., 2018	GGAGGGGCGTTCGCGCGCGTTTCGGCGGTTGGGGCGGCGGCCGGTCGGCTGGGACAGCTGTGGGGCGGCGCCGGCGAGGTGGGGACGCAGGGGAGGCGGCTGGCCGGCGAAAAGAGAGAGGAAAGGGAGAGGGAACGTCGCGCGCGGGAGGAAGAAAAAGGGAAGAAGACCGGTCCGATTCGACTGGTGAGGTTGCCAAGGCTTCCCCTACATCTTTATTATAAGTCTATATTACAAGCTATTGGGGATGTTATGGAAAAGTGGTGGAATAGATTTGCTTGGTTAGTGGTGCTGAACAAATTGAATAAGTTGCTAGTGTCAAAAGTACGTGTGTTCATCAGCCTGGAAAAGAGCAGAAGGTTCCCATGCAAGAAGGCAGAGTGCAAAAGGACTCTGGGG…	1572	reverse transcriptase	Ricinus communis	3.5E-8	42.92%	223544669	EEF46185	NA	NA	NA	191.805	10.543	1.88115	5.60454	2.08805e-08	2.02138e-07	0	0	0	0	540	607	387	1	0	383.75
	CL1306Contig4_PB260	Duan et al., 2013	CTGATATTCAGAATGTAACTGTATATTACGGTTGCTCCTCCCCTTCGACCTCGATTGGCATTACAGGCTTTCTCCTCAAGTTTACTTGTAAATTAAACGACACGGATATCAATGGTTCTACGCGACGAGGAACATTGATCAAGGTAATTCTACAATAATCAATCTCCTGGGGGTCGTGCAACAATAACGTTATCGTTCCAGCAACTGAATCAGCTATTAAGTCTTTAGAGAATAGTCTAATAAGTCTAAACGAGGAGAATTTGGTTACAGCTCTAGAGCAAGGTTTTGGATTGCAATGGCAAGCAAACAATTCCGTTTGCGAGACGTGTACAATTTCCGGTGGGTCGTGTGGTTACAACACAACTACTAATTCATTTGCTTGTTATTGCACTAATCAGA…	878	LEAF RUST 10 DISEASE-RESISTANCE LOCUS RECEPTOR-LIKE PROTEIN KINASE-like 1.3 isoform X2	Hevea brasiliensis	8.6E-153	92.49%	1217008851	XP_021643895	GO:0004672;GO:0005488;GO:0006468;GO:0016020	protein kinase activity;binding;protein phosphorylation;membrane	Molecular Function;Molecular Function;Biological Process;Cellular Component	190.796	10.5344	1.09385	9.63055	5.94105e-22	2.95008e-20	0	0	0	0	334	449	267	477	0	381.75
	Hb_175167_020	Makita et al., 2018	ATGGATCCAGTTATTGCTGCTACGTTAGCTGGTGCAGTCATAGGTGCAGCACCAGCGACTGCTGCATTGCTTTACAACATTGGAAAAGATTCATCATCCCCAATTCTACGAAAAGGCTCTTCCATAAAGAACCTTGACCATAACTGTGAAGTGCTGGACAAGGAATTACAGAAACTAATTGCTGTTGCGACTGATATTGATCAGGGTCGTGTCAAGAAAGGGGAAATAAAAAATACTAGCACTTACAAGTTATGGATAACAAGGGTATGGGAGATTCAAGCAGAGGTGGAAGCTTTGATTCATGAATATGAAAGGATTAAAGAGAAGTTTAGAAGGGAAATTAATATTGTTGCTAAAGGGAGACTAAGCAAAAAAATGGTGAACAAGTTTGAGGAAGTT…	444	disease resistance protein At4g27190	Hevea brasiliensis	2.0E-86	99.32%	1216941985	XP_021667098	NA	NA	NA	3034.95	10.5334	1.40617	7.49083	6.84387e-14	1.51119e-12	0	0	15	0	10158	8868	2501	2737	3.75	6066
	Hb_002400_250	Makita et al., 2018	ATGGACTCGTCTACTATTTCTTATTTCATGATGAAGAAAGTTTGTTGGCCTTACTTTGATCCTGATTTTGATAATTTCCCAGAGAGGATATACGGCCCCACATGTAGAGTCTGTATTGACAATGAAAGCATGGAAGATTACACAGTAGTGAAGGTGGATAGCGTAAACAAGCAAGGCCTCCTCCTGGAAGTGGTGCAAGTCTTAACAGATATGAACCTTATCATCTCAAAGGGTTATATTTCCTGTGATGCTGGATGGTTCATGGATGTTTTTCATGTTAAAGATGAACATGGCAAGAAACTCACAGACCAGAGTGTTATTGATTATCTCCACCAGGCAATAAATACAACGAGGGAGACCCCAAGCCCTGCCAAAGCAAAAGCATACGTGAACGATTTT…	1455	ACT domain-containing protein ACR2	Hevea brasiliensis	0.0E0	99.79%	1216988424	XP_021691223	GO:0003824;GO:0006281;GO:0009058;GO:0016021;GO:0030170	catalytic activity;DNA repair;biosynthetic process;integral component of membrane;pyridoxal phosphate binding	Molecular Function;Biological Process;Biological Process;Cellular Component;Molecular Function	619.896	10.5183	1.14485	9.18741	4.02412e-20	1.71688e-18	0	0	2	0	2238	835	407	1477	0.5	1239.25
	CL22277Contig1_PB260	Duan et al., 2013	TTAAATTAAATTAATTAAGAGCAATGGCAATCACAAGACTTTTACGTTCTTTTAGGCCTCTGCGTCATGTTCCTCCTCCTGGTTCAACTTCATCATCTGTTACGACGGTGAAATTCATTGGCAAGAATACTGCAGGGTTGGGTGGAGAGAAGATGGTTTCAGGGGACGGTGACAAAAGGAAATCAACGGCGGCTGCTATGAAACCATCCGTGTCTACTAATGAGAGCTTGATCACTGCAGAATCACGGGTTGATGAGGGATTGGATTTGTCTTCTTTGCTTGCAACTGTTTGCAATGCTTTGTTTAAGGTGTTGAAGCCTGCTGTTAAACGAAAGCCCTGGAATTTACAGGTCCAGATGCTCATTGAAAAGGCAATAATTGATTGTCGGTTCTTCACAT…	519	UPF0114 domain-containing protein	Hevea brasiliensis	3.8E-104	100.00%	1216938727	XP_021665430	GO:0016021	integral component of membrane	Cellular Component	183.341	10.4762	1.1874	8.82284	1.11593e-18	4.16805e-17	0	0	0	0	244	207	383	632	0	366.5
	Hb_000127_250	Makita et al., 2018	AAGAAAAAAAAAAAATCAAATATGAGTAAAATAGAAAACACAAGAAAAAACCACTACCATCCGCGCTGCTTAGTGCCATCCATAATTCTTATTCTGATTTTTATATACAAATGTGAGGGTGATGGATCGGCTTATCCTGCGGGTTGGACCAGAAGAGCAGCAAAAGAAGCTGAGGCAGTAGCAGCCATCTCTTGCTCAGGCCATGGAAGAGCCTTCTTGGATGGCCTCATTCTTGATCAAAGACAATCACCAATCTGTGAGTGTAACAGTTGCTATGGAGGTCTTGATTGCTCCCAGTTCTTCCCTAATTGTTCTGCAAACGCTGATAGTGGAGATCCATTATTCTTGGAGCCTTTCTGGATGCAGCATGCTGCCAGCAGTGCAGTTGTTGTAGCAGGA…	1541	tryptophan aminotransferase-related protein 4-like	Hevea brasiliensis	0.0E0	100.00%	1217009116	XP_021644034	GO:0008483;GO:0016021;GO:0047654	transaminase activity;integral component of membrane;alliin lyase activity	Molecular Function;Cellular Component;Molecular Function	1289.57	10.4683	0.897395	11.6652	1.92039e-31	1.93133e-29	0	9	1	0	2160	2233	3054	2860	2.5	2576.75
	CL7343Contig1_PB260	Duan et al., 2013	CTAAAACAAGTATAGTATTCATATATTATTAATAGCAAAAGAATTTATAAATTTATCAATAAAATAAATTTATTTTACAACAATGGAAATTTTGGCTAATACAAATTTATTCTCCAACAACTTTATTCAGATGAAAGCAAACAAATCTTTTAGAAGCATGGCCTTTTCACTGTGGAATACGAAGATAGAGAGGGATGGGATTGTCAGCAACAGGAGGTGAGTCCCAAACAGAGAATGCACTTGCAGAGTTCATCCACTTGTTCGTCATTTCTGGGTAGTGACGATCAAGCACATCTTTTAAACTCTCTGTAGTATTCACCCATTCGAATCCCTTCTTTGTGTATGTTTCCTCATTGAAATTGCTTGTGAAGAACCTGTCAGCTTCTAGCCTCCTAGTTG…	1541	alpha-dioxygenase 1-like	Hevea brasiliensis	0.0E0	100.00%	1217044125	XP_021662121	GO:0004601;GO:0006979;GO:0016174;GO:0020037;GO:0051213;GO:0055114;GO:0098869	peroxidase activity;response to oxidative stress;NAD(P)H oxidase activity;heme binding;dioxygenase activity;oxidation-reduction process;cellular oxidant detoxification	Molecular Function;Biological Process;Molecular Function;Molecular Function;Molecular Function;Biological Process;Biological Process	10968.1	10.4663	0.416028	25.1578	1.16194e-139	6.08182e-136	6	27	19	10	27177	21279	19658	19569	15.5	21920.8
	Hb_106528_010	Makita et al., 2018	AGACGGCCGGTGTCATTGTCATCTGAAACAACTGATTTGCCTGGCTTCAGAGAATCCATTGATTCCCAAAAGCAAAAGTTCTCTGCCAAGGGAGGACACACCATAGGAACTACAGCTTGCCAGTTCTTTAGTTACAGATTATACAACTTCAATGGCACCGCAAGTTCTGATCCTGCCATTAATGCTCATTCCTTCCTAATACTCAGCACTGTGTCCACAGAACGGAGATGGGACAAAGCGAGTAGTGAAAACAGATTTGATGCATCTTTCTTCGACAACCTGAGAGATGGGCGAGGAATACTCGAGTCTGATCAGAAATTGTGGACTGATGCTTCGACGAGAGCAATTGTTCAACGTTTCCTGGGTATTACTGGTTTAGCTGCATTCAATGTTGAGTTT…	489	cationic peroxidase 2-like	Hevea brasiliensis	4.1E-90	82.39%	1216984541	XP_021689203	GO:0005488;GO:0008152;GO:0009987;GO:0016491;GO:0050896	binding;metabolic process;cellular process;oxidoreductase activity;response to stimulus	Molecular Function;Biological Process;Biological Process;Molecular Function;Biological Process	180.634	10.4568	1.37928	7.5814	3.41859e-14	7.85116e-13	0	0	0	0	458	478	459	50	0	361.25
	CL19322Contig1_RRIM600_Salgado	Salgado et al., 2014	GACTAAACAAATGAATTTATTTTCATTATGTATTGATTAGTTTATTGGTGTAATTACTTTCCAGTAATTGATACAAGAACATGAATGATAGTATAAATCTTGCACAGAGAGATCAACAAATTAGTACACTCTTTCAAAGAGCACTTTAGAAATGTGATAGTTGATAGTCCCAGGATCACAGATGGCAATGTAGTAAAAACTCTTGGCCACTGTAAAAATGTTTCCTTGATATTGGATTCCATTCCATCTGAAGAGTTTTGGAGCACTAACTGCACCAGCTCTTGGAGTTCTGCCTCTATTTCAGGGGTTGTGCTTCTCTTGTTGTCATGTACCTTGTTCTTCTTGTAATTGCCAAGTTGGTAGCATATTTCTATTTGTGAGTTTGAAGAGTGTTTTCAT…	501	ent-copalyl diphosphate synthase, chloroplastic-like	Hevea brasiliensis	7.8E-47	98.08%	1216967819	XP_021680569	GO:0000287;GO:0009507;GO:0009686;GO:0010333	magnesium ion binding;chloroplast;gibberellin biosynthetic process;terpene synthase activity	Molecular Function;Cellular Component;Biological Process;Molecular Function	180.199	10.4538	1.19452	8.75146	2.10612e-18	7.63615e-17	0	0	0	0	433	430	444	135	0	360.5
	Hb_034661_020	Makita et al., 2018	GGCCTTATTGCTCTACTTCTTTTTGCTTACTGCTATGCAGTAAGGAGGTCTGTAGTTGCCAAGAAACGTCAAGCACCCAAGCCCGATGGTGCGTGGCCTTTAATTGGTCACCTCCCATTGTTAGCAGGATCCCAACTTCCCCACATAATGTTGGGAGACCTAGCTGACAAGTATGGACCAATCTTCACCCTTCAGATTGGCGTGCATAAAGCCTTGGTAGTGAGCTCCTGGGAAGTGGCCAAGGAATTGTTCACCAGCAACGATATAGCCACGGCCAACCGTCCTAATTTCACTGCAGCGAAGTACCTGAGCTACGATGGTGTCATGTTCTCATTATTGGCGAGAATGCGCAAGTTGATAACCTTGGAACTACTGTCTAGTCGCCAGCTTGAGTTACTC…	1521	cytochrome P450 CYP82D47-like	Manihot esculenta	0.0E0	85.55%	1216255252;1035921265	OAY50855;XP_021611521	GO:0005506;GO:0016021;GO:0016709;GO:0020037;GO:0042343;GO:0055114	iron ion binding;integral component of membrane;oxidoreductase activity, acting on paired donors, with incorporation or reduction of molecular oxygen, NAD(P)H as one donor, and incorporation of one atom of oxygen;heme binding;indole glucosinolate metabolic process;oxidation-reduction process	Molecular Function;Cellular Component;Molecular Function;Molecular Function;Biological Process;Biological Process	298.844	10.4526	1.34418	7.77624	7.47142e-15	1.84823e-13	0	0	0	1	216	173	647	1353	0.25	597.25
	Hb_020902_020	Makita et al., 2018	ATGGAGTTTCACATTCTTTTAGAGTTTGTGGGAACATTAGGAGAAACCCAGAACATCATCTTCTTCAAAAATGGGAAGCTAATGACCTACATCACCTTACTCACCCTTCTCATCAACTCCCTCTTCTATATTTTCAACATCTTCTCCATCAAACCGTTGATCAGAGACTTTCTCACTGAGCAAAATCTTGTTATTGCTGCAACTCCTGGTAGCCCTGAATTCGCCAATATTTTCATCAATATGAAAAGAGACTTGGGAATTTTCGTTGGAGTTGAATGGATTTACCTACTTGTCAACTCCATCATCTCCTTATTCTTAGCCACTGTTACAATCTCTGCATCAGCTATGGCGTTTAGAGGATCAAAAGACATGACATTCAAGACCTTGCTGTTGAGAGCA…	966	uncharacterized protein LOC110665312	Hevea brasiliensis	3.4E-159	83.49%	1216968779	XP_021681061	GO:0016020	membrane	Cellular Component	6173.28	10.4524	0.59856	17.4626	2.76004e-68	1.68161e-65	11	18	8	2	15262	12733	9442	11909	9.75	12336.5
	Hb_007809_050	Makita et al., 2018	ATGGGTTTCTCTGTCATCTCCCAAAACAAGAACCTCTTTGTGATTCTTTTGTTTTTATCATTTTTCTTGACAGCTGAAATGAGGCCCCTGAGAGACCAGCAATGGCAGGATGGGCTGCTGTTTCAATCTTTACCAAAAAATGGAGGGGGGAATACTGGTTCCAATCCATGCAGTAACATCCCTGGAGGCACAGGCCATTGCTCGAAGAAAATAGCTGGGCATATTGTACGTGCACCTCCTGCATTTCCTAAACTTATCATGGATGTTGCAGTGGCTTCTTCCATTGCTAGCGAGACTAACCAAGATCCAACTTCTTAA	318	hypothetical protein MANES_05G086400	Manihot esculenta	3.3E-29	80.37%	1035920235	OAY49825	NA	NA	NA	180.282	10.4524	1.19914	8.71657	2.86767e-18	1.02425e-16	0	0	0	0	337	373	150	582	0	360.5
	CL9824Contig3_PB260	Duan et al., 2013	AGACTTGGTTGCTTTGTCAGGTTCTCACACTCTAGGACAAGCTCAATGTGCTACATTTCGCGATAGGATATATAGCAATGGCAGTGACATTGATGCTGGATTTGCTACCACTCGCAGACGTCGTTGTCCTGCTGTTGGTGGTGACGGAAATTTGGCTCCACTTGATCTGGTCACACCCAATTCTTGGGACAGCAATTACTTCAAAAATTTGATCCAAAGGAAAGGACTTCTTGAATCAGATCAAGTTCTTTTTAGTGGAGGTTCCACCGATAGTATTGTCAAAGAATACAGCAAAAATCGTGCAGCCTTCAACTCAGATTTTGCATCCGCCATGATCAAGATGGGAAATTATAAGCCTCTCACTGGATCTAAAGGACAGATTAGGAGAATCTGCAGTGC…	639	lignin-forming anionic peroxidase-like	Manihot esculenta	1.5E-93	100.00%	1035899797;1216304353	XP_021594300;OAY29398	GO:0004601;GO:0005576;GO:0006979;GO:0020037;GO:0042744;GO:0046872;GO:0055114;GO:0098869	peroxidase activity;extracellular region;response to oxidative stress;heme binding;hydrogen peroxide catabolic process;metal ion binding;oxidation-reduction process;cellular oxidant detoxification	Molecular Function;Cellular Component;Biological Process;Molecular Function;Biological Process;Molecular Function;Biological Process;Biological Process	10173.4	10.4502	0.956881	10.9211	9.13607e-28	7.1228e-26	17	9	32	0	22872	20737	25149	12572	14.5	20332.5
	CL907Contig2_RRIM600_Salgado	Salgado et al., 2014	TAATGGAGTTGTGAAAACCATGAAGCGTGTAACCAGGAAGTAGATGTAATTGTGGATAGCTGGATTGAAGAACACAAGAAGAAATCTGATAATGATAGCCAAAAAGGACTTCCTCGATCGTTATAGCTTTCGGTTAGTGGAGGATAGATGACCTTCAATGGGTCCTTGACCGTGAAACAATTATCAGGGGACAACAACTGCTATTATCCTTGCGGGCTCTGATACTACAGCAATCACTACGCTATGGGCCTTGTCCAGCTTTGGTGAACAATAGGCATGCATTGAAGCGTGCCCAAGAAGAGATTGACCAGAAAGTTGGGAGGGATCGATGTGTACAAGTCTCTGATATTGACAAATTGGAGTACCTGACGGCTGTCATCAAAGAAACCTTGCGCTTAT…	933	cytochrome P450 82C4-like	Hevea brasiliensis	1.5E-101	86.03%	1216986814	XP_021690388	GO:0005506;GO:0016021;GO:0016709;GO:0020037;GO:0042343;GO:0055114	iron ion binding;integral component of membrane;oxidoreductase activity, acting on paired donors, with incorporation or reduction of molecular oxygen, NAD(P)H as one donor, and incorporation of one atom of oxygen;heme binding;indole glucosinolate metabolic process;oxidation-reduction process	Molecular Function;Cellular Component;Molecular Function;Molecular Function;Biological Process;Biological Process	1010.74	10.4466	0.916707	11.3958	4.38917e-30	4.04337e-28	3	0	3	0	1759	2114	3265	942	1.5	2020
	Hb_002461_070	Makita et al., 2018	ATGGTCGTGCCTTCTCCAACTGCAATGCGCACCAAGAAAACCAGAGCATTAGGTATTCCCACAATTGATCTTTCTCTTCATGATAGGTCAATTATTTCTGAGCTGATCGTAAGAGCATGCGAGGATTATGGCTTCTTCAAGGTCGTTAATCATGGGGTTAATAAGGAGGTCGTGGCAAGATTGGAAGAGGAAGGTCTTGATTTTTTTGCAAAACCAGCCGCAGAAAAGGAACGTGCTGGACCTGCTACTCCTTTCGGCTATGGCTGCAAGAACATCGGCTGCAATGGCGATGTGGGTGAGCTTGAATTTCTTCTCCTTCAAACGAATCCTGCCTCCATTTCTGAGCGATCAAGAACCATCTCCAGTTCTGACCCTGCAAAATTCAGTTGTGCTGTGAAT…	1005	gibberellin 2-beta-dioxygenase 2	Hevea brasiliensis	0.0E0	98.24%	1217001042	XP_021639858	GO:0016707;GO:0045487;GO:0046872;GO:0052634;GO:0055114;GO:0102111;GO:0102652;GO:0102924	gibberellin 3-beta-dioxygenase activity;gibberellin catabolic process;metal ion binding;C-19 gibberellin 2-beta-dioxygenase activity;oxidation-reduction process;gibberellin A20,2-oxoglutarate:oxygen oxidoreductase activity;gibberellin A9,2-oxoglutarate:oxygen oxidoreductase activity;gibberellin A44,2-oxoglutarate:oxygen oxidoreductase activity	Molecular Function;Biological Process;Molecular Function;Molecular Function;Biological Process;Molecular Function;Molecular Function;Molecular Function	178.793	10.4397	1.06984	9.75818	1.70173e-22	8.86688e-21	0	0	0	0	295	331	351	454	0	357.75
	Hb_034243_030	Makita et al., 2018	ATGGTTGCAGTGAAGTTTGTTAAACAACATGGAAATTGTCTATCCCGTCCAGCAACCCTTGTGTCCCAATTGTTGGACAATGAGGGAGATACTTGGTTCGAAAAGGGTTGGAAAGAATTTGCCGAGCTTCACTCTCTTGAGCACGGACATATTGGCTTGGTATGGAAGAAGAAGAACAAGAAGATGGAATTCAATTTGGAGCACCATAAGTGTGAAGGCAAGGAAGCTACAAGGGCTGCTTCATCTTTCGTTACTGCTCCAACACTTGAAGCTGCCAACAACTTCATCGCAGAGTACCCGTCCTTTATGAAGCTTTGCAGCCATACCATCTGGGGCATGGCCATGTTGTAG	351	B3 domain-containing transcription factor VRN1-like	Hevea brasiliensis	8.5E-16	45.22%	1217005443	XP_021642136	NA	NA	NA	433.633	10.4382	1.28699	8.1106	5.03686e-16	1.43494e-14	0	0	1	0	1090	1183	1084	110	0.25	866.75
	CL36531Contig1_PB260	Duan et al., 2013	ACAGAAGAGCCTGGAAATACATCCTTATTCTTTTATATGGAAACTATGAATCAATTATACAAATTTAACCTGAACACTCAGCCTGAGATAAAAGAAAGTACGAAATCAAAACCTACTTTCAAGAATCAAGCAAAATGGATCAAACAAATTAAAACAAAACCTCTTGTTATGAAAGAATACAGTGCCCACTAACTCATGCTATTCACCCGTCGAGAAGATATCCCCTGACAAATTCTTACAAAGATTATCTTCTTTGCCAACCAGCTCTAAATTCAAGCCTTAGCAGCGGCAGGAGGAGTCACGCCACCAGTAGTTGGCAGCCCAGCAGAGACTTTGACAGCATCGTAGTAGATACCCCATTGGGCTCCGGTGAGAGTTCCAATCATGACGATACGCAGA…	633	mitochondrial phosphate carrier protein 3, mitochondrial	Hevea brasiliensis	9.5E-74	100.00%	1216986292	XP_021690122	GO:0005315;GO:0031305;GO:0035435	inorganic phosphate transmembrane transporter activity;integral component of mitochondrial inner membrane;phosphate ion transmembrane transport	Molecular Function;Cellular Component;Biological Process	768.192	10.4332	0.927346	11.2506	2.29918e-29	2.00118e-27	0	0	3	0	1855	1652	1807	828	0.75	1535.5
	CL9817Contig1_RRIM600_Salgado	Salgado et al., 2014	CCTATCCCCTCGTGTGCCTTGCCTCCCACGACTCCGGTGACTACGACATCCGTGACGAAGGTTTTGTGTAGGCAGCATCGACAGCGACAACTGTCATCTTGTGATTAGCTATCTTGAAGAAGAGCTGGTTATTGAGTGCAGCGTTGATTATACGTAGCATGTATGTCTTTCCTTTCTCCACCTTAAGTTTGTATGTCTGCTTTTGAGAACATGGGTAAAGATCACCAGGCCTTCCATTAATGGTGTAAGCATCGGAAATATTAGGAGCGCCGCCGGTTGCAAGTGCCTCGTTCTCGACATCAATAACATTAGCATTCCACCACTCTCCTAATAAGATAGGAACTTCTTTGTCGGGTTTAGGGAACGGGTAGGAACGGCCGGATCTTGGACGGATAATTA…	597	laccase-7-like	Hevea brasiliensis	4.8E-128	100.00%	1217020732	XP_021650048	GO:0005507;GO:0046274;GO:0048046;GO:0052716;GO:0055114	copper ion binding;lignin catabolic process;apoplast;hydroquinone:oxygen oxidoreductase activity;oxidation-reduction process	Molecular Function;Biological Process;Cellular Component;Molecular Function;Biological Process	445.346	10.4303	0.91351	11.4178	3.40797e-30	3.1597e-28	0	0	0	2	935	863	801	962	0.5	890.25
	Hb_039363_010	Makita et al., 2018	TTGGGTGATGTAGCTGATAAATATGGCCCTATCTTCTCCATCAACATGGGGATGCACCGCACAGTGGTGATCAGCAGTCAACATATAATGAAAGAGTTCTATACCACAAATGACAAATTCGTAGCTTCACGCCCACAATCAAGCCAGTCAAAGCACCTAGCCTACAACTACGCAGCCTTTGGTATCTCGCCTTACGGTTCCTATTGGCGTGAAGTGCGTAAGCTCGCCATCGTCGAGCTCCTCTCCCCCAAAAGGCTCAAGTTGTTGAAGGATGTTCGAACATCTGAAGTGAGTCTTGTCAACAAGGATCTATTCAGGCAATGGAAGGAAAATAAGAACAATCCAGTCAAGGTTAACATGAGCGACTTGTTTGAACATTTGGTGCTCAATATGATAACA…	750	cytochrome P450 CYP82D47-like	Hevea brasiliensis	3.2E-164	97.02%	1216986797	XP_021690379	GO:0005506;GO:0016021;GO:0016709;GO:0020037;GO:0042343;GO:0055114	iron ion binding;integral component of membrane;oxidoreductase activity, acting on paired donors, with incorporation or reduction of molecular oxygen, NAD(P)H as one donor, and incorporation of one atom of oxygen;heme binding;indole glucosinolate metabolic process;oxidation-reduction process	Molecular Function;Cellular Component;Molecular Function;Molecular Function;Biological Process;Biological Process	176.659	10.4248	1.21591	8.57362	1.00278e-17	3.38827e-16	0	0	0	0	268	320	656	170	0	353.5
	CL3648Contig4_PB260	Duan et al., 2013	TTCATATGACACTGCATGGGTTGCGATGGTACCCTCTCAGAATAGTTTCAAGCAGCCTCTTTTTCCCAGAATGCTTGAACTGGATAATGGAGAATCAACAGCCTGATGGTTCATGGGCTCTCGACCCTGCCCATCCCCTCCTAATTAAAGACTCACTCTCTTCCACGTTGGCCTGTCTACTAGCTCTACACAAATGGAATGTTGCAGACCAACTTGTACATAAAGGTCTGGACTTCATCGCCTCTAACATTTGGGCTGCCACTGACAAGCATCAACGTTCTCCGCGTGGATTTGATATAATATTTCCAGGCATGATTGAGCATGCCAGAGAAACGGGCTTGAATCTTTCTTTCAACAACTCTGCAATAGAGGGGATGCTTCTCAAGAGAGATTTGGAAA…	959	ent-kaur-16-ene synthase, chloroplastic-like	Hevea brasiliensis	7.0E-141	82.48%	1216928486	XP_021676814	GO:0010333	terpene synthase activity	Molecular Function	637.267	10.4167	0.870199	11.9704	5.07566e-33	5.70774e-31	0	5	1	0	1355	1586	934	1218	1.5	1273.25
	CL15080Contig1_PB260	Duan et al., 2013	GATGGCTTACCATTTCCATGCAAAACATTGAAAACTCTTCCTTTGCTTTCTCTTTCTCAAGCTGTCCATTTTTTTTTTTCTCTAACAAAGTCATGACTTCCTCTTCCCCAAGTTTTCCCTCAACAAGTGCAAATATGTTTGTGAGTTTTCTTGCAATGGGTGTTTTGGTGGTGGCTGCGGTTGGTAACTTCAATCAAGATTTTGACATCACTTGGGGTGATGGTAGAGCAAAGATTCTTGAAAATGGCCAGCTTCTGACCCTTTCTCTTGACAAAACATCTGGTTCAGGGTTTAGATCAAAGAACCAATACTTGTTTGGTAAAATTGATATGCAGCTCAAGCTAGTTCCTGGAAACTCTGCCGGAACCGTCACTGCTTACTATTTATCTTCCCTGGGGT…	722	probable xyloglucan endotransglucosylase/hydrolase protein 23	Hevea brasiliensis	7.6E-113	100.00%	1217017738	XP_021648472	GO:0004553;GO:0005618;GO:0010411;GO:0016762;GO:0042546;GO:0048046;GO:0071555	hydrolase activity, hydrolyzing O-glycosyl compounds;cell wall;xyloglucan metabolic process;xyloglucan:xyloglucosyl transferase activity;cell wall biogenesis;apoplast;cell wall organization	Molecular Function;Cellular Component;Biological Process;Molecular Function;Biological Process;Cellular Component;Biological Process	944.296	10.4124	0.827439	12.5839	2.58949e-36	3.45922e-34	0	0	4	0	2325	1745	1377	2103	1	1887.5
	Hb_028903_010	Makita et al., 2018	AATTCACTAGCTCTCTTTTGCCTCTTGAGCTTAGCCTGCCTAATCCTTCTCTTAAACGCCCAAGACTCAACACAAGACTACCTTAAAGCCCATAGCCAAGCTCGTGCAGCTGTGGGTGTTGGACCTATGACTTGGGACAACAATGTAGCAGCCTTTGCAAGGAACCATGCTAATCAACGAGCCAGTGACTGCAATCTTGTGCATTCCAGCAATCGTCCTTACGGGGAGAACCTTGCGAAAAGCAGCGGTAACCTTTCAGCCAAAGATGCTGTGAAAATGTGGGTAGACGAGAGGGCTTGCTACAATAACAATTCTAATTCTTGTGCTGCAGGCAAGCAGTGTGGGCATTATACTCCGGTGGTTTGGCGCAACTCAGTTCGCCTAGGATGTGCTAAGGTG…	945	pathogenesis-related protein 1-like	Jatropha curcas	3.6E-131	82.56%	643728186	KDP36354	GO:0005576	extracellular region	Cellular Component	175.145	10.4118	1.22156	8.52334	1.55014e-17	5.15166e-16	0	0	0	0	498	440	120	343	0	350.25
	CL1Contig15384_PB260	Duan et al., 2013	GATCCCTTACAAAAACAAAACTCATCAAAGAATTCTAAGCTTCCCAGCAAACATAATGAAAGTTTCTAATTTCCTCGTAGCTCTTGCTTTCTTGGCTTTGGCTGCCTCATTTGCCATTGCCTATGACCCTAGCCCTCTCCAGGACTTTTGTGTGTCAACTGATGATGCTAGCTCTGGTGTGTTCGTGAATGGAAAATTTTGCAAGGACCCAGACCATGTCACAGCAGATGATTTCTTCCATTCTGGGCTTAATATTGCCAGCGAAACTTCCAAACAACTTGGAGCACGCACCAACCTTTTGACTGTGGATTCGATACCAGGACTTAATACTAATGGCCTATCCATTGTTCGTATAGACTATGAAGCAAATGGTGGACTAAACCCACCTCACCATCACCC…	749	germin-like protein subfamily 1 member 13	Hevea brasiliensis	3.5E-141	99.55%	1216930393;1216930389;1216930391	XP_021686663;XP_021686678;XP_021686672	GO:0005576;GO:0030145;GO:0045735	extracellular region;manganese ion binding;nutrient reservoir activity	Cellular Component;Molecular Function;Molecular Function	173.667	10.3994	1.35958	7.64893	2.02663e-14	4.78512e-13	0	0	0	0	181	110	799	300	0	347.5
	CL18162Contig1_RRIM600_Salgado	Salgado et al., 2014	GACTTAAATTTATACGCTTCCTTTCAATTATTATCCTCTTGACCATCACCGCTGGTTCAGGATGCGCCATGGCGTCGCTGCCAGCAGTCAAAGGTGCTTATTGGCCTTCATGGTCTGAAACATTTCCACCATCTGCCATAGACACAAGCTTATTCACTCATATCTACTATGCTTTTCTCATGCCAAATAATGTAACGTTCAAGTTCGAAATACCCGATTCGACTGCTGCTCTCCTTCTCAATTTTGCAACCACCCTTCACCATAAAAATCCGCCGGTGAAAACCCTCATCTCTATTGGAGGAGGAGGTGCTGATCCTCCTATGTTTGCTAGGATGGCATCAGAGGCAAAGTCACGTCAGGTGTTCGTAAATTCAGCTATCGAAGTAGCAAGAAAATTTG…	745	acidic mammalian chitinase-like	Hevea brasiliensis	7.8E-124	93.10%	1217044180	XP_021662150	GO:0004568;GO:0005576;GO:0005975;GO:0006032;GO:0008061	chitinase activity;extracellular region;carbohydrate metabolic process;chitin catabolic process;chitin binding	Molecular Function;Cellular Component;Biological Process;Biological Process;Molecular Function	172.72	10.3926	1.22849	8.45965	2.68183e-17	8.70401e-16	0	0	0	0	440	448	385	109	0	345.5
	CL386Contig2_PB260	Duan et al., 2013	TATTAATATGGCCCTATCTTCTCCATCAATATGGGGATGCACCGCACGGTGGTGATCAGCAGTCAACATATAATGAAAGAGTTCTATACCACAAATGACAAATTCGTAGCTTCACGCCCACAATCAAGCCAGTCAAAGCACCTAGCCTACAACTATGCAGCCTTTGGTTTCTCGCCTTACGGTTCCTATTGGCGTGATGTGCGTAAGCTGCCATCGTCGAGCTCCTCCTCCCCCAAAGGCTCAAGTTGTTGAAGGATGTTCGAACATCTGATGTGAGTCTTGTCATTAAGGATCTATTCAGGCATGAAGGAAATAGATATCAGTCAGGCAACATGAGCGACTTGTTTGAACATTTGGTGCTCAATATGATAACAAGAATGGTGGCAGGAAAGCGATACT…	1053	cytochrome P450 CYP82D47-like	Hevea brasiliensis	9.8E-76	100.00%	1216986797	XP_021690379	GO:0005506;GO:0016021;GO:0016709;GO:0020037;GO:0042343;GO:0055114	iron ion binding;integral component of membrane;oxidoreductase activity, acting on paired donors, with incorporation or reduction of molecular oxygen, NAD(P)H as one donor, and incorporation of one atom of oxygen;heme binding;indole glucosinolate metabolic process;oxidation-reduction process	Molecular Function;Cellular Component;Molecular Function;Molecular Function;Biological Process;Biological Process	278.499	10.3673	1.19761	8.65665	4.85842e-18	1.69944e-16	0	0	1	0	363	428	1124	313	0.25	557
	CL130Contig6_RRIM600_Salgado	Salgado et al., 2014	GACTATCTACAGTTTCCTTGTTTGCACAACTCTTTTCTTTTCACTAGCTTTGGTTATATGCCTAAATGGAAAAAGAGGGGAAATGGAACCAAAAACCTGCCTCCAGGGCCTCCAGGATGGCCACTCCTGGGCAATATTTTCGATCTTGGAACCGTGCCCCATCAAACTCTGCGGGAGCTTAAGTTGAAGTATGGACCTGTGCTCCGGTTAAGACTAGGATCCATGGAAACGGTGGTGATACAGTCGGCCAAGGCTGCGGCAGAGCTGTTCAAGAATCACGACGCCAGCTTCTGTGACCGTAAGTGTCTTCACGTATTAACGAGTCATAACTACAGAGATGGATCACTTGCAGTCGGCCAGTTTAGCCCGTACTGGCGTATGCTTAGGCGTCTTTGCTCG…	665	cytochrome P450 76A1-like	Hevea brasiliensis	3.7E-122	100.00%	1216964533	XP_021678840	GO:0005506;GO:0016021;GO:0020037;GO:0033772;GO:0055114	iron ion binding;integral component of membrane;heme binding;flavonoid 3',5'-hydroxylase activity;oxidation-reduction process	Molecular Function;Cellular Component;Molecular Function;Molecular Function;Biological Process	1292.76	10.3655	0.704727	14.7085	5.68219e-49	1.49047e-46	0	0	2	3	2715	3056	1598	2966	1.25	2583.75
	Hb_093385_010	Makita et al., 2018	ATGGGAAGGAAAATGGTGGGAAGTAGTGGCACTGGGGGAATGAAGGAAACACAAGAAATGATTAATTTTGCAGCCAAACACAATATAACAGCAGACGTTGAAGTTATCCCAATTGAGTATGTGAACATTGCCATGGAACGCATGCTGAAAGCAGATGTTAGATATCGATTTGTCATTGATATTGGCAACACGATCAAGTCTACCTACTGA	210	probable mannitol dehydrogenase	Hevea brasiliensis	2.3E-36	94.20%	1216947527	XP_021669993	GO:0008270;GO:0045551;GO:0046029;GO:0052747;GO:0055114	zinc ion binding;cinnamyl-alcohol dehydrogenase activity;mannitol dehydrogenase activity;sinapyl alcohol dehydrogenase activity;oxidation-reduction process	Molecular Function;Molecular Function;Molecular Function;Molecular Function;Biological Process	169.062	10.3614	1.26255	8.20673	2.27303e-16	6.71309e-15	0	0	0	0	627	302	311	113	0	338.25
	Hb_007809_080	Makita et al., 2018	ATGAACTCAAACGGGAAACCCCTTCTTCAAGCCCTTAAGGTGTTAATCCTCTTAATCCTGAGCCTTACTGCTAATTCTCTGGTGGCTGATGCAAGAACTCTGCCTCATACAAAGGCAACTTTTGTAGGTATGAAGGTGGAGGTGAGTATACCGGAGAGAGCTGGTGACCCAAAACACTCAGAAAATAACCCTTGCACTACCCTTCCTGTAACAGATCCCCGGCATTGTTCCAAGGGTTAG	240	hypothetical protein MANES_05G086500	Manihot esculenta	1.7E-14	72.55%	1035920236	OAY49826	NA	NA	NA	277.773	10.3596	1.08077	9.58542	9.20815e-22	4.51399e-20	0	0	1	0	472	464	454	832	0.25	555.5
	CL13079Contig1_PB260	Duan et al., 2013	TAAAGGTGTGGAACCGTGGCTTGTTAACCAACCCAACACACCCCATTTTGCTGCCTCAGGGGCACTGTATTTCTCTTCAGCTTTTGCTGTTCCAGTACCTAAGGATATGACTAGAAATCTTCCATAGTCCATTGGCTTTATAGGAAAGAAGTCTTGGCTTCCATTGATAATTTCCTTCGTCACTTCGCCCATGGCAACCAATGTCGGATTATTTGCAGCAACACCGCCATCAATAAGGTTGAATGCTCTCACTTCTCCAGATTTCTCATCTTTTGTTTCGAAATAATGGGCTGGAAGATAAGTTGGTGCAGCTGAGGTTGAAATGCATATGTCTGAGAGTAAAGCATCCAGAGATGGGTTGTTCTTAACCTGAAAGCTGGAAAAAATAGTAGGCTGAAG…	952	patatin-like protein 2	Hevea brasiliensis	0.0E0	100.00%	1216966125	XP_021679670	GO:0016042;GO:0016787	lipid catabolic process;hydrolase activity	Biological Process;Molecular Function	168.429	10.3546	1.4646	7.0699	1.55045e-12	2.85158e-11	0	0	0	0	240	35	456	616	0	336.75
	Hb_010358_010	Makita et al., 2018	TGGAACAGCACAGGAAGTGGAGCTCTTATGCATATATATGTAGGTATTCTTGTATTTCTCTTCATACCCATCATGGATTTCTCTTCAAATCTCGTTGCAATTATAGGGGTTGTAGCTCTAGTGCTGCTATGTAATCTATGGAGGGGAAGAAATTCCAAGAAAATGAAGGGCAAGTTAGTCCCGGAAGCACCAGGTGGCTTGCCAATTATCGGCCACCTCCATCAGCTTGGCGGCAAGAAATCACTTGCTAGAACATTGGGCGAGATGGCTGATAAATATGGCTCCATCTTTGCCCTGAGGCTTGGAGTTCACCGCACAGTTATAATTACCGATCACAAGGCGATGAAGGATTGTTTCACCACCAATGACAAGCTTTTCGCCTCTCGCCCACATTCAAGT…	1847	cytochrome P450 CYP82D47-like	Hevea brasiliensis	0.0E0	100.00%	1216930426;1217038400	XP_021659164;XP_021686827	GO:0004497;GO:0005506;GO:0016021;GO:0016705;GO:0020037;GO:0055114	monooxygenase activity;iron ion binding;integral component of membrane;oxidoreductase activity, acting on paired donors, with incorporation or reduction of molecular oxygen;heme binding;oxidation-reduction process	Molecular Function;Molecular Function;Cellular Component;Molecular Function;Molecular Function;Biological Process	2532.78	10.3531	0.856776	12.0838	1.2862e-33	1.50211e-31	11	0	6	0	5976	4868	5785	3615	4.25	5061
	CL11796Contig2_PB260	Duan et al., 2013	GATTCCTTCAAAAGCAGATATTTTCGATTTAACTTTCTACATTTCCCTCCTTGACCAGTCATAATTCTTCAACTCGTTCCCTTTCTCAAATACTTGTTTTGAGAAAGAAAAGAACGATCTTTTCATCTCCAGGCCCAAGTAACGGTCAATTCCATGATGGCTGTCGCAGATAACTCCCGCCAATATCTCATCCCTAACTTTCTCTACTCTCCTTCTGTGCCTTCTAAGAGACTCTTTGATTTGGACGTTCCGGTGAACACCAACCATGGCCTGCATCATTCGACGTTCATTTCTAAACCATCGGCATCCAACAGCAGCAGTGGCGTGTCAAGGAGCTTCATGATTCCAGCACCGACTGAGAAGATCGAGATGTTCTCCCCGGCTTACTATGCAACGTGT…	936	mitochondrial phosphate carrier protein 3, mitochondrial-like	Hevea brasiliensis	3.5E-156	99.20%	1216986292	XP_021690122	GO:0005315;GO:0005618;GO:0005774;GO:0009507;GO:0009651;GO:0031305;GO:0035435	inorganic phosphate transmembrane transporter activity;cell wall;vacuolar membrane;chloroplast;response to salt stress;integral component of mitochondrial inner membrane;phosphate ion transmembrane transport	Molecular Function;Cellular Component;Cellular Component;Cellular Component;Biological Process;Cellular Component;Biological Process	1534.93	10.3401	0.567097	18.2333	2.80657e-74	2.1123e-71	0	5	1	3	3375	3259	2692	2945	2.25	3067.75
	Hb_025490_030	Makita et al., 2018	ATGGTTGTTTACACCATAGCCTGTGTTTATTCTGGGCAAGAAGACGAGGTAACTTTCAAGAAAGTAATGGGTATCATCCCTAAGGTTTGGACGAAGCTCGCGATCTGCTTCTTTCACAGCTCTGCTGCTATTTTCACTTGGATAATGGTTACAGTATTGTCCAATGGAGCAACCAAGGCAGTCAAAGATCTTTTCAACTTCTATGGTGTTTCAGTTCCAAATATGATGATACTTCTCTATATAAGCATAATTAGGCAAACAACAGATTTAGTATCTTTTAAAGAAGAGGAAGATGAAATTGAAATCAAGAGCAGAATACAGCTAAAAGGGAAGGGATGGTTTCGTTTAATTATATATTTGAAGATGATGATCTCTCTTATAATCATAGCAGAAGCATTT…	636	uncharacterized protein LOC110619039	Manihot esculenta	1.3E-76	80.48%	1035916216;1216267527	XP_021617990;OAY45808	GO:0016021	integral component of membrane	Cellular Component	274.606	10.3399	1.07121	9.65261	4.79204e-22	2.39815e-20	0	0	0	1	589	716	365	526	0.25	549
	Hb_000446_100	Makita et al., 2018	ATGTTGGTTGCTGCCTCTGCTGCTACTCCTGTTATGGCTGGTTTCGCTGACGTGAAGAGTTTCACGGTTCAAGTCATCACCGGCCGGTGGTTCATGGTCTTCGCTTCATTACTGATCATGGCTGCGGCTGGTGCAACCTATATGTTCGGTCTTTACTCTGGTGATATTAAAACTGCTCTAGGATATGATCAAAGCACCCTCAATCTACTTAGTTTCTTCAAGGACCTCGGCGCAAACGTCGGTGTCCTTTCTGGCCTGATCAACGAGGTCACGCCTCCATGGGTGGTTCTCTCAATGGGAGCAGTCTTGAACTTTTTTGGGTACTTCATGATATGGCTAGCCGTGACCAGAAAAATCAACGGTGTCCATGTCTGGCATATGTGCTTGTACATATGTATA…	1818	protein NUCLEAR FUSION DEFECTIVE 4-like	Hevea brasiliensis	0.0E0	99.83%	1217044961	XP_021662547	GO:0002239;GO:0009506;GO:0016021;GO:0055085	response to oomycetes;plasmodesma;integral component of membrane;transmembrane transport	Biological Process;Cellular Component;Cellular Component;Biological Process	726.943	10.3257	0.856922	12.0497	1.94629e-33	2.25472e-31	0	0	3	0	1767	1756	1150	1139	0.75	1453
	CL8848Contig2_PB260	Duan et al., 2013	TCGCATTTGCTGATCTTGATCCCCAACTAATCAAGTTACTATTCCATCTGCAAATCAGGCTCAATTCTCCAACTTCACACAAACCGTCCAACAGAAAAATCCTTCCATCAAGACCCTCTTATCCATTGGTGGAGGAGGCGGAGATGAGGTTTTTGCTGCCTTTGATTCCATGGTAAGCCAAGCAAGTTCACGCAAAACGTTTATCGACTCTTCGATAAGTATAGCAAGGTCCTATAATTTCCATGGCTTAGACCTTGATTGGGAATACCCCAACACCACCACCCGGATGAGCAACCTGGGCTTGCTTCTTAATGAGTGGAAAGCTGCTGTGGCCGCTGAGGCTGAGAACTCTGGCAGGACACCATTGCTTTTATCCGCAGCAGTTCTTTACCTGCCATA…	1034	chitotriosidase-1-like	Hevea brasiliensis	0.0E0	100.00%	1216940202	XP_021666218	GO:0004568;GO:0005576;GO:0005975;GO:0006032;GO:0008061;GO:0016021	chitinase activity;extracellular region;carbohydrate metabolic process;chitin catabolic process;chitin binding;integral component of membrane	Molecular Function;Cellular Component;Biological Process;Biological Process;Molecular Function;Cellular Component	430.785	10.2959	1.03062	9.98999	1.68594e-23	9.50733e-22	6	0	0	0	1099	799	551	992	1.5	860.25
	CL7510Contig3_PB260	Duan et al., 2013	GAGCCATCAACTAGGCATCAAAATGAATGTCATGTCATATTTGGTAGCGATCTTCTTGATTCATGGGTTGCTCTTACAATCTCACGCTAGTTTCACAGGCAAGGTCTCCACATGGGAAGCCCCTTCCAATGAATTTTCTTCTTATAAGTTGAATGTGGTGACACGAAAGGTTAGAAGATCCCCGCCTCCATCTCCCAGGCTTAATTCTCCTATTCACTACAAAAGTCCTCCTCCTCGGCCACCGCCACCGCCAGTGTCACCGCCACCACTGCCAGTGTCCCTGCCACCGCCGCCACCACCCCCATGCAACTGATGCTGCAGATGTAACGGTTCAAAATCTTCTTCAGGATAGTTTTTGACCACAAGTTCTTTTGCTTTCTTTTTTGGAAGGATATTTGC…	530	hypothetical protein MANES_08G137900	Manihot esculenta	5.1E-18	86.00%	1035914695	OAY44288	NA	NA	NA	435.265	10.2869	1.07373	9.58047	9.66088e-22	4.72386e-20	0	5	0	0	1194	723	1107	454	1.25	869.5
	CL2571Contig2_PB260	Duan et al., 2013	GATCAACAACAAGAACAAGAAAATTTAAAAAAAAAGGGATTTCTAGCCCCAAATTCGCATTCAATTCTCGGTATGGCCTTCTCTACAGTCATCCCCACCTATGAGAATTCAATTCTTCTCAAGAAATCCTCCTTCAATGGCTTCAAGAACCTCCCTAAAGCAATCCCTTGTGGCCACTTCAAGTTTCTTGTGCCCATGAAGACGAAAGCCGCCACCCGGGTGGTTTCAGTTTCTTGCTCCTCCGTGGCGCAACCACTTAAGGCGGCTCAAGAATCCATCAACGGCATCTTACCAAAGATCCCTCTTCCTGCATTTCCATTCCAAGAATACATGGCCACTAAGGCCAAGCATGTCAACGAGGCACTAGATGAGGCGATTCCTCTGCAACATCCGTTGAAA…	1450	geranylgeranyl pyrophosphate synthase 7, chloroplastic-like	Hevea brasiliensis	0.0E0	98.93%	1216985163	XP_021689528	GO:0004311;GO:0008299;GO:0032440;GO:0055114	farnesyltranstransferase activity;isoprenoid biosynthetic process;2-alkenal reductase [NAD(P)] activity;oxidation-reduction process	Molecular Function;Biological Process;Molecular Function;Biological Process	8482.08	10.2842	0.590817	17.4067	7.34102e-68	4.33504e-65	31	14	12	3	17542	19753	17614	12888	15	16949.2
	Hb_005747_020	Makita et al., 2018	CTCTTTGTGTTATGGTCTGCGAGCGGCTTGGGCAATGGCCAAGGCACTAAGTGTTGGTTCTATGCTACTAAATGTCCTAGAGCTGAATCCATCTGTAAGCCTCAACTGTTGCAACACATAATTTTCGAGCTAATCACTGCAAATTGCTCCTGCGTTTCCAATACTGAGAAAAAATGCCCCACCAATCTTGGGTTGAGGGCTTACGGAAGTTATGACGATGCCAAGACACTCAGCTTGAAGCTCCAGTGTCCTGCGAATGACATTCAAACTATAAATGATTATTTTAGCAGAGTTATAGATCAATGTGCATATAAATACATATGCTTATTGCTCAAGTTAGCTTCTTCAATTTTCATGCAGACTGGTGGACGAAGTTGGCTAGTGCCTACCGGACGTCGA…	864	bacterial-induced peroxidase	Hevea brasiliensis	3.5E-127	67.67%	1216984541	XP_021689203	NA	NA	NA	159.751	10.28	1.23146	8.34787	6.95031e-17	2.15784e-15	0	0	0	0	412	413	354	99	0	319.5
	Hb_073973_050	Makita et al., 2018	ATGGCTATGGCTATTGATGATGTTTTTGAGCTTGATTTTTCTGGCTACAGCTCCACCACAACTATCACTACTACTACCGTTACCACTACCACCACTTCCACTGAAAATGATCACCATACCTGTGACTGGAACGTTTGTTCTCCGATTGTCGACTGGGAAGCCTTTCCTGTCAACCATGATGATTTTCAGGATCTTATTGAGTCTATGATGGAAGATGAAGGATTGAATCAGACAACCAGTAACTCAAACTCCTCCACTGACACCATTTTGATTGACGAAGAAACCAGCGGTGAAGATTTCAAAGGCTTGAGGCTTGTTCATCTGTTGATGGCTGTCGCTGAGGCGCTTACGGGTGTCAACAAGAGCCGTGATTTGGCTCGGGTGATATTGGTTCGGCTC…	1485	nodulation-signaling pathway 2 protein	Hevea brasiliensis	0.0E0	100.00%	1217040068	XP_021660039	GO:0003700;GO:0005634;GO:0006355;GO:0043565	DNA-binding transcription factor activity;nucleus;regulation of transcription, DNA-templated;sequence-specific DNA binding	Molecular Function;Cellular Component;Biological Process;Molecular Function	159.545	10.2786	1.08335	9.48783	2.35901e-21	1.12389e-19	0	0	0	0	387	369	286	234	0	319
	Hb_001952_060	Makita et al., 2018	ATGGCTCCAACAATGGCAGTATCATCCAACGATTCCTTTGATATTACTGATTTTGTCATAAACAAAGGGAATGGGGTGAAGGGTCTTTCTGATTTGGGCATCAAAAGTCTTCCTTCCCAATATATTCAACCCCAAGAAGCATTGATCAATATCATCCCACAAGAATCCATTCCCGTCATTGACCTTCGCCTTGAATCAGTCTGCGAAGCTGCTGAGAAATTTGGTTTCTTTCAGCTTGTTAACCATGGGTGCCACTTGAGGTTCTCGATGGAGTTAAAGATGAACCATCGTTTCTTTGGGTTACCAGCAGAGGAGAAGAGAAATATTCCAGGAGCTTTCCTCTACCAACAGCGTCAGAGTTTGGAAACAGCTTTAGTCCTGATGCGAGAAAGCTTGAAT…	777	feruloyl CoA ortho-hydroxylase 1-like	Hevea brasiliensis	2.1E-84	61.67%	1217021761	XP_021650582	NA	NA	NA	159.105	10.2739	1.24827	8.23052	1.86399e-16	5.54773e-15	0	0	0	0	554	288	324	107	0	318.25
	CL5786Contig1_PB260	Duan et al., 2013	GATATCACTTCATTGCCTTAGTCTTGATGGTTATTTTCCACGTCTTGAGCCAACTTATTGATGTAGCTCTCAGGATTTGCGCTAGTGAAGTTTTGTGGACTTAGAAATCTTGCCTCCAGATAATCCAATAAAAGACATAACACGATTCTATTATATGAAAGGGGGGGAAGAAGCTCAATCAATCTTCATGGTCCATCCCTTCTTGTCCTCAATACAACCCGTTTGAATTCCTGTTAGATTTGCAAGCAGTTTCTGAGATACTGTATCTGCTCCTGTTTTTATAGTTAATCCTCTTTTCATGATAGGTTACACTACCAACTGGATTAACAACCATTGCAGTTCCTGTGCAGAAAGCTTCATCAGCATCAAGTAATTCCTCCAACAGAATACTGCGCTCCT…	1395	branched-chain-amino-acid aminotransferase 6-like isoform X1	Hevea brasiliensis	6.0E-140	99.00%	1217027585	XP_021653566	GO:0009082;GO:0052654;GO:0052655;GO:0052656	branched-chain amino acid biosynthetic process;L-leucine transaminase activity;L-valine transaminase activity;L-isoleucine transaminase activity	Biological Process;Molecular Function;Molecular Function;Molecular Function	158.159	10.2633	1.0618	9.66591	4.20843e-22	2.12083e-20	0	0	0	0	316	327	254	367	0	316
	Hb_010978_010	Makita et al., 2018	CTAAAATCTTTCGAGTTCTTTGAAATGACTTTGGAAACTAAAGTTCAGCAAAAAGAACATGACTCAAACAACACTAACATATCTGCTCAATCCCCCACTATTCCTCTTCTCACACCATACAAGATGGGAAAAATTGTTCCTCCACTAGCAGGCAGAGATCTTACAACAATGTTCCTCAGCCACATGCCATCTTGTATTACTCTCAGAGAACCACAAAGGGGTCTTCTTATAGCTGAAGCAACGGGAATTTCTGACACTGCTCAAGGGCTTAACTTTACTCCTGGTATTTGGACCAAGAACAAGTTGAGCGTGGAAACCTATTGTAGTGTGTTCATGCCAAAGGCGGTATATTTTTTGTCACATATACATGTCCAATGGGAAGCTCCAATCTCTTCTACT…	927	putative 12-oxophytodienoate reductase 11	Hevea brasiliensis	1.1E-59	51.23%	1216974134	XP_021683838	NA	NA	NA	384.117	10.2595	1.24353	8.2503	1.57997e-16	4.73053e-15	0	0	1	0	1509	631	769	163	0.25	768
	Hb_029921_030	Makita et al., 2018	CACAAATAAAAAGCCAAGCATCAATTTCTCATTTGTCAACACCATTATAACTTGCCAACAAAGTAAAACACAACTCCAGGAAGAGAAAGAAAAAGAAGATTTTTGGAAGAAATGAAGCTCGTTTGGTCCCCTGAAACTGCTTTGAAGGCCTATGTCGAGACGGTTAAATCGTGTGAGCTTTTTCAAGAATCCGCTGTGGCCGAGCTTGTTTCAGCCATGGCTGCAGGATGGAACGCCAAACTTATTGTAGAAACGTGGTCAAAAGGTGGAGTTATTGCCACAAGCATTGGTTTAGCCATTGCTAGCCGTCACACAGGTGGAAGACACGTTTGTATAGTCCCTGATGAACAGTCAAGATCTAAATACGCAGAAGCCATGGAAGAGGCTGGGATGTCACCA…	949	Homeodomain-interacting protein kinase	Hevea brasiliensis	8.9E-142	100.00%	1216992756	XP_021635500	GO:0003677;GO:0016301;GO:0016310	DNA binding;kinase activity;phosphorylation	Molecular Function;Molecular Function;Biological Process	537.005	10.243	0.889684	11.5131	1.13315e-30	1.08017e-28	0	0	1	1	1281	1071	685	1256	0.5	1073.25
	Hb_033834_020	Makita et al., 2018	ATGGATGCAAAAGCATGGAACCTCATGCCATTCAGAGATAATTATGAGTACTTCCAAGAACTTGGTGATGAAGATGATGAAGCACTCTCTCTTTGTGATCTTCCATTGAATAGCGAAGCAGCTTCTGTTTCGGATGACTTCTCTTCGGAAGATCAAAGATCCTCAATTGATCAAGATTTGTTCGAATTCTTCAGTGAAGACTTCACTTCTGCATCTGCTTACCCTCCCAAAGATAATAATATCATCTTCTGTGGAAAGCTAATTCCATATAAAGGGGAAAACGTAGATGGGAAAGCACAGAACTCGGACAATACCAGTAAGGCTAATAAAGAAGCCAACAACAATAGCATCTTCCCTTGGAAATCATATTCTTTCAACAAATCAAGACGCTATTCGGTG…	804	uncharacterized protein LOC110670424	Hevea brasiliensis	1.3E-125	80.81%	1216982536	XP_021688161	NA	NA	NA	878.828	10.2425	0.707506	14.4769	1.69502e-47	4.10916e-45	0	0	1	2	1781	2039	1505	1702	0.75	1756.75
	CL7070Contig2_RRIM600_Salgado	Salgado et al., 2014	CCTATCCCCTGTGTGCCTTGCCTCCCACGACTGGGAAATTTTATGCTTCAAAAACTTTCTTCGACAGTTCCAAGAATAGAAGGCTCTTATTGGGTTGGCTAAATGAATCTTCAAGTGTTAGTGATGATATCAAGAAGGGCTGGGCTGGAATTCATGCAATTCCAAGAGTTGTCAGACTCGACAAATCAGGAAACAACTGGTGCAATGGCCAATCAAGGAAATTGAAAAGCTTCGTACGAATCCAGTCCACTTGCCTAGTCAATACCTTAAAGGAGGATCTGTGCTTGAAGTCCCTGGTCTCACAGCAGCACAGGCAGATGTGGAGATTACATTTAAGGTATCAGATTTTAGCAAAGCAGAAGTGCTAGACACAAGCTGGACCAATCCACAATTGCTTTG…	535	beta-fructofuranosidase, insoluble isoenzyme CWINV1-like	Manihot esculenta	1.3E-66	82.91%	1216287667;1035906897	OAY36494;XP_021628626	GO:0004553;GO:0005975	hydrolase activity, hydrolyzing O-glycosyl compounds;carbohydrate metabolic process	Molecular Function;Biological Process	1000.99	10.24	1.13	9.0619	1.28199e-19	5.21637e-18	6	0	2	0	2575	2906	2227	292	2	2000
	Hb_005588_010	Makita et al., 2018	ATTGCAACGTTCAAACACTTCACAGTACAGTCTTTCTCCTCTCCCAAGCTCTAATATTTAACTTCTTCTTCCGTCTCTTCCTTTAGGACTTCCGTTCTTTCTCTACACTTTTTGTTATTTTAGAATTTCTTGGTCACTTAATAACAGATATGGAAACTCCAAGATCACCCCTACCAACTCCCAGATCACCCCTACAGCCTCCAACTTACGGAAACTTAATCACCATTCTTAGCATCGATGGTGGTGGAATAAGAGGAATCATACCGGCAACAATCCTTGGCTTTTTAGAGTCTGAACTTCAGAAACTGGATGGAGAGGATGCAAGATTAGCAGACTATTTTGATGTGATCACAGGAACTAGCACTGGTGGTCTCGTCACTGCTATGCTTACAGCACCAA…	1487	patatin-like protein 2	Hevea brasiliensis	0.0E0	100.00%	1216966131	XP_021679673	GO:0016042;GO:0016787	lipid catabolic process;hydrolase activity	Biological Process;Molecular Function	13025.5	10.2226	0.583999	17.5044	1.32549e-68	8.20609e-66	34	11	36	6	29802	27592	18303	28419	21.75	26029
	CL9773Contig2_PB260	Duan et al., 2013	GGATATGCTTCTGAGGCAAATTTATAAGAGAAACAAAAGAGTGTAAGGAGATCACAACTTTAACATTTAGCGATGGGTTGGTTTGGCAAGCGAAGATCTGAAAAGAAACAAAACACTTATCAAACACCTGCCGGAGCAGCAAATCCTACCCATAAAACTTATGGTAGCGAAGATAAAAAAAGCAAAATTGGCAGCAAAGGTAACCACGGCAGTGCAGCAGTTATAGCATCTGCAGCCGCTGCCAGTGCTGCTGCTTCTAGCAGTGCTAGCGCTTGCAGCGGAGGTGGAGGATGTTGTTGAGTGATGTCATGCAACAATTCAATTTCTTCGTTATATATATATAAATGTATGTTAATTCCATTTCAGCTCTTTGAGAGATTGAGGATACCATATGTCATC…	586	hypothetical protein MANES_18G115600	Manihot esculenta	1.1E-5	66.67%	1035894286	OAY23890	NA	NA	NA	10956.8	10.217	0.621476	16.4399	9.9004e-61	4.44194e-58	17	11	36	8	31397	29768	13545	12872	18	21895.5
	Hb_007666_010	Makita et al., 2018	ATGGCAAAGCGCCCTATGAGGTTCAACAACACGCGTGCTGCTTTCGACGAGGCCGCTCAGATGAGGCTTTGTGAGAGCAGCGGCAGCGAGCACTACTCGCCTGACAATTCTGCTGACCTTTCTGAGCTTGTAAATTCTTTTATCGAAAGGGACTACCGAATTCAAGGAGACAATGCAAAAGATCATGATCTGGAATATGATTCCAAACTCGAACAATTGGAGAGTTTCTGCTCTGATTCTGAGGACAAGAATATCTTGGAGAATTTGCTTAATGACAATGATGACGACGATGCCAAAAGAAAGATTCGCGCCGAGATACAACTTGCATGTGGGATTGTAGGGGAAAGGTCTTCGCATGGCTTCAAGCGCAGATTGATGTCTCGTTTACGAGAACAAGGC…	912	DUF506 domain-containing protein	Hevea brasiliensis	0.0E0	100.00%	1216988757	XP_021691395	NA	NA	NA	737.64	10.1783	0.924741	11.0066	3.54992e-28	2.85805e-26	6	0	1	0	2006	700	1759	1429	1.75	1473.5
	Hb_000925_120	Makita et al., 2018	ATGGAAGATATTGATGTTCCTCAGTATTTTGTCTGCCCAATATCTCTCCAAATCATGAAAGACCCTGTAACAGCCATTACTGGAATCACATATGATCGCGAGAGCATCGAGCATTGGCTATTCACCAGCAAGAACACAATCTGTCCTGTCACTAAACAACCATTGTCTGAAGATTCTGATTTAACCCCTAATCACACCTTGCGCAGATTAATTCAGGCTTGGTGTGTTGAGAATGCTTCCAGCGGTGTTGACAGGATTCCTACTCCTAAACCTTGTCTCGACAAGTTTTATTTCCTTAAGCTTGTTAAACATCTTTCCCATCCTCAGCTGCAAATGAAAACTATTAGAGAGTTGGAACTGCTCGCTGTTGGGAGCGAAAGGAATAGGAAGCACATGGCG…	1218	E3 ubiquitin-protein ligase PUB24-like	Hevea brasiliensis	0.0E0	99.75%	1217021461	XP_021650423	GO:0004842;GO:0016567;GO:0016874	ubiquitin-protein transferase activity;protein ubiquitination;ligase activity	Molecular Function;Biological Process;Molecular Function	409.55	10.1782	1.10958	9.17303	4.59927e-20	1.9507e-18	0	5	0	0	1141	1126	405	599	1.25	817.75
	CL301Contig3_RRIM600_Salgado	Salgado et al., 2014	TGTGTGCCTTGCCTCCCACGACTATTTACTGAAGATTCTTGAAATCTAAGCAATGGAGGTGAAGTTGAAGTTGGAGCAAGTGGTCTGCCTGCCAAAGAGCAGAGAGCTAAACCCGAGCCTTGAAGTAGCCAAATCGAATTGCAACAGATTGTTCTCCAGCTGATACCCACCAATAACGATTGAAGTTCTTGGATTTGATCCACCATTAACCAACCCAAGGCACAGCACATCATCGCTAACTTGCACTACAGAATTCGCACCGAAGATACTCCAAGTCACGTTCTCATTCTGCAACACCAGGGAAATGGTTGGCACACCATACCCCAAACGTGTGCTAAGCACGTTCTCTGTGCTAAAGCAAACATCAAATGGTGCCACAGAATCCACCCTGGTGATGTT…	1371	basic 7S globulin-like	Hevea brasiliensis	0.0E0	99.20%	1216969309	XP_021681328	GO:0004190;GO:0006508;GO:0030163	aspartic-type endopeptidase activity;proteolysis;protein catabolic process	Molecular Function;Biological Process;Biological Process	145.863	10.1482	1.63578	6.20393	5.50716e-10	6.978e-09	0	0	0	0	502	501	153	11	0	291.75
	Hb_000917_150	Makita et al., 2018	ATGGCTTCTTCTTCTTCTTCTTCTTCTTCTTCGTTTCGATCTAAACATCTTTCTGCTTTCAACATCATCTATCTTTTCTTCCTCTTCTCCCTTCTAATCAGCTCTTCCACTGTGGCCGCTAGACCTGGTATAACTTTCACGGTTGACAAAAGGGAGTTGATGCAACCTGAGAATATGAAGACTGTTCATCGGAGATTATACGAGACAAGCTTCTTACACAAGAGCCAGATGTTCAACTTCTTGCCTAAGGGGGTCCCCATACCACCTTCTGGTCCATCCAAGAGACACAACTCGATACAAAATTGA	306	protein IDA-like	Manihot esculenta	2.2E-32	89.23%	1035917779	OAY47370	GO:0010227;GO:0016020	floral organ abscission;membrane	Biological Process;Cellular Component	426.118	10.1463	1.26605	8.01411	1.1094e-15	3.03173e-14	6	0	0	0	1281	1265	578	279	1.5	850.75
	CL16099Contig1_PB260	Duan et al., 2013	GATATGTGGAGCTCATTCTTAATTTTCAAGGAAAACAAGGTTCATTATTGAAGCTTTCCCATGGATCCAGTTATTGCTGCTACGTTAGCTGGTGCAGTCATAGGTGCAGCACCAGCGACTGCTGCATTGCTTTACAACATTGGAAAAGATTCATCATCCCCAATTCTACGAAAAGGCTCTTCCATAAAGAACCTTGACCATAACTGTGAAGTGCTGGACAAGGAATTACAGAAACTAATTGCTGTTGCGACTGATATTGATCAGGGTCGTGTCAAGAAAGGGGAAATAAAAAATACTAGCACTTACAAGTTATGGATAACAAGGGTATGGGAGATTCAAGCAGAGGTGGAAGCTTTGATTCATGAATATGAAAGGATTAAAGAGAAGTTTAGAAGGGAA…	442	uncharacterized protein LOC110655200	Hevea brasiliensis	2.4E-68	99.21%	1216941985	XP_021667098	NA	NA	NA	1936.14	10.144	1.03204	9.82904	8.44188e-23	4.51509e-21	0	5	8	0	6302	5213	1359	2603	3.25	3869.25
	CL12026Contig1_PB260	Duan et al., 2013	TTTAGTTTACGTCGGGGGGATATATACCAAAATCTCCAGCCAAAGAAAATGGCAAAAAATAATCTATCAGAGCTTAATAGAAGCATAATAAGCAAGAGATCTTCAGCATCATCATCTTCATCAAGCCAACAATCCCCGAGAACGAAGAGCCCTGCTCCTTTTTTATCAAAGACTTACGATTTATTAGAAGAAAATGAGCAAGTTTCATCATCAGGAACGGATATTGATGGCAAGAAAATTGTTTCATGGAATGCTGACGGAACTGGGTTCATAGTTTGGTCTCCGGCCGAGTTCTCGGAGCTTACCTTGCCTAGATACTTCAAGCACAACAACTTCTCCAGCTTCATTCGCCAGCTTAACACCTATGGATTCAAGAAAACATCCTCCAAGTTGTGGGAG…	680	heat stress transcription factor B-2a-like	Hevea brasiliensis	3.2E-91	100.00%	1217035687	XP_021657776	GO:0000978;GO:0003700;GO:0005634;GO:0061408	RNA polymerase II proximal promoter sequence-specific DNA binding;DNA-binding transcription factor activity;nucleus;positive regulation of transcription from RNA polymerase II promoter in response to heat stress	Molecular Function;Molecular Function;Cellular Component;Biological Process	501.884	10.1397	0.852894	11.8886	1.3567e-32	1.48363e-30	0	0	2	0	1050	1195	857	911	0.5	1003.25
	Hb_000359_320	Makita et al., 2018	ATGAAAAAGAAAAAAAATAAAGGCATGGATAGTTCACATGGAAGTAGTTCCAATGCGCCGGCTCCTTTTCTGATCAAAACATACGAGATGGTTGATGATACGTTGACCAACTCAGTGGTGTCTTGGAGCGCCAGTGGCTGCAGTTTTGTTGTGTGGAATCCACCTGAATTCGCTCAAGATTTGCTTCCCAATTACTTCAAGCACAATAATTTCTCAAGTTTTGTCAGGCAGCTTAATACTTACGGATTCAGGAAGATTGACCCTGATCAGTGGGAGTTTGCTAATGAAGAATTTATAAGAGGGCAGAGACATCTTTTAAGTAATATTCGCCGACGAAAACCAATCCACAGCCATTCAATGCAGAATCAAGTTAATTACTCTCCACTGACTAAAACAGAG…	1533	heat stress transcription factor A-4c-like	Hevea brasiliensis	1.4E-155	74.27%	1216963896;1216963868	XP_021678507;XP_021678492	GO:0003677	DNA binding	Molecular Function	143.676	10.1269	1.05292	9.61794	6.71619e-22	3.32495e-20	0	0	0	0	265	335	273	277	0	287.5
	CL35609Contig1_PB260	Duan et al., 2013	CAAGAACTCAAACTCATCATCTACACCCGTATTTTAGCCTGCTCCAGCAACTGGTATTCCTGTGAGCCCTTCTCCCCAGTACTACAATGAGAATCCTCAGTTTCCGCTCCATGATCATCACCTCCATGGACATCAAGATGGAGCTTGGTCCTCAGGCCTCTTTGACTGCTGCTCCGATTGCAAAATTTGCTGCTTAACATTTTGGTGCCCCTGCATCACCTTTGGACGGATTGCTGAAATCGTAGACAAAGGAACCACAGCTTGTGCAACGAGTGGGGCAATTTTTGGGCTGCTTGCATCGTTGACTGGGTGTGGTTGCATTTATTCCTGTCTCTACCGCTCTAAACTAAGGCAGCAATACATGCTTCCGGAGAGCCCTTGTAACGATTGCTTGGTGCA…	501	protein PLANT CADMIUM RESISTANCE 2-like	Hevea brasiliensis	6.1E-100	100.00%	1216980629	XP_021687176	GO:0016021	integral component of membrane	Cellular Component	836.549	10.1227	0.73565	13.7602	4.42416e-43	8.32437e-41	0	5	2	0	1945	1866	1254	1620	1.75	1671.25
	CL16467Contig1_PB260	Duan et al., 2013	GGCCATCCTCTGCCTCCACAGATTCCCTCCAAAAAACCTACCTGTCATCAAATCTCTCTCAACAAATCCTCCTCGTTCTCCTTTGGTTCAGAAATTAATCTGCCATAGCCAAAACCTTGTTGAAAAAGAATGAACGGGAGCAGCTCCTACGAAACATCTTGGGCTGATCAATGGGACAACGGCCCTGATCCTGTTTACGATTACCAGAACAGGAAGAGCAGCAACAACACCAGTTCCGCCGCCAAATACAAGCAGAAGGTTGGAGAAGGACTTGGAAAACCAAAGCTGTTGCTTCAACTGGTATGAAGAAGGTCAAAGAAGGTACCATCACCGGATTCCATTGGATCAAAAGACAAGTATCATAAGACTACCCACAAACGTTAAAT	386	Fibrillin-2 C-terminal peptide like	Hevea brasiliensis	2.1E-35	79.76%	1216949959	XP_021671231	NA	NA	NA	5025.54	10.1159	0.551683	18.3365	4.23242e-75	3.29305e-72	17	14	7	3	13139	10931	9761	6333	10.25	10041
	CL2267Contig1_PB260	Duan et al., 2013	TTATTTTGAGTGCGACACAAAGAACAAAGTTAGGCACTGACTTGTCCAAACTTAGAACCATTGACCAATGTAAATATCGTACTGCTTACAACTTCTTGATAGCAATTTATTTTCTTTTTCTTTTTTTTCTTTTTAAATATAGGTCCTCTAATGTGGCTAATAGTAGACTGCCACGTGTTCTTTCCCTATTTTATCCTTTTGGTAGAAATATTTTTATTGTTTCTTTAATTAATCAGGGTTGTTTGAAACCATGGGCCAAGATGGGAATCCCCTGAGCCCTCCATATATAAATATAATAATAAGTAACGAAGCTTAGGTTCCAGGGAAATTCAAACC	336	NA	NA	NA	NA	NA	NA	NA	NA	NA	141.365	10.1035	1.3447	7.51357	5.75347e-14	1.28272e-12	0	0	0	0	398	450	229	55	0	283
	Hb_001544_010	Makita et al., 2018	ATGTCAGCGATGGAGATATTTTGGCTGCATTTGAGGTTTGTTTTTGTGTTTCTTCTTCTTCTAGTTTTCACAATGGCTTCCACGGGTGGTTGTGCCAGACCTTCGAAGGCTGCAGAGTTCAGTTTCTTGCTTCAAAACCGCTTTCCACGAGGGCCAGTGCCACCTTCCGGGCCGTCTCCTTGCCATAACAAGTTCAGCCAAAGCCATACACTTGATACAAGGGATTATGTTATATGCCCATAA	243	hypothetical protein MANES_15G127200	Manihot esculenta	3.1E-14	82.14%	1035899617	OAY29218	NA	NA	NA	232.207	10.1	1.03405	9.76741	1.55367e-22	8.12113e-21	0	0	0	1	526	458	495	378	0.25	464.25
	Hb_004064_020	Makita et al., 2018	ATGAACGTAAGAAAGCTGATAAAGGATGGTTTCATAATCAGAAAACCATGGAAAATCCATTCCAGAAGTGGGTCTAAGGCGGCGAAGGAAGCGAAAATGAGAGGGAGACATTCAGGCAATGGGAAGAGGAAGGGAACAAGAGAAGCAAGGTTACCATCAAAGCAGCGGTGGATGAAGAAGATAAGAGTTCTTCGGCGTCTGCTTCGCAAGTACAGAGAGCTTGGAAAGATTGACAAGCACATGTACAATGAAATGTACATGAAAGTGAAAGGGAATGTTTTCAGGAATAAACGTGTGCTCATGGAGAGCATTCACAAGTTGAAAGGTGAGAAAGCTAAGGACAGAGTACTTTTGGATCAGTATGAGGCTAAGAAAGAGAAGATTTCATTGAGGAAGACA…	432	60S ribosomal protein L19-1-like	Hevea brasiliensis	5.1E-82	99.30%	1217048328	XP_021664278	GO:0003729;GO:0003735;GO:0005886;GO:0006412;GO:0022625	mRNA binding;structural constituent of ribosome;plasma membrane;translation;cytosolic large ribosomal subunit	Molecular Function;Molecular Function;Cellular Component;Biological Process;Cellular Component	140.914	10.0986	1.43611	7.03196	2.03659e-12	3.69144e-11	0	0	0	0	407	364	328	28	0	281.75
	CL21498Contig1_RRIM600_Salgado	Salgado et al., 2014	GACTCTTGTGCTTTTTTCATTGCTGTTTGATTCTTCATCAACTCTGCCATTGCCCATTCCGTAGTTCTTGAGGAAGTGTCACTTCCAGCAGCAAACACATCCAAAATGGTTCCTTTGATGCAGTCGTTGGTTAATGGGACTTCAAGGTTTCCATTTTCCTGAAGATTCAAAAGAACATCTAGAAGATTATCAGCTTCGCTCAGATCCCTGTTCTTGGATACCGCCTTGCTGGCCCTGTGCTCTTTTATAATTTCTTCAAGAATCTGGTCTAATTCTCGATGCCAAATCTCGAATCTAGACTTATCCCCAGTGATGTACTTAAGAAATTTGAAGGAAGGAACATATCAGCCAGACTGAAACCAGCTGATGCCTCAATTAAGTCGTCCATAATTCTCAAGA…	519	premnaspirodiene oxygenase	Hevea brasiliensis	8.3E-91	90.12%	1216985008	XP_021689449	GO:0016020;GO:0016709;GO:0046872	membrane;oxidoreductase activity, acting on paired donors, with incorporation or reduction of molecular oxygen, NAD(P)H as one donor, and incorporation of one atom of oxygen;metal ion binding	Cellular Component;Molecular Function;Molecular Function	859.05	10.0946	0.895669	11.2704	1.83644e-29	1.61181e-27	6	0	2	0	2099	2505	1432	830	2	1716.5
	CL1Contig7987_PB260	Duan et al., 2013	TAGTTCTGAACAGGGAAAATGCTGCAGATGTGAAGGCCAAGTTCATTGTAGAGGCAGCAAACCATCCTACTGATCCTGAAGCAGATGAGATTCTATCTAAGAAAGGAGTCATAATACTTCCTGATATATATGCCAATGCTGGAGGTGTGACTGTCAGCTATTTGAGTGGGTTCAGAATATTCAAGGTTTCATGTGGGAAGAAGAACAGGTGAATAAGGAGCTTCGAAGGTACATGACTCGAGCCTTCCATAACATCAAGAATATGTGCAAGACACACGATTGCAATCTTCGGATGGGTGCCTTCACCCTTGGGGTAAACCGAGTTGCACGTGCTACTTTGTTAAGGGGATGGGAAGCATAAATCAACTTTGTTTTAGTCTCCTAGTTCTTCCTTTGTTT…	649	glutamate dehydrogenase 2	Hevea brasiliensis	1.6E-59	100.00%	1216943630	XP_021667965	GO:0000166;GO:0006520;GO:0016639;GO:0055114	nucleotide binding;cellular amino acid metabolic process;oxidoreductase activity, acting on the CH-NH2 group of donors, NAD or NADP as acceptor;oxidation-reduction process	Molecular Function;Biological Process;Molecular Function;Biological Process	765.11	10.0896	0.798334	12.6383	1.29854e-36	1.778e-34	0	0	3	1	1694	1714	944	1766	1	1529.5
	Hb_000018_080	Makita et al., 2018	ATGGGTTCTGTCGCAGCCGGTATTAATACAGTAGAATCATGGGCTAGCATGAGGTGGCCCAAGTCTAAATTTGTGTCCAGCGAATACCCACTATACATTGGCAAGAAAAAGTTGAATTTCAGCGCCAACTTGTTAAGGCTGACTTGGAGAACAATGTTTGTGGTGGTGACAGCTCTGCTTGCCATGGCGCTTCCTTTCTTCAATGACATACTTGCACTCCTTGGAGCTCTTGCCTATTGGCCCATGACAGTCTACTTCCCTGTGGAGATGTACATTGCTCAAAACAAGATTAAACGGCGCAGCATAAGGTGGTTAGGGCTGGAGCTTTTGAACTTGGCTTGCTTCCTTATTACTATGGTTGTGGCATGTAGTGCTATTCAAGGCTTCAATCAGGGCCTC…	426	amino acid permease 8	Jatropha curcas	8.3E-69	85.19%	643724976	KDP34177	GO:0016021	integral component of membrane	Cellular Component	139.35	10.0822	1.23891	8.138	4.01853e-16	1.15517e-14	0	0	0	0	233	155	559	167	0	278.5
	CL21908Contig1_RRIM600_Salgado	Salgado et al., 2014	GACTGTAACTCACACATCTCCACTGCTCCCTCTGCTAATCCAGACCCCAAAAGCATAACTGGTATCACTGCTCTGCCTACTTCATTTTGCACATTTCCCAGTACCCGTCTAGCCCATTCTACCAGACATTCTTCCCCACCGTCCACAGCTCGCCTTCCTGTTGCCAGTTCCATTGTCAATACCCCAAAGCTGTATACGTCACCTTTTGTAGTAGCTTGCCAAGTTTGCCCATATTCTGGTGCAACATACCCAATCGTGCCAGCCACTATTGTGCTCACATGGCTATCTCCAGCATCAACAAATCTTGCTAGTCCAAAATCTGTGACTCTTGCCTTACCATCTTTGTCTAGCAGAACATTACTAGCCTTGACATCACGGTGCACAATTGCAGGATAGCAC…	564	LRR receptor-like serine/threonine-protein kinase At1g74360	Hevea brasiliensis	7.1E-126	99.45%	1217002846	XP_021640803	GO:0002215;GO:0004674;GO:0004721;GO:0005524;GO:0005739;GO:0005886;GO:0006468;GO:0006470;GO:0009825;GO:0009845;GO:0016021	defense response to nematode;protein serine/threonine kinase activity;phosphoprotein phosphatase activity;ATP binding;mitochondrion;plasma membrane;protein phosphorylation;protein dephosphorylation;multidimensional cell growth;seed germination;integral component of membrane	Biological Process;Molecular Function;Molecular Function;Molecular Function;Cellular Component;Cellular Component;Biological Process;Biological Process;Biological Process;Biological Process;Cellular Component	137.939	10.0686	1.21098	8.31442	9.22058e-17	2.8246e-15	0	0	0	0	303	389	315	97	0	276
	CL13232Contig1_RRIM600_Salgado	Salgado et al., 2014	GACTGAGAGCTGAACTTAACGGGTATGATTTTTATCCTAAGCCTAGACTACTTATCAACACATCGGAGATTAGAAGAGGTCCTGCTAATTCATGGATTGATCCTCAAAGATTTCTTCATCTCTACTAATTTTGAACTTGTTCCATTTGGTGGTGGAAAGAGAATGTGTTCTGGTAAAATCATGGCGGTCAGTAAACTAATTACAAATTCTTGTGATGGGCTGAGGACGGAATGGAATAGGAATCAACTTAAGATCTACTCCTCTTTTGATTGCACCACCAAAACCTTCACTCATGTCGAGATTTTCTGGGGTTATTCCATCAGGAAGTTTCCAGTCAAAATGATACAGCAGTTGTGCAAGGACAAGCTCTAAATTAACAAGACCTAATGTCATGCCAGG…	928	premnaspirodiene oxygenase	Hevea brasiliensis	1.4E-119	97.87%	1216985008	XP_021689449	GO:0005506;GO:0016021;GO:0020037;GO:0047085;GO:0050592;GO:0055114	iron ion binding;integral component of membrane;heme binding;hydroxyphenylacetonitrile 2-monooxygenase activity;4-hydroxyphenylacetaldehyde oxime monooxygenase activity;oxidation-reduction process	Molecular Function;Cellular Component;Molecular Function;Molecular Function;Molecular Function;Biological Process	2059.07	10.0633	0.731365	13.7596	4.45944e-43	8.37706e-41	6	9	4	0	4613	5554	3463	2825	4.75	4113.75
	CL5943Contig5_PB260	Duan et al., 2013	TTTTGCTCGGTTTGCCCATGCATTCAGGTATGCAGAAAATATAACTCAATGTGCTTGAAAGTTATAGCATCTTACTCTTGCAACAAAATATGTTAGGCCCTGTTAATGTTATATGATCCATTTCTCTTGGCTAAAATCTATCATAAGAGTAAAATCTGGTGATAAACAAGCAATCTGGCTTCTGCTTTGCAATGAATGCGTTAACTAGACTCCTAGCTTGTAGATTATTTCTACTTCACTCATGATGTAAAGGAATGGTTATATAATCAGTTGATTTTAAAGTTCCTTACATTGTGGTATAAATGCAGACCCAGCACAAGATCGAAATGGATAAAAGAGACGGCAAGTTTGGGCCACAGCCTGTAATGGCAGTGCCTCCGATGCAGCAAATGTCACGCA…	445	rhodopsin-like isoform X2	Elaeis guineensis	2.0E-4	80.00%	1130631267	XP_019703232	NA	NA	NA	225.611	10.054	1.0569	9.51265	1.8586e-21	8.92127e-20	3	0	0	0	492	568	388	354	0.75	450.5
	Hb_003861_090	Makita et al., 2018	ATGAATGCCGTTGGAATTAAGCCGCTGCCTGGATTCGCAACCTTGCGCGACGGCTATCTCCCAGGTAATGCGAAAGCGAGGAGCGTTTTGCGAATCACTGCTGCGGATGGGTTACAGCAGGCGGTGAGAGTGGATGTTAATGCCACTGGCAATGGCAAGGCCAAGCTCGATACGCTTAAACCAAATGGGTCGCCTTTGGGTTCAATTTTAGCAAATGGGTTTACTAGCAATGGGAAAAATCAGAGCCCATTGTCAAGGATTGGAAATTCAACAAATATAAAGTGGCATGAATGCTCAATTGATAAAATTGATAGACAAAATTTGCTCAATCAGAAAGGTTGTGTTATATGGATCACAGGTCTCAGTGGTTCAGGAAAGAGTACAGTAGCATGTCATTTG…	873	adenylyl-sulfate kinase 3-like	Manihot esculenta	3.9E-180	90.03%	1035909708;1216283601	XP_021626473;OAY39303	GO:0000103;GO:0004020;GO:0005524;GO:0009507;GO:0016310;GO:0016491;GO:0019344;GO:0042802;GO:0055114;GO:0070814	sulfate assimilation;adenylylsulfate kinase activity;ATP binding;chloroplast;phosphorylation;oxidoreductase activity;cysteine biosynthetic process;identical protein binding;oxidation-reduction process;hydrogen sulfide biosynthetic process	Biological Process;Molecular Function;Molecular Function;Cellular Component;Biological Process;Molecular Function;Biological Process;Molecular Function;Biological Process;Biological Process	8716.38	10.0534	0.773918	12.9903	1.38854e-38	2.09011e-36	31	27	8	3	20867	28728	7080	12986	17.25	17415.2
	CL24818Contig1_PB260	Duan et al., 2013	TAGAAAGTTTGTTTAAGACTCTTTGTAAGTAGAAAAACTAACAAATCTGAATTAAAAAAAAATCTAACTGCCAAATTGATAAATACAAAATTCTATGTGCAAAGTCTTAACTAATTAAATATAACAATTCAAAACAGGAGTCTTCACTATTTTCCCCAACTGCAATGTCAAGTCATTCTCCATCGGCGTTAAGTTCAGATCCAAGCACAAAATTCTCTTACTTGTCGAGTTCTTCATAACTGGCACTGGTGACAGAGACTAGAGTCACCAACCCATCACCTGTATTATTATTATTTCCCCTATGCCTTCTCATGTGACCTCCTAAAGCTTGTCCAATGGGGAACTCAAGGCCACAGATAGAGCACTCGTGAATTTTAGGCTTAGGGGGTGAACTGGGTA…	689	zinc finger protein ZAT11-like	Hevea brasiliensis	6.7E-42	57.47%	1217029163	XP_021654402	GO:0003676	nucleic acid binding	Molecular Function	136.387	10.0515	1.05405	9.53604	1.48392e-21	7.15862e-20	0	0	0	0	247	269	319	256	0	272.75
	CL4147Contig1_PB260	Duan et al., 2013	GATATGTGGTTGAGACCCACAAGATAATTAATTGCCAGCTAGCTAGCTAGTAGCTACACTCTTTAATCCCTATAAACTTTGATTACAGGAGAAATAAAAGGATGAAATGAAAAAAGAAAGATATCAAGATCATACACAACCATATTCTAGATATAATCATTCCTACCACTGAAAGGAGGAGAAAAAAGAAAGAAAGGGGTAAAAAATTACAAAAAGATTAGATGAAGATAATTAAGCAAAATATTAATTAATGGTTCACCAAGGTCGAGCATTCTCAGATGAAGTGAGAAGTTCCTCCAAGTAATCAGCACCCAAGTCTTCCAAAACCACCACATTCTTTATCCTCACATCCCTTTCTCTCTTGCTTCTGCTCATCATTTTCCTTCTCATGGAGTGCTT…	934	ethylene-responsive transcription factor 1B	Hevea brasiliensis	6.0E-109	100.00%	1216958299	XP_021675606	GO:0003677;GO:0003700;GO:0005634;GO:0006355	DNA binding;DNA-binding transcription factor activity;nucleus;regulation of transcription, DNA-templated	Molecular Function;Molecular Function;Cellular Component;Biological Process	1494.62	10.0412	0.634395	15.828	1.99448e-56	7.33763e-54	6	5	2	2	3625	3501	3042	1776	3.75	2986
	Hb_007849_030	Makita et al., 2018	ATGGCTAATTTATCCCATGCCATCACATATTCACAGTATAAGGAAGTGAGCAGCAGTTCCAATAAAGAAACTTTCTTGAAATTAAGCTTAAAGGTCAAAAATTCTTTTGTGGAGAAGAAAGAAACTTGCACACAGCCAAACATGGTTGCAGAAAAACAACACCCAAAAATGGTAACCAGAACAGTGGATCTCCGGTCTGACACTGTGACTAAACCAACTGAAGCAATGAGAGCAGCTATGGCAAATGCTGAGGTTGATGATGATGTTCTGGGTTATGACCCGAGTGCCTCAAGATTAGAGACTGAGATGGCGAAAATCTTGGGCAAGGAAGCAGCTCTATATGTTCCATCGGGCACTATGGGTAACCTTATTAGTGTGCTTGTGCATTGTGACATTAGG…	1447	probable low-specificity L-threonine aldolase 1	Hevea brasiliensis	0.0E0	99.73%	1216961355;1216961357;1216961359;1216961365	XP_021677197;XP_021677200;XP_021677195;XP_021677194	GO:0005829;GO:0006545;GO:0006567;GO:0008732	cytosol;glycine biosynthetic process;threonine catabolic process;L-allo-threonine aldolase activity	Cellular Component;Biological Process;Biological Process;Molecular Function	10245.4	10.0375	0.99076	10.1311	4.02088e-24	2.37321e-22	11	5	58	2	31535	24379	10728	15246	19	20472
	Hb_104835_010	Makita et al., 2018	CCAATATTAATAAACACAGAGATATCAATGGCTGAAGCAAAAGGAGTAGCAGAAGCAGAAAGAGTCGCCAAGCACATTATTTTGGCAAAGTTCAAAGAAGATGTTTCAGCTGAAGAGATTCAACAACTCATAAAGGGATATGCCAATCTCGTCAATCTTATTCCACCCATGAAGTCTTTTCGTTGGGGCACAGATGCAGGCATTGAGAACCTGACAGAAGGTTACACCCATGTGTTTGAATCTGCCTTTGAGACTACACAAGGAATTGCAGAGTATGCAGCTCATCCTGCTCACATTGAATATTCCAATCTGCTCGCTCCTGCTCTAGAGAAAGTCCTTGCAATGGATTACCAGTCCAACATCGTTCAACTCTAAAATTGTACTTCT	387	stress-response A/B barrel domain-containing protein HS1-like	Hevea brasiliensis	3.1E-78	99.13%	1217018597	XP_021648923	GO:0009865	pollen tube adhesion	Biological Process	133.831	10.0238	1.04809	9.56383	1.13482e-21	5.5068e-20	0	0	0	0	284	244	288	255	0	267.75
	Hb_048874_010	Makita et al., 2018	GGAGCATGTAACTATAAAGACGTTGTAGGGGAAGGCTACGGCTTGAACACAGCAGCTCTAAGCGAAGTTTTGTTCAGGAAAGGGCAGACATGTGGTGCTTGTTATGAAATTCAATGTATCGATAACCCTAAATGGTGCAAGAAAGGATCTCTGTTTGTTACAGCAACCGATCACTGCCCACCAAATCCATCTCTACCAAGTGACAATGGAGGCTGGTGCAATTCACCTCGTCAGCATTTCGATATAGCCAAGCCCGTCTTCAACCAAATCGCTGACTACACTGCTGGCATTGTTCCTATCCAATACCGCAGGGTTCCTTGCCAGAAGAAAGGAGGAATCAGGTTCACAATAATGGGGAATCCATGGTTCAATCAGGTCATAGTGTGGAATGTTGGTGGA…	597	Alpha-expansin 3 precursor, putative	Hevea brasiliensis	1.2E-148	99.50%	1216935732	XP_021657647	GO:0005576;GO:0005618;GO:0009664;GO:0016020	extracellular region;cell wall;plant-type cell wall organization;membrane	Cellular Component;Cellular Component;Biological Process;Cellular Component	133.545	10.0211	1.23532	8.11216	4.97288e-16	1.41777e-14	0	0	0	0	438	344	108	178	0	267
	Hb_166257_010	Makita et al., 2018	ATGAGGCATCTGAATCTTCTTATTTTGGCGACAACTCTGGTTTTTCTGATGAGCATGCAAGCTCACGAAGCCATTAGAGTTCCATATCCTCATACAGAAGGAGTTCTGATTGGGGAGAAAGTCGTCGGGTTATTAGAGTCTCTAGTGACTCCAGTTACTCCTTCTGGACCCAGCGGCTGCACTCATGTTCCCACACCTGGACGTCCATGTGTGAATAATGAAATGAACTATGCTGGCCGCCGGGCTATGGCTCCTCCGCCTCCATACCCACATCCTATGGCTCCAGTTGGAATGTCTGCTAAACCGTAA	309	hypothetical protein MANES_05G086900	Manihot esculenta	1.3E-27	84.21%	1035920240	OAY49830	NA	NA	NA	1326.61	10.0203	1.10712	9.05074	1.42003e-19	5.74961e-18	11	0	0	2	3137	3589	811	3062	3.25	2649.75
	CL18456Contig1_RRIM600_Salgado	Salgado et al., 2014	GTTTTTTTAAAAAAAGGGTAAGGGTTAAGGGACTAGTGTCTGCNCCACTTACCCTTACAACTCTAACACTTTACTTTTAATANGTTTCTTTTTACCTTCTTCCTTCCATTGGCTTCGTTACAAAAGAACTTTCCTTCGCCTAACTTATAAGAATCTTTATCTAAGAAATGTATTTTAGAAATTCTATGACTCAACAAATCTGTTAATTCTACAAAGAATTGACTTATTTTGGCATGGAACATACATATATATATATAGTTTAGACCTGAATGCAATCCCATAAACGAAGAGCTGAACTAAGTTCTGCAGTTCTTTTTGTTCAGTTGAAGGTTCCAAAGAAGATAGGAGGCTAAGGTTTGTAACAGGAAGCAGAGATGGCCGAACAAAAGCATCTCCTTA…	870	protein SRG1	Manihot esculenta	7.7E-18	69.05%	1216253841	XP_021610786	GO:0008152;GO:0051213	metabolic process;dioxygenase activity	Biological Process;Molecular Function	221.065	10.0185	1.14714	8.73338	2.47177e-18	8.88356e-17	0	2	0	0	420	594	560	193	0.5	441.75
	Hb_000997_050	Makita et al., 2018	ATGGGTTTCAGCAGAGGTAGTCATACCAGAATTTTGTTCACTTTGTTTGCTATTTTGTTCACTATAAGCACATTGCAAGTTGGGGTAGCTAAAAGGCCTTTGCATGGAGAGCAATGGCTGAAGAAACATTTTCTACATATAGAGTCCCTCCAGAAAGGTCCAGTGCCACCATCCGCTAGTTCTCCTTGTACCCACATTCCTGGGGGATCCGGCCACTGCCCTACCGTCAATGGGATGGACTTTGCTGGCCGCCATGCCAACCGTTCACCACCTCCAACTGCTCCTCCTTCCTTCTCTAGCTCCATCCTCATGGCAGCTAATTCTGGGGGTATTAAGACTAATTAA	345	hypothetical protein POPTR_010G075133	Populus trichocarpa	6.8E-31	75.29%	1524792971	RQO96385	NA	NA	NA	132.757	10.0104	1.18915	8.41808	3.82698e-17	1.2177e-15	0	0	0	0	132	271	207	452	0	265.5
	Hb_077731_030	Makita et al., 2018	ACGAAGTGCGATTTGCAAAGAGAATACAGCAGACAAATATGGCTTCTATGCCTGGAATTCTCACTGACTGGCCATGGAAGCCTCTCGGAAGCTTCAAGCATGTGATATTGGCTCCCTGGGTCATTCAAAACCTATACTCGTACGTGGTTAGAGGAGAAAATGATTTGTCAAGCTTTCTCATTTTCCCATTTTTGTTGTGGAGAATGATCCACAACCAGTTATGGATTAGCCTTTCCCGCTACCGGACAGCCAAGGGCAGTAACAGGATCGTCGACAAAGGCATTGAATTCCACCAAATACTGTTCTCGGGGATCCTTTTTTACATCCTTTCCATGGTAATTCCGAAGGCCACCCATTTGCCTATGTGGAGAAGCGATGGAGTAATCCTCACAATGTTGC…	1841	protein ECERIFERUM 1-like	Hevea brasiliensis	0.0E0	96.94%	1217017473	XP_021648333	GO:0000170;GO:0005506;GO:0005789;GO:0008610;GO:0016021;GO:0055114	sphingosine hydroxylase activity;iron ion binding;endoplasmic reticulum membrane;lipid biosynthetic process;integral component of membrane;oxidation-reduction process	Molecular Function;Molecular Function;Cellular Component;Biological Process;Cellular Component;Biological Process	637.4	10.0062	0.832618	12.0177	2.867e-33	3.27196e-31	0	5	0	2	839	1465	1616	1174	1.75	1273.5
	CL26594Contig1_PB260	Duan et al., 2013	CTTTTCTTACCCTTGCTTAACCCAGAATTTCCCCCCACTTGTAGCTACATGTGCAATATCAAGTCCCTTTCCTACAGGCAGAAACACAGACCTGACCAGGCGCCTGGACCCTCCTTCAAGAACTCCTATCCATCTGAAACTTGAAGCTCTCAAGCTAGCATTCTTGCACACCAGAACTGCACCCTGGTTGCCGAGCTTTGCTAGTCTCAACACTCTAGCAAACTCCTTTGGCCGCGAATCCACCACCAAGAAATCAATGCCTGCTAGCCTCTGCAAAACCTCCTCTGGTTCCCCAAAAACGACTTCTGGTGACATCCCAGCCTCTTCCATGGCTTCTGCGTATTTAGATCTTGACTGTTCATCAGGGCTATACAAACGTGTCTTCCACCTGTGTGACGG…	659	Homeodomain-interacting protein kinase	Hevea brasiliensis	1.7E-96	91.27%	1216992756	XP_021635500	GO:0003677;GO:0016301;GO:0016310	DNA binding;kinase activity;phosphorylation	Molecular Function;Molecular Function;Biological Process	132.106	10.0061	1.15603	8.65551	4.90716e-18	1.71493e-16	0	0	0	0	389	327	180	160	0	264
	CL13801Contig1_PB260	Duan et al., 2013	GACGAGTATAGCTAACNCCAAAAAACTCCATGTTTCAGAAAGAAACCATAAGTGCTGCAAAGGAGATTATTGATAAGGAAATTGCTCAGAAGCTTGACGTAAAAAATCCCCTTTTTGCTTCAAGTTCAAGCTCATTTCGCATAGCGGATTTGGGATGTTCAGTTGGACCAAATACCTTTATTGCTATGGAAAATGTGATTGAAGCTGTCAAACACAAGTATCAATCCCAAGGTCTCACTTCCCAAATCCCAGAATTTCAAGTGTTCTTTAATGATCAAGACTCGAATGATTTCAACACTCTCTTCAGGTCTCTGCCTCCCAAAAGGCCATACTTTGCTGCTGGGGTGCCAGGGTCTTTCCATTACCAGTTGTTCCCCACGTCCTCTCTCCATTTCATAC…	885	probable S-adenosylmethionine-dependent methyltransferase At5g38100	Hevea brasiliensis	0.0E0	93.40%	1216927578	XP_021672354	GO:0008168;GO:0032259	methyltransferase activity;methylation	Molecular Function;Biological Process	132.191	10.0036	1.07723	9.28634	1.59681e-20	7.06399e-19	0	0	0	0	210	255	247	346	0	264.5
	Hb_001157_150	Makita et al., 2018	ATGGGTACTTTGGTGGGTCATGTAGCTCCAGGCTTTGCCTTCTTTTTTCTTGGTTTTTGGCACTTGTTTAACCACGTAAGACACCATGTTCAACAACCCAATTTTTATACCTCTTCCCCTTGGTTTCCAACCTCAAAATTTAGGTACATAGAGCTTCTCTTGATTATGATAGGTAGCTCTATCTCTGTGTCTATGGAGCTGTTTATTGGTCCTGAGAGACACCAACCCTTTGATCCTGATGGAACCATACCATCAAACCATCTTCATAATTTTGAGCATGCTTCAATATCAATGACTTTCTTTGTGTATGCAGCTTTTGCAATAATTATTGATAAAATTAGGCCAAAAGCTCAATATGGTCTAACTCAGTTTCTTGGAGCATTAGCCTTTGGGCAACAG…	945	transmembrane protein 45A-like	Hevea brasiliensis	0.0E0	100.00%	1216984793	XP_021689329	GO:0016021	integral component of membrane	Cellular Component	1635.91	9.96727	0.744443	13.3889	7.0225e-41	1.20336e-38	0	0	8	2	3450	3199	2575	3853	2.5	3269.25
	CL9015Contig2_PB260	Duan et al., 2013	GATGAGGTGATAAGGCAACCAAAAGATGGCGAGACATACTCTTACTTTAGCAAACGGCCGTGGAGGTGAAGCTGCCGTAGGCCTTCTGCTACACTTCTCTCAACCCTTTCTCTTGCTTTGGATGTTCGCTTTGTCTCTCTCAATTATATCAGCTATTGTTTTTGCCTGTGGTTCTGGTTCTGGCAAACCTCACAAGAGGAAGCATGGTTATGGTGGCGGTGTTGGTGGCGGAGGTGTTTGTGGAGGTGGCGGTTGTGGAGGCGGTGGTGGCGGATGTGGTGGTGGCGGTTGTTGAGGCGGTGGTGGTGGCGGTGGTGGTGGCAGTTGTTAGGTTAATACAAGTTAACTTGGATACATACAGGCGTTGCTTCCCGTTCTTCGCGGTGCTTGCAGGTGAGA…	515	glycine-rich protein 5-like	Manihot esculenta	2.0E-7	70.91%	1035917397	OAY46988	NA	NA	NA	310.653	9.96587	1.4057	7.0896	1.34497e-12	2.49397e-11	0	0	1	0	828	853	767	36	0.25	621
	Hb_000656_120	Makita et al., 2018	CTAGTCTGATACAGCTCATGGACTAATCAGCTTCAAAGAAAGAACCCCAACTCCTTATTTATGTTCTTCCCCATCCTACCTCCTTCCACCCAGCAGCCACCATACGTTTCATCATTTCCATCAAGAAGAAAACTTCTCAAAATTCAAACACTTTGATCCTCAAGAAAACGTACTTCTCAATACTCTGAAGAGTTGTGAGGTTTTTGTGTTCAGAACATTTTGAGTCTCATGGCAAACTTGGTTCACAAATCCGGTAAGGCAGCATCGCCTGAGAAATCAAACTTTGCTCAGACATGCAATCTTTTGAGCCAGTATTTGAAGGAAAGAGGAAGCTTTGGAGATCTTAGCCTCGGAATAAATGGAAATCTTGAAGCTAAAGGTCCTGAAGCATCTAGGCCA…	1091	protein TIFY 10A-like	Hevea brasiliensis	0.0E0	100.00%	1216999177;982957397	XP_021638884;AMB19775	GO:0048583	regulation of response to stimulus	Biological Process	751.41	9.95996	0.766852	12.9881	1.42891e-38	2.14807e-36	0	5	2	0	1433	1104	2050	1418	1.75	1501.25
	Hb_132840_040	Makita et al., 2018	ATGGCTATTGCAAAGCCACTTTTATCTGACCTTGCGTCTACAGTAAACTATGTTCCCTCAAATTACATCCGACCTTCATCTGATAGACCAAATTTTAGTGAAGTTCAGACCTCGGATGGTTTCATTCCTCTTTTTGATCTCCAAGGCCTCGATGGTCCTGATCGATTTAGCCTGATCCAAGACATAGGCAAAGCTTGCCAAGACTATGGTTTCTTTCAGCACTTGCATGTGTTGTATAAATTTCTTGATGATAAGGTTAAGAACCACGGGATTTCGAAGAAGCTGATCGATGAAATGCTGCGCGTATCGAAGGAATTCTTTCATTTGCCAGAGAGTGAGAGGCTGAAGAATTACTCCGAAGATCCAATGAAGACAACAAGACTCTCCACAAGCTTCAAT…	1065	protein DMR6-LIKE OXYGENASE 2-like	Hevea brasiliensis	0.0E0	94.20%	1216959122	XP_021676054	GO:0045486;GO:0046872;GO:0055114	naringenin 3-dioxygenase activity;metal ion binding;oxidation-reduction process	Molecular Function;Molecular Function;Biological Process	316.666	9.9577	1.03224	9.64673	5.07487e-22	2.53418e-20	0	0	1	0	337	537	781	877	0.25	633
	Hb_003855_070	Makita et al., 2018	ATGGCTTATGGCCACATACTCCCCACAATAGACATGGCCAGGCTTTTTGCAAGGCGCAGAGTGAAGGCAACCATTGTTACTACCCTTCTCAATGTACCTGGCTTCTCTAAAGCAATTGAAAGAGAGAGAGAATTGGGTGTTGAAATCAGCATTCGAGTCATAAAATTCCCTTATGCAGAGGCAGGATTGCCAGAGGGATGCGAGAGTCTAAATTACCTCAATACACCAGAAATGATTCCGAAGTTCCTTCATGCAATTAACCTTCTAGAACAACCATTTACAGAGATCCTAGAAGAATGCCAGCCTGATTGTCTTGTGGCGGACATGCTGTTTCCGTGGGCAACAGGAGTTGCAAGCAAGCTTGGGATTCCAAGGTTGTATTTTAATGGAACTAGCTTT…	1434	scopoletin glucosyltransferase-like	Hevea brasiliensis	0.0E0	99.79%	1217036005	XP_021657933	GO:0043231;GO:0080043;GO:0080044	intracellular membrane-bounded organelle;quercetin 3-O-glucosyltransferase activity;quercetin 7-O-glucosyltransferase activity	Cellular Component;Molecular Function;Molecular Function	1025.1	9.95195	0.716597	13.8878	7.51145e-44	1.47604e-41	0	5	4	0	2122	2670	1998	1403	2.25	2048.25
	Hb_029904_010	Makita et al., 2018	GTTGTACAGAAAATAACAACAGAATTGTGCTATTGCATTTTGGGTCTATTTCCTAGGTGAGTTTATCGTCAGATTTTTGGACCCTTTTCTTATAAATGCTCTTTTAACTGTCATTACCAACCTGCTTGTCCTCAGCCATTGCCACCCCGAGAAATATGGAGAGATACGATTTCAACTTCTCTCTTTTTTCTCCCTTTATTCTTCTCTTGACCCTTTTCACATGCAATCCAACTGCTACTTCTCAAAACTCGACTTCAGGAGATGGTTTGTGTGGTTCTGTTTTCTGTGGGCTAGGGACATGCAAGAGTATTAGCACATGGCCTGGTTTTGAGTGTGACTGCTATTCTGGTTGGAACAAGATTCAGATTGGTCCATTGACCTTTCCCTCTTGCCTAATTC…	1021	slit homolog 2 protein-like isoform X2	Hevea brasiliensis	1.4E-119	100.00%	1216938460;1216938462	XP_021665300;XP_021665301	NA	NA	NA	1634.91	9.94789	0.762546	13.0456	6.73025e-39	1.03059e-36	0	5	7	0	2699	3688	3084	3596	3	3266.75
	CL502Contig4_PB260	Duan et al., 2013	GGTAACTGGTGCGTGCCTATCATTGTTAAGTGAAAGGAAGGCAAAAAGTAGAGAGAGAGATCGGAGTAGGTGAGGGGAGGACGGAGAGACAGGGAGTCAGGGTTTTAGAGAGAGGAAAAGTGCAAAATGGACGGTAGGGGAGGTTGCTGCATAGCGAGGTACGGTGGGGGTGTATATGATATGTCGAAAGTTAATCGGATAATGATGAGATTCCGGCCGATTGCCCCCAAACCGGCCAACGTCTGTTCAGCCTCATGTGGGTTATCCCCGGAGATTAGTGAGGTCAGTCCCAGGTCTGGCAGAGGAAAGAGAAGGTTTAGCACCGCAAACGGGAATAATAGTAAGAGGTGTAATAATGGCAGCAATACTAAGAAAAGAAAGGGTTTGAGCGAGGAGAAG…	1594	uncharacterized protein LOC110665283	Hevea brasiliensis	0.0E0	98.99%	1216968715	XP_021681025	NA	NA	NA	1284.03	9.93071	0.978434	10.1496	3.3276e-24	1.97535e-22	0	0	7	2	2659	2751	675	4178	2.25	2565.75
	CL31852Contig1_PB260	Duan et al., 2013	TGCAGCTACTTATAGAAGCCATTGACATGTTCTTGGTACGGACAGCCATGCTTATGTTTGGGGTTGGGTTGTATGTCATCTTTGTGGGACCAAAGAATTCAAAAGACGAAAGGCCATGGCTGCCAGGATCAAACTTTTTTGGGCTATTCTATTTGAAGTCTCTTCCAACATGGATGCAGATGGAGTCAGTTACACAAGCCAAGTCTAGAATTGGGCATGCTGCAATGATGATACTGCAAGTGGGATTCTTGGAGAAATTCAAGAACATACCTCTAGTTACGAGTTTGGATCTTGCCTGTTTTGCAGGATCTGTACTGGTTTCCTCAGCTTGTATATTCATTCTTTCAAACTCTCAGTTGGTGGTATTTCGGGAAAAGGCAGGTAACAGAGGAATGCTCG…	432	uncharacterized protein LOC110653926	Hevea brasiliensis	7.6E-78	99.14%	1216938727	XP_021665430	GO:0016021	integral component of membrane	Cellular Component	124.921	9.92248	1.15546	8.58746	8.89112e-18	3.0255e-16	0	0	0	0	169	151	321	358	0	249.75
	Hb_009775_040	Makita et al., 2018	ATGGCTGAAGAAGAAGAAGTTATCCTCCTGGATGTGTTGCCTAGCGCTTTTGGGATGAGGGTGAGAATCGCCTTGGCTGAGAAGGGGATCAAATATCAATACAAGGAAGACAACCTCTTTGATAAGAGCCCTTTGCTCCTCCAAATGAACCCTGTTCATATGATGATCCCTGTCCTCATTCATAATGGCAAACCCATCTGTGAATCCCTCGTTATTCTCCACTATATTGATGAGACATGGAGAGACAAGCCTCCTTTGTTGCCTTCCGATCCTTTCCATCGATCGCAAGCAAGTGGCAAGAGGATACTGATGAACAAAGGAGAAGTGAGAGAGGCAGCGGAGGAGGAGATGATAGGATGCTTGAAGATTTTAGGAGAGCTTGGGGATAAGCTTTACTTT…	576	probable glutathione S-transferase	Manihot esculenta	2.9E-82	76.88%	1216244620;1035925053	OAY54641;XP_021605881	GO:0004364;GO:0005737;GO:0006749	glutathione transferase activity;cytoplasm;glutathione metabolic process	Molecular Function;Cellular Component;Biological Process	124.231	9.91763	1.23615	8.02303	1.03169e-15	2.83332e-14	0	0	0	0	298	382	232	81	0	248.25
	Hb_000172_740	Makita et al., 2018	TTTGCCTATAAATTCACAAGCGTCTCTCATCACTAACATATTCATCAACCATATTGATTTCATTTCAAGAAATAATATGGGTTCTGGAGGAGAAGCCAATTTCACAGTCACGGTGATCAGGAAGGAGGTGGTGGCAGCAGTACTACCACTGCAAGAGCATTGGTTGCCACTCTCCAACCTGGATTTGCTTCTTCCTCCACTTGATGTTGGTGTTTTCCTCTGTTACAAGTCACAGAAGGACATCAATCCAATGGTGAGTTTTGGGTCCATGGTTGGGGTTCTGAAGAAGGCCATGGCTCAAGTTCTGGTGTCCTACTATGCCTTTGCTGGTGAGGTTGTAGCCAATCCTTTGGGTGAGCCTGAGCTTCTGTGCAACAACCGTGGTGTGGACTTCTCTGA…	1624	shikimate O-hydroxycinnamoyltransferase-like	Hevea brasiliensis	0.0E0	100.00%	1216955492	XP_021674148	GO:0047672	anthranilate N-benzoyltransferase activity	Molecular Function	1630.72	9.91405	0.576441	17.1987	2.71492e-66	1.53249e-63	6	5	3	2	4011	4064	2677	2278	4	3257.5
	CL35181Contig1_PB260	Duan et al., 2013	TAGGAAGGATTGTCTTGTAATGGATTGGGATATGTAGGGAGATCAGATATGTGATCTGTCAAGTGAGGAACGTCTTCAAGAACGTAGCCATCGTCACCGGTGATGATCTTGGGCTCGTATTTTGTAGAATTTTTCATGGCGTCCTTGGAAGAGCAATCTCTGGTACTAGCGGTGGTAGAATTTGCAGAGAAGGTCAAGAAATAAGGCCTGTGATTGACTGTTGTTGTTGAATGATAAGAGTTTGTAGGATCGAAGCACCGGAACCGCGGAGTTGAGAGTGAAGCTGAGCTTGAAATGGTATCCATTTTCCTTGGAGCGCAAATGAGAGCAGAGAGGGAGCCTATTTGAGCCGTCGATCCTACAATTCTATTATTTTATACTGCAAAAGNTGATAATATC…	448	ATP-dependent 6-phosphofructokinase 6-like	Hevea brasiliensis	1.2E-64	100.00%	662246148	AIE47274	GO:0003872;GO:0005524;GO:0005737;GO:0006002;GO:0046872;GO:0061615	6-phosphofructokinase activity;ATP binding;cytoplasm;fructose 6-phosphate metabolic process;metal ion binding;glycolytic process through fructose-6-phosphate	Molecular Function;Molecular Function;Cellular Component;Biological Process;Molecular Function;Biological Process	309.643	9.91213	0.92293	10.7399	6.61502e-27	4.83333e-25	0	0	1	0	601	712	628	535	0.25	619
	Hb_002631_270	Makita et al., 2018	ATGGGTAAAGGAAGAGCACCCTGTTGTGATAAGAGTCAAGTAAAGAAGGGTCCGTGGAGTCCTGCAGAGGATTTGAGGCTCGTCACTTTCATTCAGAAGCATGGACATGAAAACTGGAGGGCTCTTCCTAAACAAGCAGGGTTGTTAAGATGTGGGAAAAGTTGTCGTTTGAGATGGATTAATTACCTAAGACCTGACGTAAAGAGAGGGAACTTCACCAAAGAGGAAGAGGAAGCCATAATAAAACTGCACCAAACGTTAGGGAACAAGTGGTCTAAAATTGCATCCCATTTTCCGGGCAGAACAGATAATGAGATCAAGAACGTCTGGAACACTCACTTGAAGAAAAGATTGGCATTTAAAGTCCCACATTCAAGCGGGGGCGAATTAAAGGAATCA…	1098	transcription factor MYB63-like	Hevea brasiliensis	0.0E0	100.00%	1217022749	XP_021651097	GO:0005634;GO:0030154;GO:0043565;GO:0044212	nucleus;cell differentiation;sequence-specific DNA binding;transcription regulatory region DNA binding	Cellular Component;Biological Process;Molecular Function;Molecular Function	123.839	9.9093	1.09074	9.08493	1.03764e-19	4.2628e-18	0	0	0	0	191	241	216	342	0	247.5
	Hb_000291_320	Makita et al., 2018	ATGGCTGGCGGTGGCGGAGGAAGATCTTTGGAGCAAACTCCAACCTGGGCAGTTGCCATAGTTTGTTTTGTTTTGGTTTTGATTTCTATAGTCATCGAATACATCATCCATCTTATAGGAAAGTGGTTAAAGAAGAAACACAAGAGAGCTCTTTATGAAGCACTTGAAAAGATTAAATCAGAGCTTATGCTGTTAGGATTTATATCCTTACTCCTAACGGTAGGACAAGGTCCAATATCAAATATATGCATATCAGAAAAAGTTGGATCAACATGGCATCCATGCAGCAAGAAGCAAGAAGCGAATTCAAACGAGTCTCAAGTGTCAGCAAAAGAAGATGATGAAAACCGCAGGAAACTTCTCACCATATCAGATTCCGGTGGAAATCTCCGTCGTGTC…	1812	MLO-like protein 6	Hevea brasiliensis	0.0E0	100.00%	1216968881	XP_021681112	GO:0005516;GO:0006952;GO:0009607;GO:0016021	calmodulin binding;defense response;response to biotic stimulus;integral component of membrane	Molecular Function;Biological Process;Biological Process;Cellular Component	590.235	9.90595	0.75877	13.0553	5.92949e-39	9.1039e-37	6	2	0	1	1161	1162	1094	1295	2.25	1178
	Hb_000320_170	Makita et al., 2018	CTACGTACAGAATAAAATTAAAGCACACAAGAAAACTAAAAGAAAACCATTCATGGCTTCCCTACAAACTTCAGGTCTTCTATTCTCTTCCTCATCAAGTACTACTTCTTCAAAAAGAATCAATGCTGCTATTTCTGTCCCTAAACTTCCTAAAATCCGTTTCCCACTACCTAGAAATTCGATTAAGGAATTGATTTTAAGAGGTTCCTTCTCAAACACCGTCCCATTGGAAAAGAATGCCGCCACCACAACAATAGATGAACCTTTCATCAATTCCACTGCTGCTTCTGCTAAGGAAATTTACCAGCTTTATGCCATCTTAGAGGCTGTTGCTGATAGGGCTGAGATGCATAAAAACGTTGGCGAGCAACGTGACAATTGGAATAAACTTCTTTTGAA…	1672	probable F-box protein At4g22030	Hevea brasiliensis	0.0E0	94.18%	1216983141	XP_021688468	GO:0016021	integral component of membrane	Cellular Component	468.18	9.89325	0.983013	10.0642	7.95235e-24	4.59473e-22	6	0	0	1	952	955	479	1353	1.75	934.75
	Hb_000371_120	Makita et al., 2018	ATGGCGTTCAAGAAAACCCTAGCTGAGCGCCTCTTCAAAATCTCTAAAATATCAAATCATTCTCTGTCGAATTGTCGTATTTCCTCTCCTGTCATCAAGACCCGAATCCCTCAAAACCCGAGCAATACCAAAATTGCTCCTGATCCTGGAGATAATGGCATATTCCGGCGATTGTTCCACAAGAGAGCTATCTTCCAGACTCCTTCCTCGCCAGAGATCCGGTCGATGCAAATCGGAGAAACCCTGGTGGAGAAACTTAGGTCGTTTGACATTGCAAAGAATAGGATCAGATTGGATGGTCTGATACCTCCTGCAATCAAATATCTGGATGGATCTCGGCCCCAGAGAGAGCCGGAGAAGGAAGTTTTGACGGTTGAGGACGCGAGGAAGTTGCTGAGG…	1062	calcium uniporter protein 2, mitochondrial	Hevea brasiliensis	0.0E0	100.00%	1216951651	XP_021672123	GO:0005739;GO:0015292;GO:0016021;GO:0051560;GO:0055085	mitochondrion;uniporter activity;integral component of membrane;mitochondrial calcium ion homeostasis;transmembrane transport	Cellular Component;Molecular Function;Cellular Component;Biological Process;Biological Process	299.808	9.86797	1.18024	8.36096	6.22088e-17	1.94027e-15	0	0	0	2	637	608	151	1001	0.5	599.25
	Hb_004652_040	Makita et al., 2018	ATGAAAAACAATTTCTCTGGTTGCCTCAAAAGTTTTACTCGGGCCATGTACATGGCAGGATTAGCAGATTGGGCCGAAAGAGAGAGTGTGCATATATATATATATATATATATTATTGTCTTGGTCACATCCTGGTTAAGAGAAACTCCAATGACTTCCATGGAAGTTCCTAAACTCGTTTTTCTCTTCTCTCTCTTTCTCCTACAATCAATTTCTGCCTTGGAGAACAAAACCTTGAGCTCATCATTGTTTGCAAATTACAATGGCTCCCCATGGCTTTCACCTTCTGGGGACTGCGCTTTTGGTTTCCAAAAGCTCAATAACACCAACCTCTTCTTGCTTGCCATCTGGTTTTACAAAATCCCTGATAAAACCATCACGCCTGGCAACTTTGTTCTT…	1185	G-type lectin S-receptor-like serine/threonine-protein kinase LECRK3	Manihot esculenta	2.4E-136	72.86%	1216235210	XP_021624484	GO:0000166;GO:0004672;GO:0016020;GO:0016310	nucleotide binding;protein kinase activity;membrane;phosphorylation	Molecular Function;Molecular Function;Cellular Component;Biological Process	293.55	9.86222	1.14578	8.60744	7.47093e-18	2.56116e-16	0	0	1	0	893	798	469	187	0.25	586.75
	CL1Contig6336_PB260	Duan et al., 2013	AGAGTACGCGGGGACTCAGTCCTTGAAACTCCACGATAAACCCTCCAGACCCATCATGGATTTCTCTTCCAATCTGATTGCAATTTTAGGGGCTGTAGCTCTAGTGATTGTCTGTAATCTATGGAGGGGGAAAAATTCAAAAAAGATTAAGGGCAAGCTAGTCCCGGAAGCACCAGGTGGGTTACCGATTATCGGTCACCTCCATCAACTTGGCGGCAGCAAATCACTTGCCAGAACCTTGGGAGAGATGGCTGATAAGTATGGCTCCGTCTTCTCCCTGAGGCTTGGAGTGCACCCCACAGTTATAATCACCGATCACAAGGCGATGAAGGATGTGTTCACCACCAATGACAAGCTTTTCGCCTTTCGCCCATATTCCAGTCAAGCTATGATTGTCGG…	1789	cytochrome P450 CYP82D47-like	Hevea brasiliensis	0.0E0	99.03%	1216973540	XP_021683517	GO:0004497;GO:0005506;GO:0016021;GO:0016705;GO:0020037;GO:0055114	monooxygenase activity;iron ion binding;integral component of membrane;oxidoreductase activity, acting on paired donors, with incorporation or reduction of molecular oxygen;heme binding;oxidation-reduction process	Molecular Function;Molecular Function;Cellular Component;Molecular Function;Molecular Function;Biological Process	10820.9	9.86046	0.598135	16.4853	4.67691e-61	2.13712e-58	42	16	32	6	15530	20018	28648	22276	24	21618
	CL18098Contig1_PB260	Duan et al., 2013	CTCAAAGATTCGTGCCAATGGCTTTTGCTCCTGATGGCCTGATTGAAGGATTTTATGATCCTGATGCCTATAATCCTGAAGAGGGCAAGTTTATAATGGGACTCCAATTTCATCCAGAGAGGATGCGCCACCAAGATTCAGATGATTTCGACTATCCTGGATGCCCAGCTGCATACAAGGAGTTTGTGAAGGCTGTGATTGCTTATGAGAAAAGGCTTAATTGCTCTACATGCATACATAAAGCTCCCAAACTCAACAAAGAATTGGAGACAAAACGCAAAACCATTGTCAGAAGTTTCTCAATTGCAAGAAACATGTACAACTCAGGAAGGAGTATCATTTTGGGCCAAGAATCAGAACTGGAAATTGGAGCAGAATTTCTTGAGGCAAACACTGCAC…	762	putative glutamine amidotransferase GAT1_2.1	Hevea brasiliensis	3.8E-155	100.00%	1217034616	XP_021657214	GO:0006541;GO:0016787	glutamine metabolic process;hydrolase activity	Biological Process;Molecular Function	295.63	9.85226	1.32281	7.44801	9.47619e-14	2.05732e-12	0	0	0	2	598	586	69	1110	0.5	590.75
	CL22956Contig1_PB260	Duan et al., 2013	ACTTTTTTTTCTTCCCATGTCATTATTGTTTTTCATTAAGCAAACACTATTGAATGCTTAATTAAACATATGGGATCCCACCAACTAAATTAAGTTGTACACATATGACATACCTTACCACTTTTTACTTCAAACTTTTTGCTATCTTCTTTGTCTTTTTCTCCCCTTCCTTTTACCTTTCTATGTCAACTGGGGCAGAGCTTCTTCCTATATTCATAAAAGTGTTTGATTTGCTAGCAGTCTTTTGTGATTCAACATCATCTGAATCTTCTTCTAGCAACTGCTGATGATCTTCTTTTGTTAAAGGTGAATACTCAATTTTTTGTTCACCATAAAATTTGTGCATAGCCAAATAGAAGCACATCACAAAAATGGTGACTCCAATCAAGAACCAGCTGA…	411	transmembrane protein 45A-like	Hevea brasiliensis	1.3E-47	100.00%	1216984793	XP_021689329	GO:0016021	integral component of membrane	Cellular Component	1032.72	9.85124	0.645733	15.2559	1.50396e-52	4.70608e-50	0	0	4	2	2430	2168	2089	1568	1.5	2063.75
	CL10151Contig1_PB260	Duan et al., 2013	TCAACAAAACTTTCACTTACTAAAAACAATAGTACATATAAGTAAATAAAGAGTTGCCCTTGATCAATTTGGCCAATCAACATCTGCAATTCATCTTAACAAATTAAGCACTTACTAATTAAGTACTTATTAATTATCTTCATCATCATATATGGTCGAAGTCCATATATATAGAGAGACTACTGCCTAATAACTGGGGCGGAGATGGACCGCGACATTCACTATGCAATCGTAGAGATATCACGCACAAGGAAGATAATCTTCCTGCATGTGAATATTAGGCGGAGAGGGGTTCATCGGCACAGCCTTTTGAATCTGCTTTTTCTGCTCCTGTTGGACATTGCAGTTCAAGAGTGAGCATGATAGAATTGCCTCTCCAGCCAGTGGAATGACAGGAAG…	919	lactoylglutathione lyase, putative	Hevea brasiliensis	9.7E-138	100.00%	1216943135	XP_021667703	GO:0016740;GO:0016829	transferase activity;lyase activity	Molecular Function;Molecular Function	6590.46	9.84213	0.839455	11.7244	9.55406e-32	9.85815e-30	6	14	35	2	16382	17279	6438	12569	14.25	13167
	Hb_000090_020	Makita et al., 2018	ATGGAAGGAGAACTGTACAACTTGTTCAAGGTATGGTTCTCAGTTTTTGCATCTCTGTTTTATTGCTTTGCCATTGGGAAGACAGTCCCGAAAGGTACTGCACGATTCTTTTGCTTCCTACCAATTCTATGCCTATTTCTTCTTCTTCCTCTCAACCTCTCCTCCATTCATTTTGGAGGTATGACAGCTTTCTTCATTGCTTGGCTTGCAAATTTCAAGCTCGCTCTTCATGCTTTTGGTAAAGGCCCTTTGTCCTCCTCCTCCTCCTCCGACGACAGCCCATCAATCTCTTTTAGTTCTTTTCTGCCTGTTGCTTGTTTTCCTATTAAAATCCAACAAAAATTCCATCCAAATGGCCAAGATAAGCAAAACCCGGTTCCTAAAAAGGGCCTTAAATCT…	1080	acyl-CoA--sterol O-acyltransferase 1-like	Hevea brasiliensis	0.0E0	99.16%	1216943974	XP_021668150	GO:0008374;GO:0016021	O-acyltransferase activity;integral component of membrane	Molecular Function;Cellular Component	117.686	9.84031	1.10947	8.86942	7.35282e-19	2.80454e-17	0	0	0	0	274	284	244	139	0	235.25
	CL24973Contig1_PB260	Duan et al., 2013	GATCCATCCATATCCCAACCATTCTTATTATCCCTGTTTTCTCTTCTTCTTTACCTAACACCCACACACAAGTACAATATGGGGTCTCTCAAGATCTTGTTTTTATTGGCCATGCTCGCAGCTTTTGCAGCCTCCTCTGCTCTCTCCACTGCACCATCTGAAGAATCGTTTGTGGACGATAACGATGATGCCGCAGAGGAAGTTTCTGATATTCCTTGGCCGGAGAGCCAAGAAAAAACGACGTCTTCTTTGCGAGGAACAATGAGGTTTCTTGCCCAGAAAACCAGAGCAGCAGCGATGACGTGTGACAAGTACCCAAGGATTTGTCGTGTCAAGGGCAGCCCAGGGCCAGACTGCTGCAAGAAGAAATGTGTGAATGTGAAGACAGACAAGCTTAAC…	568	stigma-specific STIG1-like protein 1	Hevea brasiliensis	1.1E-64	99.21%	1216982936	XP_021688367	NA	NA	NA	192.927	9.83504	1.04939	9.37213	7.10819e-21	3.23346e-19	0	0	1	0	404	348	485	306	0.25	385.75
	CL1Contig14670_PB260	Duan et al., 2013	ATTTTTGCATTCTTGCATTCCATGTTCCTCACCAATCATTACCAAAGTACACACATACATACAGTTCTTGTAACAATATCTTCTTTCGTCTTTACTTTCCAAGCACACCCAACAAAGAGAAGCAATGGGTTCTGAGTCTCTAACTCATGTCCTCCTCGTTTCTTTTCCTGGCCAAGGCCATGTAAACCCTTTGCTTAGACTTGGCAAGCGTCTTGCTTCTAAGGGTTTGCTTGTCACTTTCTCTACACCTGAAATCACTGGCAGACAGATGAAGAAGTCCGGCAGCGTTTTCGATGAGCCTACCCCCGTTGGTGATGGCTATATCCGGTTCGAGTTCTTTGAAGATGGGTGGGATGATGATGAGCCTAGACGCCAAGACCTTGACCAATATCTTCCTCA…	1719	limonoid UDP-glucosyltransferase	Hevea brasiliensis	0.0E0	100.00%	1217048595	XP_021664419	GO:0043231;GO:0080043;GO:0080044	intracellular membrane-bounded organelle;quercetin 3-O-glucosyltransferase activity;quercetin 7-O-glucosyltransferase activity	Cellular Component;Molecular Function;Molecular Function	117.034	9.82907	1.72292	5.70489	1.16417e-08	1.17998e-07	0	0	0	0	71	186	10	669	0	234
	CL10895Contig1_PB260	Duan et al., 2013	ATCAGTTCCTAGCCCTCCACCTTCACTAAATTTATCAAACCCTTGTAACTTAATTTGGTGTGCCGATGGATCCTGCTTGCCTAATGGAAGAGGACACACTTGCCAGTGCAATGAAGGCTCATCAAATTTAGCCAATAATACAGAGTTACCCTGTTTTGAACAATGCTACTTTGGAGCAGATTGCAATAGCCTTGGGTTTGGTCCCCCAGCTTCATCGCCACCAACACCCACCATCAGGTTCTTCAGAAATGTCAAATTCCTTGAGAAGTGTTGGTGTTCTAACCATGATATTATTAGCAGCAACTTCCCTAGCATTGTTTTAGAGAAAAAATCACCAAGATCATTGGAACATCAACAAAGGAATGCTCGTCATAAATTCTTTACTCACAAAAA	393	slit homolog 2 protein-like isoform X2	Hevea brasiliensis	5.9E-38	100.00%	1216938460;1216938462	XP_021665300;XP_021665301	NA	NA	NA	191.932	9.82781	1.03774	9.4704	2.78783e-21	1.32381e-19	0	0	1	0	347	438	429	321	0.25	383.75
	Hb_000007_380	Makita et al., 2018	ATGGATTTTTTTCAATCAGAAGTAAATATAAAGCTTATGAAGAGTTGTCCAAAACTAGGAGGTTCAGTTAAATCCTTGCGCCCTGCTTTAAGTTTGAAGGAATCTGATTTATTTGGACCTGGCGACAATAACTTTGTGGGCAACTCAATTCCTGAATTTCTTGGTTCTATGGTTAGTTTAAGGTGGGAAAATTCCAAGATCGTTTGGAAAACTTTGCAACTTGGTGTTTCCCTGACCGGTGTTAATCTTGGTCAAGATGTATCTGAAGTTTTGGAAATTCTGTCAGGCTGCGCTTCTAATACCTTAGAGTCGGTATATATGGGTAATTGTACACTTTCTGGTCATCTGATTAACCAACTTGGTCAATTCAAACGTCTTAACCTTTTGTCCCTGTGGGGT…	2058	receptor-like protein EIX2	Hevea brasiliensis	0.0E0	94.10%	1216957018	XP_021674933	GO:0016021	integral component of membrane	Cellular Component	115.296	9.8069	1.19299	8.22046	2.02724e-16	6.01496e-15	0	0	0	0	167	260	113	382	0	230.5
	Hb_001266_110	Makita et al., 2018	ATGTTGAGAGCATTCAGCACAAGGAGAAGCCGTCGCGGCGGCTACGAAAGGTTAGTCGCTGACGAGTCTGCCATTGCTGCTTCCGATGAGCTGGGAACCTTGAAGAGGTCTAAAACCTTACCTGCATCTCCAGCACTTCGCTCCTCGACAGCTAAATTTTCATCAGAATCTGGCTTTCCAAATGATTCTCAATCTCATCAGCATCCAGTGAAGTCATCAGCTAGAAATAAGGCTAACAAGAGTCATCCACTCCTTAGTCTGTTTGATGCTCGCTGGAAGAGGAAAACTACGGCTAAGCCGGAATTTACAAGGTATTTAGAATATCTTAGGGAGGGAGGCGTCTGGGATGTCAATTCAAATATGCCTGTCATTTATTACAAATGA	384	uncharacterized protein LOC110663542	Hevea brasiliensis	2.3E-89	100.00%	1216964039	XP_021678581	NA	NA	NA	299.14	9.80014	0.976785	10.0331	1.09085e-23	6.22773e-22	6	0	0	0	673	525	725	464	1.5	596.75
	Hb_001045_050	Makita et al., 2018	TTGTATGCACTACTTATTTCCATGGAAAAGTTTCAAATGTTATTTCCTTTTTCATCGACAGGGTCGCCTTCTTATCCTGCATCGTCAACCATGACAAATTCTCATGTTTTTAACAATTTTCAAGGGGATACTTCAAATGGGTTCTTGGGGTTGAAGATGGACAATCAAGCAGCAGCACTACTACCAAGAACAGAATTCAAGGACCTTAACTCATCATCACAAAGTGCAAGCTTTGCAAGTGGGTCTGAAACTGAGCTAAAACCAGGCAAAAAGAAGGGGGAAAAGAAGATTAGAAAACCCAGATATGCTTTTCAAACTAGGAGCCAAGTTGATATACTCGATGATGGTTATCGGTGGAGGAAGTATGGCCAAAAAGCTGTCAAAAACAACAAATTCCCG…	867	probable WRKY transcription factor 75	Hevea brasiliensis	2.1E-87	93.62%	1217035790	XP_021657832	GO:0003700;GO:0005634;GO:0006355;GO:0043565	DNA-binding transcription factor activity;nucleus;regulation of transcription, DNA-templated;sequence-specific DNA binding	Molecular Function;Cellular Component;Biological Process;Molecular Function	1626.61	9.79466	0.621479	15.7603	5.83942e-56	2.1079e-53	6	5	6	0	3658	3583	3290	2467	4.25	3249.5
	CL18561Contig1_RRIM600_Salgado	Salgado et al., 2014	GACTTTTTATTTCTTTATGTAAATACCATCACAGCAGGCCTTATTGCTCTACTTCTTTTTGTCTTACTGCTATGCAGTAAGGAGGTCTGTAGTTGCCAAGAAACGTCAAGCACCCAAACCCGATGGTGCGTGGCCTTTAATTGGTCACCTCCCATTGTTAGCAGGATCCCAACTTCCCCACATAATGTTGGGAGACCTAGCTGACAAGTATGGACCAATCTTCACCCTTCAGATTGGCGTGCATAAAGCCTTGGTAGTGAGCTCCTGGGAAGTGGCCAAGGAATTGTTCACCAGCAACGATATAGCCACGGCCAACCGTCCTAATTTCACTGCAGCGAAGTACCTGAGCTACGATGGTGTCATGTTCTCGTTTGCACCATATGGAGATTATTGGCGAGA…	688	cytochrome P450 CYP82D47-like	Manihot esculenta	5.3E-69	72.79%	1216255252;1035921265	OAY50855;XP_021611521	GO:0005506;GO:0016021;GO:0016709;GO:0020037;GO:0042343;GO:0055114	iron ion binding;integral component of membrane;oxidoreductase activity, acting on paired donors, with incorporation or reduction of molecular oxygen, NAD(P)H as one donor, and incorporation of one atom of oxygen;heme binding;indole glucosinolate metabolic process;oxidation-reduction process	Molecular Function;Cellular Component;Molecular Function;Molecular Function;Biological Process;Biological Process	114.284	9.79411	1.46773	6.67298	2.50664e-11	3.89271e-10	0	0	0	0	69	67	176	602	0	228.5
	CL1306Contig5_PB260	Duan et al., 2013	TCGAGCTTATATCATCTTACAGGCAGTGGACACCAATAGGCATAAGCTTGACATTAATTTGGCCAACCTGGCTGTCAACAAAATCCAAAATCATGCAATAAATGAGTTGGTAGATCCATGTCTTGGGTTCAAGAAGGATTATGCAGTGAGGAAGATGGCAACATCCATTGCAGAATTGGCTTTCCGATGCTTGCAACAGGAGAGGGATATGAGGCCTACCATGGGAGAAGTCTTAGAGGCACTGAAAAAAATTGAGAAGGAAGATTACGGATCAGAGAAAGCAGAGATTCTGGATATAAAGGAGGATGATGTTGGGCTTTTGAATCATGTCCCTCCATTTTCACCAGACTCAATTGAGACAACTGACAAATGGGGGAAGATGATGAGAACACTGTGACC…	476	LEAF RUST 10 DISEASE-RESISTANCE LOCUS RECEPTOR-LIKE PROTEIN KINASE-like 1.3 isoform X3	Hevea brasiliensis	2.1E-85	100.00%	1217008847	XP_021643893	GO:0004715;GO:0005524;GO:0016021;GO:0018108;GO:0030247	non-membrane spanning protein tyrosine kinase activity;ATP binding;integral component of membrane;peptidyl-tyrosine phosphorylation;polysaccharide binding	Molecular Function;Molecular Function;Cellular Component;Biological Process;Molecular Function	293.97	9.79225	0.948344	10.3256	5.3964e-25	3.42751e-23	0	5	0	0	575	724	585	463	1.25	586.75
	Hb_000319_100	Makita et al., 2018	CTAATATTAATAAACACGGATAGAGATATCAATAGCTGAAGCAATAGGAGTGGCAGAAGCAGGAAGAGTCGCCAAGCACATTATTTTGGCAAAGTTCAAAGAAGATGTTTCAGCTGAAGAGATTCAACAACTCATAAAGGGATATGCCAATCTCGTCAATCTTATTCCACTCATGAAGTCGTTCCGTTGGGGCACAGATGCAGGCATTGAGAACCTGACAGAAGGTTACACCCATGTGTTTGAATCTACCTTTGAGACAACACAAGGAATTGCAGAGTACGTAGCTCATCCTGCTCACATTGAATATTCCAATCTTCTCGCCCCTGCTCTGGAGAAAGTCCTTGCAATGGATTACCAGTCCAATATCGTTCAACTCTAAAATTGCACTTCT	391	stress-response A/B barrel domain-containing protein HS1-like	Hevea brasiliensis	8.1E-81	99.16%	1217018540	XP_021648893	GO:0005829;GO:0005886;GO:0009865;GO:0042742;GO:0050832	cytosol;plasma membrane;pollen tube adhesion;defense response to bacterium;defense response to fungus	Cellular Component;Cellular Component;Biological Process;Biological Process;Biological Process	113.855	9.79198	1.05837	9.25193	2.20468e-20	9.65299e-19	0	0	0	0	224	224	269	194	0	227.75
	Hb_003302_010	Makita et al., 2018	CACAAAATTCCTTTTTATAAATTCCTTTGCTTTCTATGTCCCAACACTTGAGTTTCTAACAAAGAAAAATGTTTTCCTTAGTCATGAAATCTCTCAAATCTCTCTTAACTCCTCTTCTGCACCGCTACATCCATGAAGATTTCCATGCAGTTGTTGCTAAGATGACCATCATCGACACTTTTCTCTTCCTTATTGTGCACTCCATTGATAAGCTGGGAATATGGCCAAAGCTACCTGTGTTCTTAGGCCTGTTTTATCTGGGTATCCGCCGCCACCTTCACCAGGAGTACAACTTATTGAACGTTGGGAAAACTCCCACCGGCGTTCGCTTTAATCCCGTCGATTATCCTTACAGGACAGCCGACGGAACATTCAATGATCCCTTCAATGAAGGTGCTG…	2145	alpha-dioxygenase 1	Hevea brasiliensis	0.0E0	100.00%	1217044125	XP_021662121	GO:0004601;GO:0006979;GO:0020037;GO:0051213;GO:0055114;GO:0098869	peroxidase activity;response to oxidative stress;heme binding;dioxygenase activity;oxidation-reduction process;cellular oxidant detoxification	Molecular Function;Biological Process;Molecular Function;Molecular Function;Biological Process;Biological Process	16444.1	9.77688	0.381307	25.6405	5.40278e-145	3.65965e-141	56	34	44	19	40533	32916	26627	31324	38.25	32850
	CL1Contig19607_PB260	Duan et al., 2013	GGCACTCAACATTAACAGTCCATAGTTTCATTTCCTTTTCTCTCAGTTTGTTATCAGATTTCTGCTGTACTAATTAAGAAGGGGAAAGGAAAAAATTAGCATAAGAATGGCCTCTCGTTTATCTTTTTCTTGTATGGTTTTGAAATTATTGTTTCTGATTTTCTCAAGCTTGCCATGTCAAGCACAACTTTCTTCCAATTTCTATGACAATACGTGTCCTAATGCATTGAGTACTATTAAGTCAGCTATTGATGCTGCAGTCTCGAGTGAGCAGAGAATGGCTGCTTCGCTCATTCGCCTTCATTTCCATGACTGCTTTGTTCAGGGTTGTGATGGCTCCATTTTGCTGGAAGATACAGCCTCATTTACTGGCGAGAGAACTGCTCGCAACAATGATCA…	896	lignin-forming anionic peroxidase-like	Hevea brasiliensis	0.0E0	100.00%	1217020803	XP_021650083	GO:0004601;GO:0005576;GO:0006979;GO:0020037;GO:0042744;GO:0046872;GO:0055114;GO:0098869	peroxidase activity;extracellular region;response to oxidative stress;heme binding;hydrogen peroxide catabolic process;metal ion binding;oxidation-reduction process;cellular oxidant detoxification	Molecular Function;Cellular Component;Biological Process;Molecular Function;Biological Process;Molecular Function;Biological Process;Biological Process	563.268	9.77649	0.949517	10.2963	7.32439e-25	4.59378e-23	6	0	1	0	970	1905	1037	587	1.75	1124.75
	CL1Contig3925_PB260	Duan et al., 2013	TAAAAGAATTGAAAGAATTGGATTTGATTAAGTTTTATTAAAAAAAAAAAATAATTGATTTATTGTGATATAAAATAATTTATTCAAATTCTATAGCCTAACTATAATTGATTTCTCCATATGGGAGCAATGAATTGAATAAATTATAGAATTTAATCATCTTTATTTTCATCTGGTCTGTAGAGTTGCACTGGACGTCCATTTGTTGGCTGTGTTGGTCTTGCATTTGTGTCGGAGTCATCATGAACCGCTACGCGAAGCAATCTCACTTGTTCTTTGGTAACAGTCCTCACCTTTCTGACAATGGTCCAGAGGACATTTTCAGTGCAAGGAGGAGTTGTAAGAGATCCCATGTATCTATAATACTTTCTACTACCTATCTTGATGTCTTTTGGGTTA…	797	alpha carbonic anhydrase 7-like	Hevea brasiliensis	6.7E-134	95.81%	1216959833;1217045758	XP_021676416;XP_021662956	GO:0004089;GO:0008270	carbonate dehydratase activity;zinc ion binding	Molecular Function;Molecular Function	275.084	9.77611	1.23652	7.90617	2.65439e-15	6.94835e-14	0	0	1	0	165	246	840	947	0.25	549.5
	Hb_000022_270	Makita et al., 2018	ATGGCAATGAGCTTCAAGAACTGGCGCAACTCATCATGCAGAGAAACTATCTATCTGGGCAGGAACCAACTACAAGTAAAAGGTGAAAAGGATGAAGCTAATTATAAACCCAAGTGGCATAAGTTTTGGAGAAAAATCTACAGGGAGAAGAAGAAAATTTTTAGTGCTCCTGTTACATTGCAGGCTTCTTATGATCCAGATGATTACTCTCAGAATTTTGATCAGGGAACTGGGTGGGCAGAGCCTGATAATCTTTCTCGTTCTTTCTCAGCTAGGTTTGCTGATCCTTCAAGAATCTTGCAAAAGAATTCTAGTGTTAGATGTGTCCGGGGAGTTTGA	339	serine/threonine-protein kinase AFC3	Hevea brasiliensis	2.7E-79	100.00%	1216996916	XP_021637681	NA	NA	NA	531.777	9.77547	0.792641	12.3328	6.03323e-35	7.57621e-33	0	5	1	0	1363	992	1038	856	1.5	1062.25
	Hb_106204_010	Makita et al., 2018	ATGGAAAACACCATTGAAGAGTTTGAAGATGCTCTCTCCTTTTGTGATCTTTCTGATCTCTGCGACATTGAAATCGAACCCAAAAATGAGATTCCAGGCTCCCCTTCAAACCAAGAAGACTTCTTCGAGTTCTCCACCTCAGAAACAAAGTCTACAATAGTAGATGACAATATCATTTTCTGTGGGAAACTCATTTCTTGCAGAACAGAAGATTATCCAAGAAACCCACCTCTCCCATCATCGATAACCTCATCATCTTCTTCTCCTTCGTTGCTAAGCAAAAACAAGATCAATACTTCAAGTTCATTCTCCAGGCATTCTTCAAGGAGTGGTACTTCTCGCTGCCCGTCCGCCAATTCCAGGAAACACAAGGTTATGATTGGACTGGCTAAAATTCCA…	609	hypothetical protein MANES_10G043900	Manihot esculenta	8.5E-72	80.20%	1035909216	OAY38811	NA	NA	NA	112.472	9.77388	1.06746	9.15624	5.37373e-20	2.26499e-18	0	0	0	0	182	274	230	213	0	224.75
	Hb_005066_050	Makita et al., 2018	ATGTCAAATGGCAGACTTCTTGACAAGAAATCTATGGGAGAAGATCTTTTCTGGGCTATAACAGGTGGTGGAGGAGCTAGCTTTGGTGTAGTTCTGGCATATAAAATAAAAATTGTTCGAGTTCCAGAATTAGTAACCGTTTTCCTGGTTCGAAGAACACTGGAACAGAATGCAACAGGTATTGTGTGTCGATGGCACAAGCTGGACGAAGATCTCTCCATCAGACTTGTCCTAGATGTCGTTAACGGAAGTCAAAGTGATGGAAAGACGATAAGGGCTACATTTCGAGCCCCGTTTCTTGGAGATTCTGCAAGACTTCTTTCAGTGATGAAATCGAGCTTTCCTGAACTTGGTTTGGTTCAATATGATTGTATCGAAATGACTTGGCTAGAATCAGTC…	486	berberine bridge enzyme-like 8	Hevea brasiliensis	4.3E-96	92.64%	1216931653	XP_021635381	GO:0050328;GO:0050468;GO:0055114;GO:0071949	tetrahydroberberine oxidase activity;reticuline oxidase activity;oxidation-reduction process;FAD binding	Molecular Function;Molecular Function;Biological Process;Molecular Function	846.24	9.76933	1.01046	9.66816	4.11708e-22	2.07661e-20	0	9	1	0	1901	1690	853	2316	2.5	1690
	CL24265Contig1_PB260	Duan et al., 2013	AAGTGTGGTACTTGAAGAATGAACATTGCAAAAGCAATAGAGCTTAATTCTTTTGTTAAAAATGGAAGGCAATTACGAAGCCAGAGCTCAGCTTACCCTACGTAAAGGCCTAAATTCACTTAGATCCTTTCAACAAATGCCTTGACAATAGAAACCCATAACAAACACAAGCAAAATCTAGCACTATAAATATCATAGCATTGGCTGGGAAAAAAAATCTAACCCTCAAACAAAAAGAAGAGACAAGAAGAACCAAAGGCGAAGTGCCAGAAGTTGTCATTGTGCCCTGCAGGATGGCATCGCCTTTGGGAGCCTTGTCTGCCACATTATTATTGCTCTTAGCTATTGCATTGGCTAATTGCGAAGCAAAAGCTATGCACTCTGCTCTCCATGCAGTTG…	684	Alpha-expansin 3 precursor, putative	Hevea brasiliensis	1.8E-74	100.00%	1216935732	XP_021657647	GO:0005576;GO:0005618;GO:0009664;GO:0016020	extracellular region;cell wall;plant-type cell wall organization;membrane	Cellular Component;Cellular Component;Biological Process;Cellular Component	112.061	9.76745	1.20952	8.07549	6.72047e-16	1.88383e-14	0	0	0	0	351	242	85	218	0	224
	CL16424Contig1_PB260	Duan et al., 2013	CTTCGGTTATTGCCAGATCTTTCATCAAGCATTTTATATCTAAGTGTGGATGGATTAACAGCACAAGAAACCATCCCAAATCCATTTGGAGCAAACACTACCAGACCTTCATCATTGACTCTGGTAAATTGCTTGAGATTGTTCGAGGTTCAAAGCAAAAAACTTGACAGCATTTGCAAGGCTGACAAGTTATCTGCACTACTTGTTAAGGCACAGCGTCTCAGGGACTCTTAGTCCAAGCTCTCACATATCCATGTGTTTAGCTGGAACTGAAATTCCAGGTTGGTTCAACTATCAGTCCCCAGGTTCTTCATTAGAAATGCATTTGCCTCCATATTGGTGGGCTACCAAATGGATGGGATTTGCATTTTGTATAGAGTTCGGATTCCATGAGCCTCT…	883	TMV resistance protein N-like	Hevea brasiliensis	1.0E-157	97.80%	1217012320	XP_021645665	GO:0007165;GO:0043531	signal transduction;ADP binding	Biological Process;Molecular Function	111.384	9.7603	1.18779	8.21719	2.0833e-16	6.17652e-15	0	0	0	0	157	299	326	109	0	222.75
	CL7359Contig2_PB260	Duan et al., 2013	TTGATTTCGCTCGCTAATTCCTCTCTTGGGGGATTTGATTTTCCCGGATGCTCATGTCGTCCCGGTGGTCCCGCCACCACCGCCGCCTCCACCAACGTTAGCCCCAGTAGCCACCCTGGACCCACCACCACTAGGCGACGCGTTGATGCCGCAGATTAAGTCTTCTACCTTTTCCGACTATTATGATGTTGTCTCTGACGAAGAAGACGCTCTTAACGGCTCTTCCGCTGGGTCCCATCACCACCACCACCACCACCACCATCATCATCCTTTGATCAGGTATCTTCTGTTCCGCAGAAAGTTATTCTTCTTTCTTCCTGAGGCTTGGCTGCTCGCTCTCGAGGATGGTTGCCATTGGATTGCCACCGTGGTTCAGAGTTTGAGATCCTGTAAAAACAT…	2222	GDP-fucose protein O-fucosyltransferase	Hevea brasiliensis	0.0E0	99.76%	1216988211	XP_021691109	GO:0006004;GO:0016021;GO:0016757	fucose metabolic process;integral component of membrane;transferase activity, transferring glycosyl groups	Biological Process;Cellular Component;Molecular Function	278.289	9.75834	0.928275	10.5123	7.57909e-26	5.15504e-24	0	0	1	0	466	615	621	523	0.25	556.25
	Hb_164162_010	Makita et al., 2018	ATGGAAAATCCACCCCCTTACCAACAAAAATATGTGATGGTGAACAGTAATCATCAAGCAAATCTAAGACCTCCTCCCCAGAGGAGAAACATTCCTAGGTACCACTCAAGCTATCCTGGTAAATCCAGTGGAAGCTTTTGCCTAAAATGTGTGTGTTGTTGTTTTCTCTTCTGGTTTGCTTTGATCGTCCTTCTTGCTGGTGCTGCTTTTGCTCTTTACAATATGTTGCAGCCTGAAATCCCTCGCTATAACGTTGATCGTTTCGATGTCAATGCCTTCAATGTTCAGCAAGATTTTAGTCTTCATGCTGAATTTGTTGTTACTGTTAAATCTGATAATCCTAACCAGCACATTGGCTTCCAATATGGCAAGGATAGCTCTGTTGTTGTAACATACAGA…	711	NDR1/HIN1-like protein 6	Hevea brasiliensis	2.3E-161	100.00%	1216940420	XP_021666330	GO:0016021	integral component of membrane	Cellular Component	111.219	9.75611	1.05896	9.2129	3.17436e-20	1.36605e-18	0	0	0	0	181	228	248	233	0	222.5
	Hb_005000_310	Makita et al., 2018	ATTCTTTTTATCCTTTTCATAAGCAGGGGCCTTCATAAGATCAAACTCCATTGGTTCTTGAACATCTATGGGTTTATCGCTTTCGTTACTGTATTCAGCCTGGGAAGAAATCATACGACGCAGCTTCTTTCGTTTAACCTACAGCTTCTTTACTTTCATTCGTAGGCATGGTGGTATCCCCTTTAGAGCAGATAGCTTCAAGAAATCTGATACAGAAACCATGACCAACCCAGTCAAGTCCAATTCAAGAAAAAGCAAAAATTCTATAAACCTGAAGAATTGCAAACCCGACAATGTAATGCTTGACAGGAGTTTATCATTCAAGGATCTAGTTCAAGACAATGGCAGCTCGGGTTTAGATAGAGATAAATCAATACATAAGCCAATGCCAGCTCGTGA…	1675	IQ domain-containing protein IQM1	Hevea brasiliensis	0.0E0	91.79%	1217020963;1217020961	XP_021650163;XP_021650162	NA	NA	NA	1542.38	9.74904	0.555258	17.5577	5.19787e-69	3.30688e-66	0	0	4	6	3654	3179	2635	2861	2.5	3082.25
	Hb_000836_400	Makita et al., 2018	TAGCTAGCTTCAGAATTCTCCGGCATTCCTGACTTGAGAATTCCAGTTTATTTGTATTCGGCATTGTCTGTAGTCTTTGAGTAGCTTTGCACAGAAATCAAAATGGTTAGTGGCCAGCTTTTGTCTAGGATCGCAACCAATGAGGGACATGGGGAGAACTCCCCTTACTTCGATGGATGGAAGGAATACGATGGGAACCCCTTTCACCCAACTGATAATCCCGATGGAGTCATCCAAATGGGCCTTGCAGAAAATCAGCTTTCCTTTGATTTGATTACAGATTGGATTAAGCAAAATCCAGAAGCCTCCATTTGCACTGCTGAAGGAGTTGATAAGTTCAAAGATATTGCCAACTTCCAGGATTATCACGGTTTGCGGGAATTCAGAGAGGCTATTGCC…	1781	1-aminocyclopropane-1-carboxylate synthase 1	Hevea brasiliensis	0.0E0	100.00%	766944438;1217009232	AJT35545;XP_021644099	GO:0016847;GO:0030170;GO:0042218	1-aminocyclopropane-1-carboxylate synthase activity;pyridoxal phosphate binding;1-aminocyclopropane-1-carboxylate biosynthetic process	Molecular Function;Molecular Function;Biological Process	3778.86	9.7426	0.638191	15.266	1.28902e-52	4.0445e-50	6	5	19	3	8566	9815	5425	6393	8.25	7549.75
	Hb_003754_050	Makita et al., 2018	ATGGGTTGTTTTGGCGAGCGAAGCTCTGAAAAGAAACCAAACCCATATCAAACACCTGCTGGAGGAGCTAATCCTAATCATAAAGTTCATGGCGGTGGAGATAAAAAAAGCAAAAGTCGCAGCAAAGGTAGCCGCGGCCGTGCAGATAGAGCAGATCTGCATGTTGATGCTGCAGGCTCTGTCAGTGAAGCCTGTATTAGTATTATTCAACTTGTTGCGCCATGTTGTCAAGCGGAGGAGATGGAGACGGAGGAGATGGAGACGGGGGAGATGGAGGAAACGGAGGCGGCTGTTGAGTGTTATCATGCAACAATTCAATTCTTGTTATTATAA	333	hypothetical protein MANES_18G115600	Manihot esculenta	3.9E-6	80.00%	1035894286	OAY23890	NA	NA	NA	110.086	9.74186	1.15095	8.46421	2.57886e-17	8.38874e-16	0	0	0	0	273	275	106	227	0	220.25
	CL3331Contig3_PB260	Duan et al., 2013	AAGAAAAACCCATCCATTAATGCCCTTCTCTCGGATATTTGCATTGCAACCTCAGCTGCCCCAACTTATCTTCCAGCACACCGTTTCGAAACCAAAGATTCCACAGGAAAAGTGAGGGAATTCGATCTTATTGATGGAGGCGTGGCTGCTAATAATCCGGCTTTGGTGGCTATGAATGCTGTGATGAAAGAAATTAACCGCGATAACGCAGACTTCTTCCCCATAGAGCCAACAGACTATAGCCGATTTCTGGTGCTATCCCTGGGGACGGGTTCACCAAAAAGTGAAGAAAAATATCATGCTGACGATGCGGCTAAATGGGGTTTGTTGGGATGGTTAACCAGTGAACACTCCACTCCGTTGGTGGATGTGTTTATGCAAGCCAGCAGCGACATGGTT…	519	patatin-like protein 2	Hevea brasiliensis	1.2E-102	93.83%	1216966131	XP_021679673	GO:0016042;GO:0016787	lipid catabolic process;hydrolase activity	Biological Process;Molecular Function	1145.35	9.73495	0.770602	12.6329	1.39049e-36	1.89938e-34	6	5	1	2	3330	2986	1919	914	3.5	2287.25
	CL11697Contig1_PB260	Duan et al., 2013	GACGTCTACTTCTTCTTCTTGTTCTTGTTTTCTTTCTTTTGTATGCACTACTTATTTCCATGGAAAAGTTTCAAATGTTATTTCCTTTTTCATCGACAGGGTCGCCTTCTTATCCTGCATCGTCAACCATGACAAATTCTCATGTTTTTAACAATTTTCAAGGGGATACTTCAAATGGGTTCTTGGGGTTGAAGATGGACAATCAAGCAGCAGCACTACTACCAAGAACAGAATTCAAGGACCTTAACTCATCATCACAAAGTGCAAGCTTTGCAAGTGGGTCTGAAACTGAGCTAAAACCAGGCAAAAAGAGGGGGAAAAGAAGATTAGAAAACCCAGATATGCTTTTCAAACTAGGAGCCAAGTTGATATACTCGATGATGGTTATCGGTGGAGGAA…	712	probable WRKY transcription factor 75	Hevea brasiliensis	2.0E-68	100.00%	1217035790	XP_021657832	GO:0003700;GO:0005634;GO:0006355;GO:0043565	DNA-binding transcription factor activity;nucleus;regulation of transcription, DNA-templated;sequence-specific DNA binding	Molecular Function;Cellular Component;Biological Process;Molecular Function	1070.08	9.7348	0.634913	15.3325	4.6387e-53	1.48377e-50	6	5	3	0	2544	2299	2016	1688	3.5	2136.75
	CL1Contig9811_PB260	Duan et al., 2013	CATACGAACCTTCCTTTCCCTAATAAACTCCCTAACAAAAAACTACCTACCACCCGTAAGAAGAAGAAAGAAGAAAAAAAAAGAGAAAAAAACCACACCGACAACCTCAAGCAACGCAACAGAAGAACAGAGCACTTACCTTAATCGTAGATTTTCTCTTGTCTGTAATCTTTCTTTAGGTTTCAGGAAATGAACGGACAAAGTGAGACCGATTTTGCCCTTCTTGAATCAGTTCGGTGGCACTTGCTAGGAGAATCCATGGCTTCTTGTAATAATTCAACCCCTGCTCTTCCTGCCACTACCCCTGTATATTGCAGGAGCTCAAGCTTTGGCAGTTTGTACCCTTGTTTAACGGAAACTTGGGGCGATTTGCCACTCAAAGTCGATGATTCTGAAGAT…	1096	ethylene-responsive transcription factor 2	Hevea brasiliensis	3.2E-133	100.00%	1216958486;494319625	XP_021675708;AGL34965	GO:0003677;GO:0003700;GO:0005634;GO:0006355	DNA binding;DNA-binding transcription factor activity;nucleus;regulation of transcription, DNA-templated	Molecular Function;Molecular Function;Cellular Component;Biological Process	1948.81	9.72851	0.688227	14.1356	2.29137e-45	4.87718e-43	6	0	10	2	3399	3907	5538	2729	4.5	3893.25
	CL16293Contig1_PB260	Duan et al., 2013	TAGTACTTTTTTTTTTTTTTTTTTTTTTTTTTGTATAATTTATGCATTAAATATAATTAGACAAGTATTACAAGGTTTGTCAAATAATAATATCTTGTGTTGAATGAAGAGTAACTACGAATTAATGGTAACCTATTTAATACTAATATGTCACTATACAATCAAAACTTTTCCAACCTTCTCATCTCTTACCCTTTATTCTTCTGTGTCTTCATTTCCCTTCAAAAGTACACCCAACAAATCATAGAATTATCTTTGCTCATTATTGTCTTCGTCAATGAGTGATAGATATGTATTCTTCCTTTTGGAAAAATTTGGCCCGCCCTGGAAATCTTTTGTGTTTCTGTTTTCCAGGTTAGCGGTCAAAAGTCCTGAAAGATTCCCTGGATGTTCAAATTC…	452	NA	NA	NA	NA	NA	NA	NA	NA	NA	474.216	9.72507	0.966509	10.0621	8.12778e-24	4.69138e-22	0	0	1	2	1351	970	1115	355	0.75	947.75
	Hb_002186_070	Makita et al., 2018	ATGCCTATCAGATTCAGAACTTTTGGTTTCCATTACTTCTCACCCTGGTTTTTGTTATTTCTGCATCTTCCTTTTTCATATGCAATTTCATTCGATTACCCTAATTTCTCAAACTCTCAAAACCTGAACTTAACCGGCGATGCTTTACACATCGATGGAATTATATCACTCACCAGAAACAGAGCTGACTCTAATCTTATTGATAGTGTTGGCCGAGCTGTGTACTCCCAAGAGATGCACCTCTGGGATGGATCTACAGGCAAATTTGCAGACTTTCTCACTCATTTTTCCTTTAATATATCGACGCTTACACGTCAAAATGGAGGCGATGGGTTGGCCTTCTTCCTCGCTCCTAATGGCTCTCAAGTTCCAGATGATGCTTGGGGAGGGTGCCTTGCG…	1974	L-type lectin-domain containing receptor kinase IX.1-like	Hevea brasiliensis	0.0E0	100.00%	1217010971	XP_021644978	GO:0004672;GO:0005524;GO:0006468;GO:0016021;GO:0030246	protein kinase activity;ATP binding;protein phosphorylation;integral component of membrane;carbohydrate binding	Molecular Function;Molecular Function;Biological Process;Cellular Component;Molecular Function	481.409	9.72451	0.843403	11.5301	9.30609e-31	8.93013e-29	0	0	3	0	1029	959	683	1178	0.75	962.25
	CL19781Contig1_PB260	Duan et al., 2013	GAACATTGTACTCTCTTATTCTCAATTACAAAATTTGCATATATACGATTTTTAGACATACCTGAATTTCAAGTATGAGATTGTGACCTCTAAAGGCAAAAGCAATGATCCCAAGCGCATTTAAGATATCAAAAGTCCTTTCTATGTCACTGGAAGCACGCACAGGGTTGTATGATACCCCAGGCATCCTACCTTCAGCGACAGAAACCGCCCATATAAGCGTACAATACCCAACAGCAGTGATGGCTCCAACTAGCGAAACACCAGCAATGGAGTTCATGTTTGGAAGCTGAGACAGAACAACTGCAGCGCACGTAAACACCAAGTACCATTCTACAGTTGTTAATGTCTTGACGTTGCATGTCTCCCCACATACTGTCTGGAAGAACATTTTTTGAT…	778	lysine histidine transporter-like 8	Hevea brasiliensis	5.5E-145	88.48%	1216959461	XP_021676220	GO:0003333;GO:0005886;GO:0015171;GO:0016021	amino acid transmembrane transport;plasma membrane;amino acid transmembrane transporter activity;integral component of membrane	Biological Process;Cellular Component;Molecular Function;Cellular Component	266.27	9.71489	1.08371	8.9645	3.11691e-19	1.22289e-17	0	0	1	0	584	712	631	201	0.25	532
	CL1Contig12575_PB260	Duan et al., 2013	GGGATAGACGAAGTGCGATTTGCAAAGAGAATACAGCAGACAAATATGGCTTCTATGCCTGGAATTCTCACTGACTGGCCATGGAAGCCTCTCGGAAGCTTCAAGCATGTGATATTGGCTCCCTGGGTCATTCAAAACCTATACTCGTACGTGGTTAGAGGAGAAAATGATTTGTCAAGCTTTCTCATTTTCCCATTTTTGTTGTGGAGAATGATCCACAACCAGTTATGGATTAGCCTTTCCCGCTACCGGACAGCCAAGGGCAGTAACAGGATCGTCGACAAAGGCATTGAATTCCACCAAGTAGATAGAGAAAGAAACTGGGATGATCAGATACTGTTCTCGGGGATCCTTTTTTACATCCTTTCCATGGTAATTCCGAAGGCCACCCATTTGCCT…	1314	protein ECERIFERUM 1-like	Hevea brasiliensis	0.0E0	99.24%	1217017473	XP_021648333	GO:0000170;GO:0005506;GO:0005789;GO:0008610;GO:0016021;GO:0055114	sphingosine hydroxylase activity;iron ion binding;endoplasmic reticulum membrane;lipid biosynthetic process;integral component of membrane;oxidation-reduction process	Molecular Function;Molecular Function;Cellular Component;Biological Process;Cellular Component;Biological Process	268.563	9.71461	0.989424	9.81845	9.37742e-23	4.99227e-21	0	0	1	0	315	579	621	632	0.25	536.75
	Hb_001534_020	Makita et al., 2018	ATGATGAAGAAACAATTTGCTATTCTGCTACCTCACCTTTTTTGCTCAGCTGCATTTTTCCCTCAAGGTCTAGCTCGGCCATGGTTGCAAGGGTTTGAAGATGAGGAACCTCAAGGTTTTGCACTTCCACCCATTCCCTCTAAAGTTGCAAAATGCTTGGGAGATTTCCACGTTGAAAAGAAATGTGTTGGTGAGATAATTGCATCAATTTGGAATCACAAGGTTTCGGTTGATCCAGAATGCTGCAGCTCAGTTGACGAAACGAGTGAAGATTGTGCTGGAACTATATTTGCCGGCCTTAGCCATTCCTTTTTTACAATTGTTTTGAAAAATTATTGTGCTCATCATAAATAA	354	Prolamin_like domain-containing protein	Manihot esculenta	5.1E-49	77.59%	1035910921	OAY40515	NA	NA	NA	107.941	9.71349	1.1982	8.10672	5.20032e-16	1.47859e-14	0	0	0	0	336	235	88	205	0	216
	CL7505Contig2_PB260	Duan et al., 2013	GCCAGAAGCAGCCAAAGAAGTGATGAAAATCCAAGATGTGCAGTTCGCTAATAGACCCCTTGTCCTCGTAAACAAAAATGGTGGCTTATAATGGTAATGACATTTTAGTTGGAGTTTACGGAGATCAATGGAGACAACTAAGAAAAATTTGCACATTGGAGCTTCTTAGTGCCAAACGTGTGCAATCCTTCAAAGCAGTCAGGGAAGAAGAGGTATTAAATTTTGTCGGGTTCCTTCATTCAAAGGTTGAAACACCAGTGAACCTTACTCATTTGCTTTTTGCTTTAAGCAATACCGTGATCGCAAGAACCTCCATTGGTAAGAAATGCAAAAGCCAAGATGCTCTCTTGAGAATTATGGACGACTTAATTGAGGCATCAGCAGGTTTCAGTCTGGCTG…	1727	premnaspirodiene oxygenase	Hevea brasiliensis	0.0E0	97.78%	1216985008	XP_021689449	GO:0005506;GO:0016021;GO:0020037;GO:0047085;GO:0050592;GO:0055114	iron ion binding;integral component of membrane;heme binding;hydroxyphenylacetonitrile 2-monooxygenase activity;4-hydroxyphenylacetaldehyde oxime monooxygenase activity;oxidation-reduction process	Molecular Function;Cellular Component;Molecular Function;Molecular Function;Molecular Function;Biological Process	4217.41	9.70903	0.864453	11.2314	2.85881e-29	2.47331e-27	17	9	16	0	9651	11808	7392	4847	10.5	8424.5
	Hb_007951_090	Makita et al., 2018	ATGGAGAAAGATCAGGCTAGCTTTCAAGAATCAAGAAGAAAAGAAAGAGAAGCAAAGATGAAGAATAATGGGTCCTTGCCTTCTCAATACCCCAACTCCAAAACCTTTGAAGCAAGAGAAGATGCTCGCAGTTTCAAGGAAGAGAGAGCTCCTGTTACAGAGAAAAAACCACCAGAAAAGCTAGAGAGCAAGCCATCCATGGACATCAATGAAAGTGCAGAGGCATTCATCAAGAAATTCAGGCAACAACTTTTGATCCAGAGGCTCGAATCCATCGAGAATTACGAGAAAATGCTACAAAGAGATACGATTTATCATAATGATGAACTCAAAATATAA	339	DUF761 domain-containing protein	Manihot esculenta	9.0E-28	81.93%	1035923256	OAY52845	NA	NA	NA	106.86	9.70003	1.30704	7.42136	1.15928e-13	2.48869e-12	0	0	0	0	374	294	121	65	0	213.5
	Hb_005503_010	Makita et al., 2018	CTAATATTAATAAACACATATAGAGATATCAATGGCTGAAGCAAAAGGAGTGGCAGAAGCAGAAAGAGTCGCCAAGCACATTATTTTGGCAAAGTTCAAAGAAGAAGTTTCAGCTGAAGAGATTCAACAACTCATAAAGGGATATGCCAATCTCGTCAATCTTATTCCACCCATGAAGTCTTTCCGTTGGGGCACAGATGCAGGCATTGAGAACCTGACAGAAGGTTACACTCATGTGTTTGAATCTACCTTTGAGACTACACAAGGAATTGCAGAGTACGTAGCTCATCCTGCTCACATTGAATATTCCAATCTGCTAGCTCCTGCTCTGGAGAAAGTCCTTGCAATGGATTACCAGTCCAATACCGTTCAACTCTAA	379	stress-response A/B barrel domain-containing protein HS1-like	Hevea brasiliensis	8.1E-80	100.00%	1216988158	XP_021691082	GO:0005829;GO:0005886;GO:0042742;GO:0050832	cytosol;plasma membrane;defense response to bacterium;defense response to fungus	Cellular Component;Cellular Component;Biological Process;Biological Process	629.048	9.68889	0.909208	10.6564	1.62759e-26	1.15336e-24	6	5	0	0	1276	1400	1296	1050	2.75	1255.5
	Hb_008221_010	Makita et al., 2018	ATGGCTTTTGTGGGTGCCAGCAGCAGCTTTATGCCCAAGACTATGTTGTGTTTGCCTACCTGCAAGCCATGCCATCAGAAACCTCTAGTCGTAAAATGTGCTAGACGAAATCGCCCAAAACCCAGATCCGGAAGCACTCCTCCACAAATTAATCGTGTTCTTAGAGCTGCGCGGATTCAATTTAGAGAAGAAGTCATTCTTGTTCCCAGCAGCTTGAATATTGTTGACGATACTAAGAAAACTGAAGTACTGGATGATGCTATTGCTTTGAAGTTTGGAGCTACTAATTAG	291	hypothetical protein JCGZ_13490	Jatropha curcas	8.7E-15	59.38%	643740406	KDP46044	NA	NA	NA	105.419	9.68018	1.27678	7.5817	3.4106e-14	7.83437e-13	0	0	0	0	309	333	70	132	0	211
	Hb_009398_010	Makita et al., 2018	ATGAGGTCTCTCAAGTTATTCTTTTTGCTGGTCCTGCTCGCAGCGTTTGCTGCCATTGCTCTCTCCACCACACCATCTGAAGAAGAATCATTCGTGGACGATAATGATGATGCCACGGAGGAAACTTCTGATATTCCTTGGCAGGAAAGCAAAGAAACAAAGTCTTCTTTGCGGGGAACAATGCGCTTTCTTGCCCAGAAAACCAGAGCTTCAGTGATGACATGTGACAAGTACCCTAGGGTTTGCCGAGCCAAGGGCAGCCCAGGGCCAGACTGCTGCAAGAAGAAATGTGTGAATGTGAGGACAGATAAGCTTAATTGCGGCAAATGTGGGAAGAAATGCAAGTATCCAGAGATTTGCTGCAAAGGGGTGTGTGTGAACCCAATGTCCAACAAGAAG…	1554	putative pectate lyase 2	Ricinus communis	0.0E0	83.05%	1391294545	XP_002518441	GO:0030570;GO:0045490;GO:0046872	pectate lyase activity;pectin catabolic process;metal ion binding	Molecular Function;Biological Process;Molecular Function	376.376	9.66849	0.848257	11.3981	4.27542e-30	3.94174e-28	6	0	1	0	837	719	831	617	1.75	751
	Hb_003858_080	Makita et al., 2018	ATGAAAGGAGGAGCTCATTTCCTTGTTGGTTTTGTCCTTCTGGCTTTGGCTTCATCATTTGCCTCTGCCTATGACCCTAGTCCCCTTCAAGACTTCTGCGTGGCCATTAAGGACGCCAAGGATGGCGTCTTTGTCAATGGAAAATTCTGCAAGGACTCAATGCTTGTAACAGCAAATGATTTCTCCTTTTCGGGTCTTAATATTGCTGGAAACACATCAAATCAAGTTGGATCAAATGTAACTCTCTTAAATGTTGATAAAATACCAGGACTCAACACTCTTGGTATATCCTTAGCTCGTATTGATTTTGCACCATATGGAGGTCTAAACCCACCCCACACTCATCCTCGTGCTACAGAAATTCTAATAGTCTTGGAAGGCACCCTGTATGTGGGTTTT…	663	germin-like protein subfamily 1 member 13	Hevea brasiliensis	6.0E-146	99.09%	1216990762	XP_021692435	GO:0005576;GO:0030145;GO:0045735;GO:0050162;GO:0055114	extracellular region;manganese ion binding;nutrient reservoir activity;oxalate oxidase activity;oxidation-reduction process	Cellular Component;Molecular Function;Molecular Function;Molecular Function;Biological Process	353.956	9.66795	1.12791	8.5716	1.02059e-17	3.4454e-16	0	0	0	2	660	658	228	1283	0.5	707.25
	Hb_007417_020	Makita et al., 2018	ATGGCAATGTCAATCTCTGTTATTCTTTCGTTACTTCTTACCCTTTTAGTCTCCTTTTCATCTGTGACTTCAGAATCAGTTGATGATAGCTTTTTGCAGTGCATTTCTTCTCATTCACAGAATCATTCCAAGCCAATTTCAGAATTTGTCCTCGCCAAAAATACCTCTGCTTACTCATCTGTCTTTCAATCCTCTGTTCGAAACCTCAGATTCTTGAACACTTCAACTACGAAACCTGAATTTATTATCACCCCATTTAATGAATCTCATATCCAGGCTGCCATTGTTTGTGCCAAGGCATATGATATGCAGATAAGGATACGAAGTCGAGGTCATGATTATGAGGGCCTGTCTTATGTTTCTGAAGAAAAATTTGTGCTGATTGATCTTGTCATTCTG…	738	berberine bridge enzyme-like 26	Hevea brasiliensis	4.5E-139	97.20%	1217025035	XP_021652256	GO:0050328;GO:0050468;GO:0055114;GO:0071949	tetrahydroberberine oxidase activity;reticuline oxidase activity;oxidation-reduction process;FAD binding	Molecular Function;Molecular Function;Biological Process;Molecular Function	1637.58	9.6656	0.76544	12.6275	1.48927e-36	2.0271e-34	0	5	7	2	3093	2694	1361	5938	3.5	3271.5
	Hb_061383_010	Makita et al., 2018	ATGCTAGGCAACAACCTTCCACCTGCTTCACAGGTTATCTCTCTCTATAAACAAGCTAACATCAAGAGAATGAGAATTTATGATCCAAATCAAGCAGCATTGCAAGCCCTTAGAGGCTCAAACATTCAACTCATGCTAGGTGTTCCAAACTCAGATCTCCAAAGCCTTACCAATCCTTCTAATGCAAACTCATGGATACAAAGAAATGTTCGAGCCTTCTGGCCAAGTGTCAGGTTCAGATATATAGCAGTTGGAAACGAAATTAGTCCAGTGAATGGAGGCACAGCTTCCTTGGCTAAATTTGTTTTGCCTGCCATGAGAAATATATATAATGCTATAAGATCAGCTGGTCTTCAGGATCAAATAAAGGTCTCTACCGCAATTGACGTGACCCTAATA…	978	beta-1,3-glucanase	Hevea brasiliensis	0.0E0	96.08%	1216996030	XP_021637217	GO:0005773;GO:0005975;GO:0006952;GO:0042973	vacuole;carbohydrate metabolic process;defense response;glucan endo-1,3-beta-D-glucosidase activity	Cellular Component;Biological Process;Biological Process;Molecular Function	104.131	9.66263	1.40299	6.88716	5.69168e-12	9.68107e-11	0	0	0	0	222	291	295	25	0	208.25
	CL24617Contig1_PB260	Duan et al., 2013	AATATAAAAACTTGACAGATATGATGTCAATCACAATGCTGTTTATGTGACTCCTTAACTAATGGTTGTTCTTGTTGGTCTAGAATTGTTTCTGAAGATAGTTCACCACATTCTTGTCGAGTTGGAATGTCTTTGTGAGAACATCAGGGTTAATTGGTGGATTTGATCCAAACACTGCATTTGCAATTGTGATGACTCCTGGGTTTTGACTGCTCAATGCAGCAATAGCTACTGCATTAGTTTTTCCAATATTGAATTGGAAGTGAATGAGACCAATTGGAAAACACAAAAAACATCTCCTGCATTTAGAACTTTGGTAATGAGGCGATTGGGGTTTGATGTCACAAAAACCCACATACAGGGTGCCTTCCAAGACTATTAGAATTTCTGTAGCACGAG…	440	germin-like protein subfamily 1 member 13	Hevea brasiliensis	6.9E-55	83.19%	1216990762	XP_021692435	GO:0004784;GO:0005576;GO:0005618;GO:0019430;GO:0030145;GO:0045735;GO:0050162;GO:0055114	superoxide dismutase activity;extracellular region;cell wall;removal of superoxide radicals;manganese ion binding;nutrient reservoir activity;oxalate oxidase activity;oxidation-reduction process	Molecular Function;Cellular Component;Cellular Component;Biological Process;Molecular Function;Molecular Function;Molecular Function;Biological Process	104.023	9.66039	1.17587	8.21555	2.11188e-16	6.25803e-15	0	0	0	0	281	264	91	196	0	208
	Hb_032410_010	Makita et al., 2018	AATATTATTAAAACAAGATAAGAGCATATCAATGGCTGAAGCCAAAGGGGTGCGAGAGCAAGAAGAGTCGCAAAAGCCACATTATTTTGCAAAGTTTCAAGAGAAGAAGTTTCAGCTGATTTCAGCTGAAGAGATTCAACAACTCATAAAGGGATATGCCAATCTCGTCAATCTTATTCCACCCATGAAGTCTTTCCGTTGGGGCACAGATGCAGGCATTGAGAACCTGACAGAAGGTTACACTCATGTGTTTGAATCTACCTTTGAGACAACACAAGGAATTGCAGAGTACGTAGCTCATCCTGCTCACATTGAATATTCCAATCTTCTCGCTCCTGCTCTGGAGAAAGTACTTGCAATGGATTACCAGTCCAATATCGTTCAACTCTAAAGTTGCAC…	403	stress-response A/B barrel domain-containing protein HS1-like	Hevea brasiliensis	1.6E-67	89.08%	1217046379;1216988156	XP_021663271;XP_021691081	GO:0005829;GO:0005886;GO:0042742;GO:0050832	cytosol;plasma membrane;defense response to bacterium;defense response to fungus	Cellular Component;Cellular Component;Biological Process;Biological Process	102.963	9.64784	1.08985	8.85244	8.56269e-19	3.24026e-17	0	0	0	0	219	225	244	136	0	206
	CL472Contig1_RRIM600_Salgado	Salgado et al., 2014	GACTGGAGTTTAGCGTTGCATTTTCAGCTGTCTCCATCTGTGGCCAATCCACAGCATGGAGGGTAGGTGAGGAGGATGCAGAGACTTCAAGGAGATTTATAGTGACAGGAGGAGAGCAGAGTTACTTCAGGATTGACAACAATGGAGGTCTCTATGAGTTGGTATGGTGCCCTGGTGAGTCCTGCACTGCCCCTAATTGCGGCAGGCCAAGATGTGGTTCTGCTGGTATTTTGATTGAGAACGGGAAGAGATTGTTGGCCTTGGATGGCTCTGCTTTTCCTTTCCGATTTAAGTCGTGGGAGGCAAGGCACACAGGGGATAGG	323	alpha-amylase/subtilisin inhibitor-like	Hevea brasiliensis	9.6E-65	100.00%	751813644	AJG01567	GO:0004866;GO:0008233;GO:0010951	endopeptidase inhibitor activity;peptidase activity;negative regulation of endopeptidase activity	Molecular Function;Molecular Function;Biological Process	1132	9.63698	1.23485	7.80414	5.99083e-15	1.49936e-13	0	9	3	0	4231	3532	981	300	3	2261
	Hb_008406_010	Makita et al., 2018	CTAAACCAAGCTTATAAGAACTTCACACCAAAATATCATTAGATAGAGAGATCTCAGAGGGAAATAAATGGAGCATCAACGATCAAGGAAATGGATTTTCAGAGGCAATGAAGTGTTGATTGAATCATCAGCTGTGAGTGTCAGAGGATACCTCAACCTTCTATATGATAATCTTAACAAAGATTCTCAAATGGCAGTGGTTCCTCTTGGCCATGGCGACCCTTCAGCATTTCCGTCCTTTAGAACTTCTCCTGTAGCTGAAGATGCTATTCTTGATACGATTAAATCAGCTAAGTTTAATGGCTATACTCTCTCAGTTGGTATGCATCCTGCGAGGAGGGCTATTGCAGAACATCTCTCTCATGACCTTCCATACCAATTATCTGCAGATGATATTTA…	1539	tyrosine aminotransferase-like	Hevea brasiliensis	0.0E0	100.00%	1216969091	XP_021681225	GO:0006520;GO:0008483;GO:0009058;GO:0030170	cellular amino acid metabolic process;transaminase activity;biosynthetic process;pyridoxal phosphate binding	Biological Process;Molecular Function;Biological Process;Molecular Function	1277.47	9.63402	0.549771	17.5237	9.44552e-69	5.91125e-66	0	5	2	5	2640	3118	2531	1919	3	2552
	Hb_004994_070	Makita et al., 2018	ATGGATTCTGCATTCCGCAGTTTGGAAATCACTATCTTATCCGCAGAAAATTTACGTCTGGAAGGAAAATCCGTGAAAAAAGACACGTTCGTTGTGGTGAAATTTGATCCTCTCAATTCTAAATCAACCAAGGCTGATCACGAAGGGGGGAGCAATCCTTCCTGGAATCAAAAACTCGAAATGGAGATGCCAATGCATGCTGGGTTTATTACCTTAGAAGTGCAATGCAGGATTAGCTCAGCGAATAGAGTAATTGGCACAGCTACGGTTCCTGCTTCTGACTTCTTGGGAGGTTATACCCCTGTAAATTATTTGCATTTCTTGAGTTATAGGCTGAGGGATTTGAGGGGTGAAAAGAACGGTATCATTAATATTTCTGTGAAAGTGAAGGGGGTAGCA…	579	BON1-associated protein 2-like	Hevea brasiliensis	2.0E-113	95.02%	1216979935	XP_021686833	NA	NA	NA	100.452	9.6113	1.05899	9.07596	1.12684e-19	4.61445e-18	0	0	0	0	231	188	215	170	0	201
	Hb_004800_040	Makita et al., 2018	ATGGAAGGAGGAGCAAGAGGAGATGGTGCAGGTGGAGAAATCCAAGCAAAATTTAACAAGTATGCAGCTGCTTGTGCTATAGTTGCTTCAATGATATCCATCATTTTTGGTTATGATACTGGGGTAATGAGTGGAGCCATGATATTCATAAAAGACGACCTGAAAATCCATGATACACAAGTGGAAGTCCTTGCCGGAATCTTGAATATATGTGCCTTAGTGGGTTCACTTCTGGCCGGAAGAACTTCTGATTACATTGGCCGGCGATACACAATTATTGTAGCTTGCATTATTTTCATGCTTGGTTCAGTTCTAATGGGATATGGTCAAAATTATGGAATCCTGATGACTGGAAGATGCATAGCGGGCATTGGTGTAGGCTTTGCTCTTATGATTGCT…	1521	probable polyol transporter 6	Hevea brasiliensis	0.0E0	100.00%	1216968022	XP_021680675	GO:0008643;GO:0016021;GO:0022857;GO:0032440;GO:0055085;GO:0055114	carbohydrate transport;integral component of membrane;transmembrane transporter activity;2-alkenal reductase [NAD(P)] activity;transmembrane transport;oxidation-reduction process	Biological Process;Cellular Component;Molecular Function;Molecular Function;Biological Process;Biological Process	100.415	9.60973	1.55789	6.16841	6.89808e-10	8.61059e-09	0	0	0	0	507	213	55	28	0	200.75
	Hb_002311_470	Makita et al., 2018	ATGACTTACGGGTATGATGGAGCCGAAGATGCAGCCCAAAGGAAGAAGAAGGTCGCCGTTATTGGCGTCTCATCAATTATCCTGGTTGCTATGGTAGTTGCAGTGGCGGTTGGGGTCAATGGCGACCCAAATGCTGGTGGTTCGTCTGCAGAATCCAGCTCTGCTAACCAGATATCCACCTCCTCCAAGTCAATACAGGCCATTTGCCAACCAACAGATTATAGACAAACCTGCGAGACAAGTCTCACCGAAGCTGCAGGTAACACCAGTGACCCTCACAAGCTTGTGCAGGCAGGTTTCCAGGTTGCCATTGATTCTCTTCGTGAAGCCATCAAGAATTCTACTACATTGCGAGAAGTTGCAGAAGACCCAATGGCAAAGCAGGCTCTTGATAATTGC…	1725	putative pectinesterase/pectinesterase inhibitor 28	Hevea brasiliensis	0.0E0	100.00%	1216995957	XP_021637175	GO:0005576;GO:0005618;GO:0016021;GO:0030599;GO:0042545;GO:0043086;GO:0045330;GO:0045490;GO:0046910	extracellular region;cell wall;integral component of membrane;pectinesterase activity;cell wall modification;negative regulation of catalytic activity;aspartyl esterase activity;pectin catabolic process;pectinesterase inhibitor activity	Cellular Component;Cellular Component;Cellular Component;Molecular Function;Biological Process;Biological Process;Molecular Function;Biological Process;Molecular Function	100.218	9.60482	1.16897	8.21646	2.09605e-16	6.21272e-15	0	0	0	0	126	121	293	262	0	200.5
	Hb_001863_050	Makita et al., 2018	ATGACAGGCTGCGAATTTGTACAGGAGCAACTTATCTATATTGATCTACGTCCTGTGAGAACGGATAGGAAGAGACAGAGAGTGGTGATCATTGCTCTAGTGGAGCTTAGCTTCATTTCGATGCTACAGCTAACCCAAGTTCAGCCGGTGGAACCTTTTCAATACAGATGTGGTGATGTTGGCGTATTCTGCAACTGCTCTTTTACACCTCAAAAGCCTTTCTTAACAAGCATCAACATGGAATTGCGGGGGGTTTCCTTAACAGGCCAAGTTAAAGTCAGCAATCCAAACAAGGTTCTCCCTCAAGTGCTTCCAACAGATTTACAGCCATGGGTTGCGACAATTATGCTATGCTTGTCGAGGATTTTGGGAATAATTGGTGGGTGCTTGTCAATTTGT…	630	wall-associated receptor kinase-like 8	Manihot esculenta	4.9E-35	54.35%	1216317996	XP_021601495	GO:0016740	transferase activity	Molecular Function	99.8627	9.59943	1.16093	8.26877	1.35352e-16	4.07798e-15	0	0	0	0	207	203	96	293	0	199.75
	Hb_005050_040	Makita et al., 2018	ATGGTTCCACAAGATGAAATGCAGTTATCCACCATTGTGCAAGGGACCGTGGGATACCTGGACCCAGAATACATGTGCACAAGTCAGCTGACCAAGAAGAGCGATGTGTATAGCTTCGGAGTAGTCCTTGTGGAGCTGCTAACTGGTAGGAAGGCATTTTATTTTGATGGGCCTGAGGAGGAGAGAAATCTGGCTAAACATTTTCTCTCTTCGATAAAAGCGGGTAAATTGTTTGAAATTCTTCAGAATCATATTGTGAACGAGGGAAACAAAGAGCAGTTCATGGAAGTAGCTCAGCTGGCGAAGCGATGTTTGTGTTTGAATAGGGAGGAAAGGCCTCCTATGAAGGAAGTAGCAATGGAATTGGAGGCTCTCCACATGATGAAGATGCATCCATTT…	546	wall-associated receptor kinase-like 16	Hevea brasiliensis	2.1E-100	88.40%	1217046660	XP_021663416	GO:0004674;GO:0005509;GO:0005524;GO:0005886;GO:0006468;GO:0016021;GO:0030247	protein serine/threonine kinase activity;calcium ion binding;ATP binding;plasma membrane;protein phosphorylation;integral component of membrane;polysaccharide binding	Molecular Function;Molecular Function;Molecular Function;Cellular Component;Biological Process;Cellular Component;Molecular Function	162.157	9.58558	1.06471	9.00301	2.19613e-19	8.74745e-18	0	0	1	0	345	392	345	215	0.25	324.25
	CL1Contig4513_PB260	Duan et al., 2013	CAAGTTCACAACTCGTGGCTCTTCTTTCCCTTTCATAGATACTATCTCTATTTCCATGAAAAAATCTTGGGAAAACTGATTGATGATCCAACTTTCGCTTTGCCTTATTGGAATTGGGATTCCCCCGAAGGAATGCGATTACCAGCCCTATATGCTAACCCTAAATCACCACTTTTTGACCAGTATCGCAACAAGAATCACCAGCCGCCAACATTAGTTGATCTTGACTACAATGGCACCGAAAACCCCACATCAAATCAAGATCAACTGTCTAGCAATCTTACCATAATGTACAGGCAAATGGTTTCTAATGGCAAGACTGCTAAGCTATTTCTTGGAAGTTCATACCGTGCCGGTGACGAACCAGACCCTGGAGCCGGTTCTATTGAGAACATCCCA…	1226	polyphenol oxidase, chloroplastic-like	Hevea brasiliensis	0.0E0	99.75%	1217019113	XP_021649193	GO:0004097;GO:0004503;GO:0046148;GO:0046872;GO:0055114	catechol oxidase activity;monophenol monooxygenase activity;pigment biosynthetic process;metal ion binding;oxidation-reduction process	Molecular Function;Molecular Function;Biological Process;Molecular Function;Biological Process	335.47	9.58257	1.07303	8.93038	4.24554e-19	1.64718e-17	0	0	0	2	329	391	890	1071	0.5	670.25
	CL24473Contig1_PB260	Duan et al., 2013	GGCCGGTGTCAATTGAAGCAGGAAATTCATATTTCAGTACACGACAAGAAGGTTAAACATTAAATTAATCAAACAAGAAAAAAGAGCAAGTGTTGCAATCCCATTAGGCATCATTTAGTAAACTGAGATGGAACACTTTATAGGGTGAGATTGAGATCTAAACCATCATCTTTCTCTTGCTGTTTCTTGTCTTCTTTCTGGTTACGAGGACGAGGAAAGACAAGAGGAAGAGGCCTTCTAAACTGAATCTCGTCAGTCATGAAATCTTCCCATTCGAAAGAAGGTACCCAACTTGAACTGGGCTGCGAATCATTTAATCTTTTAACCTTCTTCTTTCTCTCCTCCTCTTCCAACACTTGATCTTTTCTTCGATTATTACGGGCTTCCTGAAAGCCTCTA…	573	protein NIM1-INTERACTING 1-like	Hevea brasiliensis	4.7E-36	100.00%	1216959392	XP_021676187	GO:0010112	regulation of systemic acquired resistance	Biological Process	1100.06	9.5821	0.897125	10.6809	1.25049e-26	8.92722e-25	6	0	6	0	1743	2932	3030	1084	3	2197.25
	CL18559Contig1_PB260	Duan et al., 2013	AAAAACCCACATCTCCCTCCTCTTCTCTCTCGCTCTCTCCCTCTCTCTGAAGATTTTCATAACTATGTGCCAGAAATCTTCGCCTCCTGATTCTTGCAAAAGCCATTTAGAACCATCAACCAAAATAGACATACCTGACGTGCTAGCTCCTTTGGTCCCCGAGAATCCAACATGTCACCAACAGAAGCAAAATCCAGAAAAGACCCTTCTTTCTCCAGCAATTAATGAAGCAAAATGCATAGCCAATATTGCTCTTCCCATGATATTAACTGGTCTTCTACTCTATTCTCGCTCCATGATCTCCATGCTTCTTTCTTGGCCGCCGT	326	protein DETOXIFICATION 49-like	Hevea brasiliensis	6.6E-50	98.80%	1217017812	XP_021648511	GO:0006855;GO:0015238;GO:0015297;GO:0016021	drug transmembrane transport;drug transmembrane transporter activity;antiporter activity;integral component of membrane	Biological Process;Molecular Function;Molecular Function;Cellular Component	98.3163	9.58091	1.05419	9.08837	1.00535e-19	4.13605e-18	0	0	0	0	187	228	194	177	0	196.5
	Hb_002942_180	Makita et al., 2018	TTTCTCTACACTCCTTCTGTGTCCTCTAAGAGACTCTTTGATTTGGACGTTCCGGTGAACAACCATGGCTTGTATCATTCAACGTTCAACATTTCTAAACCATCGCCATCCAACAGCCAGTCGAGGAGTTTCGTGATTCCAGCACCTAGTGAGAAGATTGAGATGTTTTCGCCGGCTTACTATGCTGCGTGTACCGCCGGTGGGATTTTTAGCTGCGGCCTCACTCACATGGCTGTCACCCCTCTCGATCTTGTCAAATTGACCCATCAAAGTACAAGAGCATCACATCTGGATTTGGAGTCTTGCTCAAGGAGCAGGGAGTTAAAGGTTTCTTTAGGGGATGGGTGCCACGCTTCTTGGTTACAGTGCCCACAGGGTGCCTGCAAATTTGGATTTTAT…	1086	mitochondrial phosphate carrier protein 3, mitochondrial-like	Hevea brasiliensis	1.9E-64	58.91%	1217008393	XP_021643661	NA	NA	NA	337.972	9.58037	0.892258	10.7372	6.80672e-27	4.96395e-25	0	0	2	0	881	676	487	657	0.5	675.25
	CL4417Contig3_PB260	Duan et al., 2013	ACATCTCCTATCATCTCTATTTTTTTTTTCTTTTTTTAGTTTTCGTTTCTTCTTTCTCTTATTAGATTTAAGCACAACAAGAACATAAACAACTATGATGCAGGCTATCTCCCCTCCATCTCCCCTCAAGTTATTAGTCCCAACTCGGCCTCGACTCGCTCCAGTCACCCCCAATAAACTCATTCTTCATTGCATCTATCGATCGGATTCTGTCCAATTGCCTAATGGAGTTGGCTCCAGTCGAGCTGATTGGCAAAGCTCTTGCGCCATATTAGCGAGCAAAGTCGTTTCCCAAGAGCAACCTACTGATAAATCTAGTGAAGATTCACGTGGTGCTGATCATGTTGCTGCTGTGAACGGGCACAAGGCCTCTATTGATCTTGGTTTAGTCCCTCTTAA…	1595	arogenate dehydratase/prephenate dehydratase 6, chloroplastic-like	Hevea brasiliensis	0.0E0	99.77%	1216995428	XP_021636908	GO:0004664;GO:0009094;GO:0009570;GO:0047769	prephenate dehydratase activity;L-phenylalanine biosynthetic process;chloroplast stroma;arogenate dehydratase activity	Molecular Function;Biological Process;Cellular Component;Molecular Function	2818.35	9.57655	0.65292	14.6673	1.04453e-48	2.69684e-46	6	18	4	5	8065	7279	4305	2865	8.25	5628.5
	CL1Contig3975_PB260	Duan et al., 2013	GGGTGCAAACAATCAACTAGTTCCATATCATCTGCCTATCAACCAAAGAATATGAATACCTTGGAAGAAGATTGCAAGGATTTTACATAAGAGCAAGAAGCTCTGGTGGTCAAGTCATGGAATGTGATGAAGAAGAATGCTGCAGAATTGGGTCTTAAATTCTTCTTGAAGATATTTGAGATTGCACCATCAGCACAGAAGTTGTTCTCATTCTTGAAAGACTCAAATGTTCCTCTTCACCAGAATCCAAAACTCAAGCCTCACGCCATGTCTGTCTTTATCATGACTTGTGAATCAGCAGTTCAACTGAGGAAAGCTGGCAAAGTTACTGTAAGAGAATCCAGCTTAAAAAAATTGGGAGCTGTCCACTTCAAATACGGAGTTGTTGACGAACATTTT…	691	non-symbiotic hemoglobin 1	Hevea brasiliensis	7.0E-114	99.38%	1217003119	XP_021640945	GO:0005344;GO:0005737;GO:0015671;GO:0016363;GO:0019825;GO:0020037;GO:0046872	oxygen carrier activity;cytoplasm;oxygen transport;nuclear matrix;oxygen binding;heme binding;metal ion binding	Molecular Function;Cellular Component;Biological Process;Cellular Component;Molecular Function;Molecular Function;Molecular Function	98.1607	9.57642	1.57189	6.09232	1.11288e-09	1.33517e-08	0	0	0	0	561	25	98	102	0	196.5
	Hb_007975_050	Makita et al., 2018	ATGGGAAATTGCTGTATACGCGGTTCATCGTCGGCGGTGTGGGCTGGTGACGACTGGGGTTCGGTGGGACAAGAAATGAAGAGACCTCAGAATCATAATACCATCATAGAAAGGCAAAGGCTACTTGGCGAAGAGATGGGAGGGTTTAGTTCTAGTTCTAGTTCAAGTGCTTCTATGAGGGAGGTGAAGATCAAGATTACAAAGAGGGAGCTGGAAGAGTTAATGGAAAGAGCCGAGATGCGGGGTTTGTCTATGGAACAAGTTCTTGCACGGTTGATCAACTCTGGTGATAATTTTGAAATAATGGAGATAGAGGATTATCATCATCATCATAGGTCATGGAAACCAGCACTCCAGAGTATTCCAGAGGTGAATTAG	378	DUF4228 domain-containing protein	Hevea brasiliensis	4.2E-67	100.00%	1216948085	XP_021670282	NA	NA	NA	1288.07	9.54896	0.59939	15.9311	3.85303e-57	1.49893e-54	0	5	4	3	3691	2795	2072	1734	3	2573
	CL9770Contig2_PB260	Duan et al., 2013	TATTATAACATTACTTTTCAATTTAATTACAACTCCACAAAAGGTAATAAATTAACAATAAATTAAAAAGCCAGCAATCAACCCCTTAATTTCTTCCTTTTTGGGCAGCGGGAATTTATTTTATTGCCCCAGGGAACTCAATTAATACCCATAAAATAACAAAATAATGGAAAAATTAATTAAAGGCCAGAAGTAAAGGGGACATTGGTGCCTGGTAACCAAGAATTTCCTGAAATGAAATTCTGGACAGTGAACTGTGATGCCTCGGATGCACTGGTAATCACATGATAGCCTTTCCATTTAACTCTATTAGCAGTGGATGAACCAGGGCCAGTGTTCATGTACTCTCCATAGTATAAAGTATTGAGAGCAAAGTTACCGCTCCATTCCATCCAACCA…	1249	pectinesterase 2	Hevea brasiliensis	9.3E-158	99.48%	1216962704	XP_021677893	GO:0005576;GO:0005618;GO:0030599;GO:0042545;GO:0043086;GO:0045330;GO:0045490;GO:0046910	extracellular region;cell wall;pectinesterase activity;cell wall modification;negative regulation of catalytic activity;aspartyl esterase activity;pectin catabolic process;pectinesterase inhibitor activity	Cellular Component;Cellular Component;Molecular Function;Biological Process;Biological Process;Molecular Function;Biological Process;Molecular Function	253.761	9.54796	1.00283	9.52098	1.71554e-21	8.25523e-20	0	5	0	0	521	383	723	398	1.25	506.25
	CL3331Contig4_PB260	Duan et al., 2013	GATTGCAACGTTCAAACACTTCACAGTACAGTCTTTCTCCTCTCCCAAGCTCTAACATTTAACTTCTTCTTCCGTCTCTTCCTTTAGGACTTCCGTTCTTTCTCTACACTTTTTGTTATTTTAGAATTTCTTGCTCACTTAATAACAGATATGGAAACTCCAAGATCACCCCTACCAACTCCCAGATCACCCCTACAGCCTCCAACTTACGGAAACTTAATCACCATTCTTAGCATCGATGGTGGTGGAATAAGAGGAATCATACCGGCAACAATCCTTGGCTTTTTAGAGTCTGAACTTCAGAAACTGGATGGAGAGGATGCAAGATTAGCAGACTATTTTGATGTGATCACAGGAACTAGCACTGGTGGTCTCGTCACTGCTATGCTTACAGCACCA…	561	patatin-like protein 2	Hevea brasiliensis	1.7E-52	98.48%	1216966133	XP_021679674	GO:0016042;GO:0016787	lipid catabolic process;hydrolase activity	Biological Process;Molecular Function	1161.32	9.54668	0.865986	11.0241	2.92582e-28	2.37096e-26	11	0	4	0	2920	2761	1542	2053	3.75	2319
	CL1Contig19849_PB260	Duan et al., 2013	TGGGTTTTGTTTTCTTTAGGTGTTGTGAAATTTGATCCAACATCTGGGAAACAATTGAAGTCCAAATCAAGTACTCGTTCCTACACTCAATACTTTGCAGAGTCTTTGATTGCTGAAGCAGAGAGAGATGATAAAATCGTAGCCATCCACGCTGCAATGGGAGGAGGCACAGGGCTTAATTTGTTTCAAAAACAATTCCCAGATAGATGTTTTGATGTTGGGATAGCAGAACAACATGCTGTTACCTTCGCTGCTGGTCTAGCTACCGAAGGCCTAAAACCTTTCTGTGCTATTTACTCTTCTTTCCTCCAAAGAGGTTATGATCAGGTAAATAAATTAAATTACCATGTTTAGGGCTTAATTAGTTTTCCTGAAAGTAATTTGTGAACATAAAATTTT…	504	probable 1-deoxy-D-xylulose-5-phosphate synthase 2, chloroplastic	Hevea brasiliensis	7.0E-76	77.78%	1216926354	XP_021666112	GO:0016740	transferase activity	Molecular Function	269.121	9.54587	1.15323	8.2775	1.25785e-16	3.80168e-15	6	0	0	0	586	608	730	223	1.5	536.75
	Hb_013394_020	Makita et al., 2018	ATGGAGGGTGCCACCCATTACTATGACTTCGTCCTCAAGGAAACTAATTTTACAAAGCTGTGTAGCACAAAGAGCATTTTGACCGTAAATGATAGTTTTCCAGGGCCTGAGATTCGTGTTCACAAAGGGGATACTGTGTTTGTTAACGTTCACAACCAAGGAAATTATGGTGTCACTATTCACTGGTAA	189	putative laccase-9 isoform X1	Hevea brasiliensis	1.9E-35	100.00%	1216977088	XP_021685340	GO:0005507;GO:0046274;GO:0048046;GO:0052716;GO:0055114	copper ion binding;lignin catabolic process;apoplast;hydroquinone:oxygen oxidoreductase activity;oxidation-reduction process	Molecular Function;Biological Process;Cellular Component;Molecular Function;Biological Process	95.645	9.54031	1.31688	7.24463	4.33617e-13	8.64022e-12	0	0	0	0	221	240	267	38	0	191.5
	CL14749Contig1_PB260	Duan et al., 2013	ATTTATTGTTTTCACTATCAATTCTGCTTCTCCTTGGTGCCTGACTCCTTCCAAGCTATGGAGTAGTGTGGTGGGCACTTTGTGCATTATGTCTTTTGGAATCTTAGTGAGCTTCAGATTTCTGCTGGCATTGATCTCTTGCAGGACAGGAGAATCCTCGGGAACTTCAATGTCTAACTTTCGCGCTAGTTCTAGAAGTGAAGGGAAAGCAACTTCAAAGCCGATGGGCATGTGCTCAGCATTCTCATCTTCAAGCTTACACAAGTTCTCTTTAAAATATTTCATTCCTTTCTCACACTTGTCTGGATGTATATTCCATGACTTCAACGCAATAACACAAGCTAGTGTATTGATTTTCTCATGTGATATAGATACCTTAGAAACTTGCTTCTCTATGTC…	481	ent-copalyl diphosphate synthase, chloroplastic-like	Hevea brasiliensis	1.0E-66	96.49%	1216989346	XP_021691712	GO:0000287;GO:0009507;GO:0009686;GO:0009905;GO:0010333	magnesium ion binding;chloroplast;gibberellin biosynthetic process;ent-copalyl diphosphate synthase activity;terpene synthase activity	Molecular Function;Cellular Component;Biological Process;Molecular Function;Molecular Function	279.534	9.53721	1.26568	7.53524	4.87441e-14	1.09671e-12	6	0	0	0	707	845	524	154	1.5	557.5
	Hb_000028_360	Makita et al., 2018	ATGGTTTTTGGTTGGAGAAGAAAGAATGCTCGCAAGAAGCAGCAATCCACTTCCAATATGGAGCTGCTCATTCCCAACCATTTTCTTTGCCCCATTTCTCTTGATCTTATGAAAGATCCTGTCACTTTGTCTTCTGGATTCACTTATGATCGATCAAACGTTGAGGCCTGGCTTCAGGCTGGGAATTTCACTTGCCCTGTTACCAATCAGATACTCACCAGTTTTGATCTCATCCCCAATCATAATCTCAGGAAAATGATTCAAGATTGGTGTGTCGAGAATCGCAAGTTTGGCATTCAACGTATCCCAACACCCAGAGTTCCTGTCTCTCCTACTCAGGTCTCTGACGTCCTTTCAAGTCTTGCTGCTTCGACCAGGAGTTTGGATCAATACGAGTGC…	1299	U-box domain-containing protein 21-like	Hevea brasiliensis	0.0E0	99.31%	1217041273	XP_021660674	GO:0004842;GO:0016567;GO:0016874	ubiquitin-protein transferase activity;protein ubiquitination;ligase activity	Molecular Function;Biological Process;Molecular Function	622.03	9.53692	0.756619	12.6047	1.99033e-36	2.68373e-34	0	0	3	2	1284	1333	748	1607	1.25	1243
	Hb_001946_350	Makita et al., 2018	CTGGAAAATATGAAGGAAAACTTGATGAATAACCCTCTGCAAATCGAGTCTTTGAATCACATCTCGATTGTTTGTAGATCACCTGAGAAATCCCTTGACTTTTACCAAAACATTCTTGGGTTCTTTCCTATTAGGAGGCCTGGCTCCTTTGACTTTGATGGCGCCTGGTTGTTCAGCTATGGCATTGGCATACACTTACTGCAATCTGAAGATCTTGACAAGATGCCCAAGATTAGCCAAATAAATCCCAAGGACAACCACATCTCTTTCCAATGTGAGAACATGGCAATAGTGGAGAAAAAATTGAAGGATATGAAGATAGAGTACGTGAAGGGAAAGGTAGAAGAAGGTGGTATGCATGTCGATCAGCTTTTTTTCCATGACCCGGATGGCTTCATG…	543	lactoylglutathione lyase, putative	Hevea brasiliensis	2.6E-119	100.00%	1217022220	XP_021650830	GO:0016740;GO:0016829	transferase activity;lyase activity	Molecular Function;Molecular Function	2098.87	9.53282	1.08399	8.79423	1.4403e-18	5.32607e-17	0	0	18	2	4324	4730	1980	5736	5	4192.5
[truncated: 20,762 more rows]

## Sheet: DEGs RRIM600-12h
	Differentially expressed genes 12 hours after the application of purified cassiicolin at 1 ng/μl, on RRIM600 rubber leaves (2,775 transcripts)
	Transcripts informations				Functional annotation with Blast2GO									Mapping results (DESeq2 package in R environment)
[truncated: 2,776 more rows]

## Sheet: DEGs RRIM600-24h
	Differentially expressed genes 24 hours after the application of purified cassiicolin at 1 ng/μl, on RRIM600 rubber leaves (3,952 transcripts)
[truncated: 3,954 more rows]
