# Supplementary material for: Transcriptome profiling in susceptible and tolerant rubber tree clones in response to cassiicolin Cas1, a necrotrophic effector from Corynespora cassiicola
Source: PLoS One. 2021 Jul 28;16(7):e0254541. doi: 10.1371/journal.pone.0254541 (PMC8318233; doi:10.1371/journal.pone.0254541)
Supplement: S4 Table — In each condition, up- and down-regulated transcripts were analyzed separately (only up-regulated for PB260-12h) and sorted according to the three GO categories: molecular function, biological process and cellular component. The REVIGO program was used to estimate relative proportions of non-redundant GO terms in each category, expressed as percentage of genes annotated with the term. Superclusters were indicated when several GO terms were loosely related according to REVIGO. (XLSX) [file pone.0254541.s004.xlsx]

## Sheet: PB260-12h
	Gene Ontology (GO) enrichment analysis of the PB260 DEGs, 12 hours after cassiicolin treatment
	Up-regulated transcripts
	GO ID	GO Name	GO Category	FDR	p-value	Nr Test	Nr Reference	Non Annot Test	Non Annot Reference	REVIGO treemap (%)	REVIGO superclusters
	GO:0045548	phenylalanine ammonia-lyase activity	MOLECULAR_FUNCTION	5.9105e-07	1.9728e-10	5	21	130	106155	17	lyase activity
	GO:0004478	methionine adenosyltransferase activity	MOLECULAR_FUNCTION	1.44513e-06	9.6471e-10	5	30	130	106146	16	transferase activity
	GO:0016841	ammonia-lyase activity	MOLECULAR_FUNCTION	2.83355e-06	2.83733e-09	5	38	130	106138
	GO:0016840	carbon-nitrogen lyase activity	MOLECULAR_FUNCTION	1.22006e-05	1.62892e-08	6	120	129	106056	14	lyase activity
	GO:0042409	caffeoyl-CoA O-methyltransferase activity	MOLECULAR_FUNCTION	0.00270378	4.51231e-06	3	22	132	106154	10	transferase activity
	GO:0003700	DNA-binding transcription factor activity	MOLECULAR_FUNCTION	0.00389487	7.80014e-06	14	2633	121	103543	9	DNA-binding
	GO:0043565	sequence-specific DNA binding	MOLECULAR_FUNCTION	0.00476422	1.12876e-05	13	2354	122	103822	9	DNA-binding
	GO:0050589	leucocyanidin oxygenase activity	MOLECULAR_FUNCTION	0.00476422	1.27216e-05	3	32	132	106144	9	oxidoreductase activity
	GO:0004617	phosphoglycerate dehydrogenase activity	MOLECULAR_FUNCTION	0.00636308	1.91147e-05	3	37	132	106139	8	oxidoreductase activity
	GO:0009905	ent-copalyl diphosphate synthase activity	MOLECULAR_FUNCTION	0.00716919	2.39292e-05	2	4	133	106172	8	lyase activity
	GO:0009699	phenylpropanoid biosynthetic process	BIOLOGICAL_PROCESS	4.64336e-11	8.92954e-15	10	142	125	106034	10	secondary metabolism
	GO:0044550	secondary metabolite biosynthetic process	BIOLOGICAL_PROCESS	1.5572e-09	5.98924e-13	10	221	125	105955	7	secondary metabolism
	GO:0009698	phenylpropanoid metabolic process	BIOLOGICAL_PROCESS	1.84236e-08	1.0629e-11	10	299	125	105877
	GO:0009800	cinnamic acid biosynthetic process	BIOLOGICAL_PROCESS	1.70976e-07	1.9728e-10	5	21	130	106155
	GO:0009803	cinnamic acid metabolic process	BIOLOGICAL_PROCESS	1.70976e-07	1.9728e-10	5	21	130	106155
	GO:0019748	secondary metabolic process	BIOLOGICAL_PROCESS	1.70976e-07	1.35856e-10	11	530	124	105646	4	secondary metabolism
	GO:0006556	S-adenosylmethionine biosynthetic process	BIOLOGICAL_PROCESS	6.1489e-07	8.27737e-10	5	29	130	106147	7	S-adenosylmethionine metabolism
	GO:1902222	erythrose 4-phosphate/phosphoenolpyruvate family amino acid catabolic process	BIOLOGICAL_PROCESS	1.84764e-06	3.19783e-09	5	39	130	106137	5	amino acid metabolism
	GO:0006559	L-phenylalanine catabolic process	BIOLOGICAL_PROCESS	1.84764e-06	3.19783e-09	5	39	130	106137	6	secondary metabolism
	GO:0017144	drug metabolic process	BIOLOGICAL_PROCESS	3.0851e-06	5.93289e-09	16	1970	119	104206	6	drug metabolism
	GO:0042737	drug catabolic process	BIOLOGICAL_PROCESS	1.46996e-05	3.10952e-08	11	905	124	105271	6	drug metabolism
	GO:1902221	erythrose 4-phosphate/phosphoenolpyruvate family amino acid metabolic process	BIOLOGICAL_PROCESS	1.59496e-05	4.00409e-08	5	67	130	106109
	GO:0006558	L-phenylalanine metabolic process	BIOLOGICAL_PROCESS	1.59496e-05	4.00409e-08	5	67	130	106109
	GO:0046500	S-adenosylmethionine metabolic process	BIOLOGICAL_PROCESS	1.59496e-05	4.29414e-08	5	68	130	106108	5	S-adenosylmethionine metabolism
	GO:0009074	aromatic amino acid family catabolic process	BIOLOGICAL_PROCESS	2.67953e-05	7.72941e-08	5	77	130	106099	5	amino acid metabolism
	GO:0009809	lignin biosynthetic process	BIOLOGICAL_PROCESS	3.38457e-05	1.0414e-07	5	82	130	106094
	GO:0051186	cofactor metabolic process	BIOLOGICAL_PROCESS	0.000252068	8.24069e-07	13	1844	122	104332	4	cofactor metabolism
	GO:0042537	benzene-containing compound metabolic process	BIOLOGICAL_PROCESS	0.000369582	1.27932e-06	5	139	130	106037	4	secondary metabolism
	GO:0051187	cofactor catabolic process	BIOLOGICAL_PROCESS	0.000939956	3.47952e-06	7	482	128	105694	4	cofactor metabolism
	GO:0006730	one-carbon metabolic process	BIOLOGICAL_PROCESS	0.000939956	3.61521e-06	5	173	130	106003	4	secondary metabolism
	GO:0009808	lignin metabolic process	BIOLOGICAL_PROCESS	0.00179247	7.70364e-06	5	203	130	105973
	GO:0009638	phototropism	BIOLOGICAL_PROCESS	0.00179247	7.92824e-06	3	27	132	106149	4
	GO:1901605	alpha-amino acid metabolic process	BIOLOGICAL_PROCESS	0.00179247	7.45626e-06	10	1296	125	104880	4	amino acid metabolism
	GO:0046622	positive regulation of organ growth	BIOLOGICAL_PROCESS	0.00207733	9.58766e-06	2	2	133	106174
	GO:0019438	aromatic compound biosynthetic process	BIOLOGICAL_PROCESS	0.00253695	1.21969e-05	28	9193	107	96983	4	secondary metabolism
	GO:0042744	hydrogen peroxide catabolic process	BIOLOGICAL_PROCESS	0.00268952	1.34476e-05	6	393	129	105783	4	secondary metabolism
	GO:0042743	hydrogen peroxide metabolic process	BIOLOGICAL_PROCESS	0.00322985	1.67704e-05	6	409	129	105767
	GO:0006564	L-serine biosynthetic process	BIOLOGICAL_PROCESS	0.00328669	1.76976e-05	3	36	132	106140	3	amino acid metabolism
	GO:0017001	antibiotic catabolic process	BIOLOGICAL_PROCESS	0.00502752	2.80381e-05	6	449	129	105727
	GO:1901362	organic cyclic compound biosynthetic process	BIOLOGICAL_PROCESS	0.00542281	3.12855e-05	28	9684	107	96492	3	secondary metabolism
	GO:0048639	positive regulation of developmental growth	BIOLOGICAL_PROCESS	0.00561482	3.3473e-05	2	5	133	106171

## Sheet: PB260-24h
	Gene Ontology (GO) enrichment analysis of the PB260 DEGs, 24 hours after cassiicolin treatment
	Up-regulated transcripts												Down-regulated transcripts
	GO ID	GO Name	GO Category	FDR	p-value	Nr Test	Nr Reference	Non Annot Test	Non Annot Reference	REVIGO treemap (%)	REVIGO superclusters		GO ID	GO Name	GO Category	FDR	p-value	Nr Test	Nr Reference	Non Annot Test	Non Annot Reference	REVIGO treemap (%)	REVIGO superclusters
	GO:0016773	phosphotransferase activity, alcohol group as acceptor	MOLECULAR_FUNCTION	8.69383e-62	1.89408e-65	1189	7330	7975	89817	9	transferase activity		GO:0016168	chlorophyll binding	MOLECULAR_FUNCTION	7.52228e-40	2.04855e-42	87	143	7011	99070	12
	GO:0004674	protein serine/threonine kinase activity	MOLECULAR_FUNCTION	1.8216e-61	5.95293e-65	749	3879	8415	93268				GO:0016491	oxidoreductase activity	MOLECULAR_FUNCTION	2.89975e-20	1.13716e-22	945	9515	6153	89698	6	oxidoreductase activity
	GO:0004672	protein kinase activity	MOLECULAR_FUNCTION	1.40102e-56	7.63083e-60	1087	6689	8077	90458				GO:0030570	pectate lyase activity	MOLECULAR_FUNCTION	6.9466e-17	3.10251e-19	33	43	7065	99170	5	lyase activity
	GO:0003824	catalytic activity	MOLECULAR_FUNCTION	3.56996e-54	2.7222e-57	5402	48842	3762	48305	8			GO:0016837	carbon-oxygen lyase activity, acting on polysaccharides	MOLECULAR_FUNCTION	6.64309e-16	3.32878e-18	33	48	7065	99165	5	lyase activity
	GO:0016301	kinase activity	MOLECULAR_FUNCTION	2.4583e-53	2.14231e-56	1347	9011	7817	88136				GO:0003824	catalytic activity	MOLECULAR_FUNCTION	5.27921e-15	3.04791e-17	3962	50282	3136	48931	5
	GO:0008144	drug binding	MOLECULAR_FUNCTION	3.59831e-47	3.91973e-50	1705	12473	7459	84674	7			GO:0038023	signaling receptor activity	MOLECULAR_FUNCTION	6.14245e-14	4.01467e-16	110	606	6988	98607	4	signaling receptor activity
	GO:0043167	ion binding	MOLECULAR_FUNCTION	3.64652e-47	4.36947e-50	3303	27718	5861	69429	7	ion binding		GO:0046906	tetrapyrrole binding	MOLECULAR_FUNCTION	1.6784e-13	1.17013e-15	221	1682	6877	97531
	GO:0036094	small molecule binding	MOLECULAR_FUNCTION	2.80492e-43	3.66657e-46	2192	17212	6972	79935	6	ion binding		GO:0060089	molecular transducer activity	MOLECULAR_FUNCTION	2.59655e-13	1.8668e-15	127	773	6971	98440	4
	GO:0140096	catalytic activity, acting on a protein	MOLECULAR_FUNCTION	2.74382e-38	4.18448e-41	1756	13448	7408	83699				GO:0008017	microtubule binding	MOLECULAR_FUNCTION	8.70548e-13	6.54334e-15	111	644	6987	98569	4	microtubule activity
	GO:0043168	anion binding	MOLECULAR_FUNCTION	2.43667e-37	4.24692e-40	2051	16273	7113	80874	6	ion binding		GO:0005200	structural constituent of cytoskeleton	MOLECULAR_FUNCTION	3.5134e-12	2.94697e-14	39	105	7059	99108	4	microtubule activity
	GO:0016491	oxidoreductase activity	MOLECULAR_FUNCTION	1.23619e-36	2.42391e-39	1276	9184	7888	87963	5			GO:0016628	oxidoreductase activity, acting on the CH-CH group of donors, NAD or NADP as acceptor	MOLECULAR_FUNCTION	6.92551e-12	5.95986e-14	206	1599	6892	97614	4	oxidoreductase activity
	GO:0048037	cofactor binding	MOLECULAR_FUNCTION	2.73966e-36	5.96875e-39	725	4478	8439	92669	5	cofactor binding		GO:0015631	tubulin binding	MOLECULAR_FUNCTION	5.09944e-11	4.8328e-13	111	694	6987	98519
	GO:1901265	nucleoside phosphate binding	MOLECULAR_FUNCTION	2.55169e-34	6.11516e-37	2040	16384	7124	80763	5			GO:0019199	transmembrane receptor protein kinase activity	MOLECULAR_FUNCTION	9.97131e-11	9.77579e-13	71	353	7027	98860	3	signaling receptor activity
	GO:0000166	nucleotide binding	MOLECULAR_FUNCTION	2.55169e-34	6.11516e-37	2040	16384	7124	80763	5			GO:0016757	transferase activity, transferring glycosyl groups	MOLECULAR_FUNCTION	2.95885e-10	2.99753e-12	328	3023	6770	96190	3	transferase activity
	GO:0005524	ATP binding	MOLECULAR_FUNCTION	3.93538e-33	9.85989e-36	1550	11873	7614	85274				GO:0016627	oxidoreductase activity, acting on the CH-CH group of donors	MOLECULAR_FUNCTION	4.09448e-10	4.37102e-12	228	1920	6870	97293	3	oxidoreductase activity
	GO:0016740	transferase activity	MOLECULAR_FUNCTION	1.03346e-32	2.81442e-35	2578	21702	6586	75445	5	transferase activity		GO:0004675	transmembrane receptor protein serine/threonine kinase activity	MOLECULAR_FUNCTION	8.2685e-10	9.09715e-12	58	268	7040	98945	3	signaling receptor activity
	GO:0016772	transferase activity, transferring phosphorus-containing groups	MOLECULAR_FUNCTION	4.55937e-32	1.29132e-34	1396	10528	7768	86619	5	transferase activity		GO:0004888	transmembrane signaling receptor activity	MOLECULAR_FUNCTION	9.25217e-10	1.02802e-11	80	451	7018	98762	3	signaling receptor activity
	GO:0030554	adenyl nucleotide binding	MOLECULAR_FUNCTION	1.64307e-30	5.61874e-33	1634	12829	7530	84318				GO:0048037	cofactor binding	MOLECULAR_FUNCTION	6.92654e-09	8.45069e-11	465	4738	6633	94475	3	cofactor binding
	GO:0032559	adenyl ribonucleotide binding	MOLECULAR_FUNCTION	1.64307e-30	5.81836e-33	1631	12802	7533	84345				GO:0000822	inositol hexakisphosphate binding	MOLECULAR_FUNCTION	2.5889e-08	3.27138e-10	17	24	7081	99189
	GO:0097367	carbohydrate derivative binding	MOLECULAR_FUNCTION	4.08117e-29	1.51155e-31	1799	14480	7365	82667	4			GO:0032440	2-alkenal reductase [NAD(P)] activity	MOLECULAR_FUNCTION	3.0667e-08	3.93967e-10	174	1437	6924	97776	3	oxidoreductase activity
	GO:0050662	coenzyme binding	MOLECULAR_FUNCTION	4.79195e-29	1.82699e-31	395	2122	8769	95025	4	cofactor binding		GO:0050321	tau-protein kinase activity	MOLECULAR_FUNCTION	3.82348e-08	4.95636e-10	21	43	7077	99170	3	transferase activity
	GO:0004713	protein tyrosine kinase activity	MOLECULAR_FUNCTION	1.87815e-28	7.97907e-31	180	651	8984	96496				GO:0016987	sigma factor activity	MOLECULAR_FUNCTION	7.50758e-08	9.89561e-10	11	6	7087	99207	3
	GO:0035639	purine ribonucleoside triphosphate binding	MOLECULAR_FUNCTION	9.36708e-26	4.28559e-28	1646	13284	7518	83863				GO:0004332	fructose-bisphosphate aldolase activity	MOLECULAR_FUNCTION	7.8987e-08	1.04972e-09	18	31	7080	99182	3	lyase activity
	GO:0032553	ribonucleotide binding	MOLECULAR_FUNCTION	1.26457e-25	5.92337e-28	1759	14367	7405	82780				GO:0016798	hydrolase activity, acting on glycosyl bonds	MOLECULAR_FUNCTION	8.40994e-08	1.12682e-09	223	1999	6875	97214	3	microtubule activity
	GO:0004715	non-membrane spanning protein tyrosine kinase activity	MOLECULAR_FUNCTION	1.71331e-25	8.21193e-28	137	441	9027	96706	5	transferase activity		GO:0016851	magnesium chelatase activity	MOLECULAR_FUNCTION	1.68863e-07	2.35452e-09	13	13	7085	99200
	GO:0017076	purine nucleotide binding	MOLECULAR_FUNCTION	5.95662e-24	2.9848e-26	1732	14242	7432	82905				GO:0051002	ligase activity, forming nitrogen-metal bonds	MOLECULAR_FUNCTION	1.68863e-07	2.35452e-09	13	13	7085	99200	2
	GO:0032555	purine ribonucleotide binding	MOLECULAR_FUNCTION	7.18844e-24	3.68036e-26	1728	14211	7436	82936				GO:0051003	ligase activity, forming nitrogen-metal bonds, forming coordination complexes	MOLECULAR_FUNCTION	1.68863e-07	2.35452e-09	13	13	7085	99200
	GO:0004709	MAP kinase kinase kinase activity	MOLECULAR_FUNCTION	3.34262e-22	1.85701e-24	130	445	9034	96702	3	transferase activity		GO:0003777	microtubule motor activity	MOLECULAR_FUNCTION	1.78846e-07	2.51425e-09	67	396	7031	98817	2	microtubule activity
	GO:0005509	calcium ion binding	MOLECULAR_FUNCTION	3.71184e-22	2.10257e-24	235	1132	8929	96015	3	ion binding		GO:0004375	glycine dehydrogenase (decarboxylating) activity	MOLECULAR_FUNCTION	2.83454e-07	4.26108e-09	13	14	7085	99199	2	oxidoreductase activity
	GO:0030247	polysaccharide binding	MOLECULAR_FUNCTION	7.66628e-22	4.6766e-24	106	315	9058	96832				GO:0016642	oxidoreductase activity, acting on the CH-NH2 group of donors, disulfide as acceptor	MOLECULAR_FUNCTION	2.83454e-07	4.26108e-09	13	14	7085	99199
	GO:0006796	phosphate-containing compound metabolic process	BIOLOGICAL_PROCESS	4.94492e-62	5.38662e-66	1757	12171	7407	84976	10	protein phosphorylation		GO:0015979	photosynthesis	BIOLOGICAL_PROCESS	2.7596e-95	1.20244e-98	274	672	6824	98541	19	photosynthesis
	GO:0006793	phosphorus metabolic process	BIOLOGICAL_PROCESS	3.0335e-61	1.32179e-64	1762	12278	7402	84869	10	protein phosphorylation		GO:0009765	photosynthesis, light harvesting	BIOLOGICAL_PROCESS	6.70167e-63	1.24105e-65	99	86	6999	99127	13	photosynthesis
	GO:0006468	protein phosphorylation	BIOLOGICAL_PROCESS	2.82657e-55	1.84743e-58	1058	6500	8106	90647	9	protein phosphorylation		GO:0019684	photosynthesis, light reaction	BIOLOGICAL_PROCESS	5.28526e-53	1.0939e-55	155	385	6943	98828
	GO:0016310	phosphorylation	BIOLOGICAL_PROCESS	6.71277e-51	6.58114e-54	1364	9265	7800	87882				GO:0018298	protein-chromophore linkage	BIOLOGICAL_PROCESS	3.41888e-44	8.56583e-47	99	170	6999	99043	9	photosynthesis
	GO:0055114	oxidation-reduction process	BIOLOGICAL_PROCESS	3.77754e-43	5.34946e-46	1282	8909	7882	88238	7	oxidation-reduction process		GO:0005975	carbohydrate metabolic process	BIOLOGICAL_PROCESS	8.16906e-35	2.40266e-37	553	4221	6545	94992	3	carbohydrate metabolic process
	GO:0006790	sulfur compound metabolic process	BIOLOGICAL_PROCESS	1.18798e-37	1.94115e-40	227	793	8937	96354	6	sulfur compound metabolic process		GO:0009768	photosynthesis, light harvesting in photosystem I	BIOLOGICAL_PROCESS	5.41674e-32	1.71117e-34	47	33	7051	99180
	GO:0006082	organic acid metabolic process	BIOLOGICAL_PROCESS	7.5479e-37	1.39776e-39	628	3677	8536	93470	6	cell recognition		GO:0055114	oxidation-reduction process	BIOLOGICAL_PROCESS	3.21915e-29	1.05201e-31	975	9216	6123	89997	6	photosynthesis
	GO:0043436	oxoacid metabolic process	BIOLOGICAL_PROCESS	2.52432e-36	5.22463e-39	625	3672	8539	93475				GO:0006091	generation of precursor metabolites and energy	BIOLOGICAL_PROCESS	2.58907e-19	1.04353e-21	289	2134	6809	97079	4
	GO:0019752	carboxylic acid metabolic process	BIOLOGICAL_PROCESS	5.01091e-33	1.31004e-35	597	3563	8567	93584	5			GO:0071365	cellular response to auxin stimulus	BIOLOGICAL_PROCESS	1.83968e-18	7.61523e-21	95	396	7003	98817
	GO:0044281	small molecule metabolic process	BIOLOGICAL_PROCESS	1.39882e-31	4.11417e-34	883	5999	8281	91148	5			GO:0042737	drug catabolic process	BIOLOGICAL_PROCESS	6.00787e-18	2.61781e-20	141	775	6957	98438	4
	GO:0048544	recognition of pollen	BIOLOGICAL_PROCESS	3.2876e-31	1.00275e-33	120	289	9044	96858	5	cell recognition		GO:0051513	regulation of monopolar cell growth	BIOLOGICAL_PROCESS	9.78843e-17	4.47837e-19	22	10	7076	99203	4	cell wall organization
	GO:0008037	cell recognition	BIOLOGICAL_PROCESS	4.10852e-31	1.2979e-33	120	290	9044	96857	5	cell recognition		GO:0005976	polysaccharide metabolic process	BIOLOGICAL_PROCESS	1.11843e-16	5.23884e-19	201	1360	6897	97853	4	carbohydrate metabolic process
	GO:0009875	pollen-pistil interaction	BIOLOGICAL_PROCESS	4.48801e-31	1.46667e-33	123	305	9041	96842				GO:0009734	auxin-activated signaling pathway	BIOLOGICAL_PROCESS	1.20276e-16	5.76486e-19	90	389	7008	98824
	GO:0007154	cell communication	BIOLOGICAL_PROCESS	1.64307e-30	5.90647e-33	693	4443	8471	92704	5			GO:0009733	response to auxin	BIOLOGICAL_PROCESS	1.398e-16	6.85295e-19	123	654	6975	98559	4
	GO:0018212	peptidyl-tyrosine modification	BIOLOGICAL_PROCESS	1.44897e-28	5.84008e-31	180	649	8984	96498	5	protein phosphorylation		GO:0010393	galacturonan metabolic process	BIOLOGICAL_PROCESS	3.33668e-15	1.89006e-17	77	317	7021	98896	3	carbohydrate metabolic process
	GO:0018108	peptidyl-tyrosine phosphorylation	BIOLOGICAL_PROCESS	1.44897e-28	5.84008e-31	180	649	8984	96498	5	protein phosphorylation		GO:0045488	pectin metabolic process	BIOLOGICAL_PROCESS	3.33668e-15	1.89006e-17	77	317	7021	98896	3	carbohydrate metabolic process
	GO:1901564	organonitrogen compound metabolic process	BIOLOGICAL_PROCESS	1.62298e-28	6.71824e-31	2694	23212	6470	73935				GO:0033014	tetrapyrrole biosynthetic process	BIOLOGICAL_PROCESS	9.02353e-15	5.40626e-17	54	167	7044	99046	3	photosynthesis
	GO:0006464	cellular protein modification process	BIOLOGICAL_PROCESS	2.91564e-27	1.30219e-29	1571	12469	7593	84678				GO:0015995	chlorophyll biosynthetic process	BIOLOGICAL_PROCESS	9.02353e-15	5.30971e-17	36	68	7062	99145
	GO:0036211	protein modification process	BIOLOGICAL_PROCESS	2.91564e-27	1.30219e-29	1571	12469	7593	84678				GO:0042814	monopolar cell growth	BIOLOGICAL_PROCESS	3.66598e-14	2.23633e-16	22	17	7076	99196
	GO:0044272	sulfur compound biosynthetic process	BIOLOGICAL_PROCESS	7.43769e-25	3.64593e-27	120	355	9044	96792	4	sulfur compound metabolic process		GO:0006779	porphyrin-containing compound biosynthetic process	BIOLOGICAL_PROCESS	5.44978e-14	3.44322e-16	50	151	7048	99062
	GO:0000186	activation of MAPKK activity	BIOLOGICAL_PROCESS	3.34262e-22	1.85701e-24	130	445	9034	96702				GO:0007017	microtubule-based process	BIOLOGICAL_PROCESS	5.45814e-14	3.50795e-16	159	1049	6939	98164	3	cell wall organization
	GO:0043406	positive regulation of MAP kinase activity	BIOLOGICAL_PROCESS	6.38552e-22	3.75619e-24	132	461	9032	96686				GO:0016052	carbohydrate catabolic process	BIOLOGICAL_PROCESS	9.99098e-14	6.74772e-16	145	926	6953	98287	7	carbohydrate metabolic process
	GO:0043410	positive regulation of MAPK cascade	BIOLOGICAL_PROCESS	6.38552e-22	3.75619e-24	132	461	9032	96686				GO:0009416	response to light stimulus	BIOLOGICAL_PROCESS	1.56195e-13	1.07193e-15	142	904	6956	98309	3	photosynthesis
	GO:0071902	positive regulation of protein serine/threonine kinase activity	BIOLOGICAL_PROCESS	6.51871e-22	3.90555e-24	136	485	9028	96662				GO:0033013	tetrapyrrole metabolic process	BIOLOGICAL_PROCESS	2.9135e-13	2.12641e-15	59	219	7039	98994	3	photosynthesis
	GO:1902533	positive regulation of intracellular signal transduction	BIOLOGICAL_PROCESS	2.20674e-21	1.3702e-23	136	493	9028	96654	4	cell recognition		GO:0015994	chlorophyll metabolic process	BIOLOGICAL_PROCESS	4.86493e-13	3.60365e-15	41	108	7057	99105
	GO:0043405	regulation of MAP kinase activity	BIOLOGICAL_PROCESS	2.45742e-21	1.60167e-23	132	470	9032	96677				GO:0048638	regulation of developmental growth	BIOLOGICAL_PROCESS	1.0644e-12	8.11637e-15	37	89	7061	99124
	GO:0043408	regulation of MAPK cascade	BIOLOGICAL_PROCESS	2.45742e-21	1.60167e-23	132	470	9032	96677				GO:0009314	response to radiation	BIOLOGICAL_PROCESS	1.08917e-12	8.42386e-15	142	931	6956	98282
	GO:0000165	MAPK cascade	BIOLOGICAL_PROCESS	4.32807e-21	2.87595e-23	145	553	9019	96594	4	protein phosphorylation		GO:0009719	response to endogenous stimulus	BIOLOGICAL_PROCESS	1.20754e-12	9.47092e-15	258	2110	6840	97103	3
	GO:0045860	positive regulation of protein kinase activity	BIOLOGICAL_PROCESS	2.52445e-20	1.70496e-22	143	553	9021	96594				GO:0008202	steroid metabolic process	BIOLOGICAL_PROCESS	1.28407e-12	1.0211e-14	63	257	7035	98956	3	photosynthesis
	GO:0016021	integral component of membrane	CELLULAR_COMPONENT	1.65161e-22	8.63585e-25	3088	27745	6076	69402	15	membrane		GO:0006778	porphyrin-containing compound metabolic process	BIOLOGICAL_PROCESS	2.19993e-12	1.79733e-14	55	204	7043	99009
	GO:0031224	intrinsic component of membrane	CELLULAR_COMPONENT	2.82956e-22	1.51033e-24	3099	27882	6065	69265	15	membrane		GO:0009579	thylakoid	CELLULAR_COMPONENT	7.93888e-108	8.64801e-112	357	1028	6741	98185	18	chloroplast
	GO:0044425	membrane part	CELLULAR_COMPONENT	5.82975e-18	5.1439e-20	3207	29493	5957	67654	12	membrane		GO:0009507	chloroplast	CELLULAR_COMPONENT	2.66434e-96	5.80466e-100	755	4286	6343	94927	14	chloroplast
	GO:0016020	membrane	CELLULAR_COMPONENT	1.20297e-16	1.12697e-18	3787	35628	5377	61519	11	membrane		GO:0034357	photosynthetic membrane	CELLULAR_COMPONENT	6.07631e-96	1.98572e-99	293	771	6805	98442
	GO:0034663	endoplasmic reticulum chaperone complex	CELLULAR_COMPONENT	1.01815e-08	2.02964e-10	14	8	9150	97139	6	endoplasmic reticulum chaperone complex		GO:0009536	plastid	CELLULAR_COMPONENT	6.3119e-94	3.43785e-97	783	4606	6315	94607	13	chloroplast
	GO:0017053	transcriptional repressor complex	CELLULAR_COMPONENT	1.00831e-07	2.31758e-09	17	20	9147	97127	6	endoplasmic reticulum chaperone complex		GO:0042651	thylakoid membrane	CELLULAR_COMPONENT	1.39185e-91	9.09709e-95	270	683	6828	98530	13	chloroplast
	GO:0090568	nuclear transcriptional repressor complex	CELLULAR_COMPONENT	1.40081e-07	3.38759e-09	13	9	9151	97138	5	endoplasmic reticulum chaperone complex		GO:0044436	thylakoid part	CELLULAR_COMPONENT	6.58666e-91	5.02251e-94	303	881	6795	98332
	GO:0000145	exocyst	CELLULAR_COMPONENT	5.18523e-07	1.36691e-08	40	137	9124	97010				GO:0009521	photosystem	CELLULAR_COMPONENT	2.19259e-84	1.91075e-87	180	289	6918	98924
	GO:0045252	oxoglutarate dehydrogenase complex	CELLULAR_COMPONENT	1.70583e-06	4.73841e-08	14	16	9150	97131	5	endoplasmic reticulum chaperone complex		GO:0044435	plastid part	CELLULAR_COMPONENT	1.96182e-77	1.92336e-80	462	2202	6636	97011
	GO:0045239	tricarboxylic acid cycle enzyme complex	CELLULAR_COMPONENT	1.99786e-05	7.31243e-07	16	30	9148	97117	4	endoplasmic reticulum chaperone complex		GO:0009534	chloroplast thylakoid	CELLULAR_COMPONENT	6.51702e-77	7.09915e-80	262	777	6836	98436
	GO:0005677	chromatin silencing complex	CELLULAR_COMPONENT	2.82291e-05	1.09472e-06	8	4	9156	97143				GO:0031976	plastid thylakoid	CELLULAR_COMPONENT	7.40792e-77	8.87659e-80	262	778	6836	98435
	GO:0005791	rough endoplasmic reticulum	CELLULAR_COMPONENT	2.85291e-05	1.11257e-06	14	23	9150	97124	4	endoplasmic reticulum chaperone complex		GO:0044434	chloroplast part	CELLULAR_COMPONENT	1.51132e-75	1.97558e-78	450	2143	6648	97070
	GO:0030867	rough endoplasmic reticulum membrane	CELLULAR_COMPONENT	2.85291e-05	1.11257e-06	14	23	9150	97124	4	endoplasmic reticulum chaperone complex		GO:0009523	photosystem II	CELLULAR_COMPONENT	2.89984e-75	4.10653e-78	144	191	6954	99022
	GO:0005788	endoplasmic reticulum lumen	CELLULAR_COMPONENT	2.94773e-05	1.16239e-06	20	50	9144	97097	4	endoplasmic reticulum chaperone complex		GO:0009535	chloroplast thylakoid membrane	CELLULAR_COMPONENT	1.17438e-71	1.79099e-74	224	605	6874	98608
	GO:0005576	extracellular region	CELLULAR_COMPONENT	3.51699e-05	1.4022e-06	205	1510	8959	95637	4			GO:0055035	plastid thylakoid membrane	CELLULAR_COMPONENT	3.76221e-71	6.1474e-74	224	610	6874	98603
	GO:0045240	dihydrolipoyl dehydrogenase complex	CELLULAR_COMPONENT	4.00788e-05	1.62144e-06	14	24	9150	97123				GO:0009522	photosystem I	CELLULAR_COMPONENT	7.37708e-69	1.28577e-71	120	132	6978	99081
													GO:0031984	organelle subcompartment	CELLULAR_COMPONENT	1.32537e-55	2.59876e-58	346	1685	6752	97528	8	chloroplast
													GO:0031224	intrinsic component of membrane	CELLULAR_COMPONENT	9.83293e-50	2.14225e-52	2643	28338	4455	70875	7	membrane
													GO:0016021	integral component of membrane	CELLULAR_COMPONENT	5.35895e-49	1.2259e-51	2628	28205	4470	71008	7	membrane
													GO:0044425	membrane part	CELLULAR_COMPONENT	1.64385e-47	3.93951e-50	2752	29948	4346	69265	7	membrane
													GO:0016020	membrane	CELLULAR_COMPONENT	1.06693e-43	2.78935e-46	3198	36217	3900	62996	6	membrane
													GO:0009526	plastid envelope	CELLULAR_COMPONENT	2.61797e-35	7.41473e-38	196	875	6902	98338
													GO:0009941	chloroplast envelope	CELLULAR_COMPONENT	4.42705e-34	1.3503e-36	189	843	6909	98370
													GO:0009654	photosystem II oxygen evolving complex	CELLULAR_COMPONENT	5.40109e-28	1.8239e-30	47	46	7051	99167
													GO:0009532	plastid stroma	CELLULAR_COMPONENT	1.24471e-27	4.33886e-30	192	990	6906	98223
													GO:0010287	plastoglobule	CELLULAR_COMPONENT	9.90851e-27	3.56188e-29	57	89	7041	99124
													GO:0009570	chloroplast stroma	CELLULAR_COMPONENT	4.85347e-26	1.79758e-28	185	966	6913	98247
													GO:0071944	cell periphery	CELLULAR_COMPONENT	1.62758e-22	6.20536e-25	631	5676	6467	93537
													GO:0005886	plasma membrane	CELLULAR_COMPONENT	2.48115e-18	1.05408e-20	523	4707	6575	94506	3	membrane
													GO:0099081	supramolecular polymer	CELLULAR_COMPONENT	1.90278e-15	1.01564e-17	114	604	6984	98609
													GO:0099512	supramolecular fiber	CELLULAR_COMPONENT	1.90278e-15	1.01564e-17	114	604	6984	98609	2

## Sheet: RRIM600-12h
	Gene Ontology (GO) enrichment analysis of the RRIM600 DEGs, 12 hours after cassiicolin treatment
	Up-regulated transcripts												Down-regulated transcripts
	GO ID	GO Name	GO Category	FDR	p-value	Nr Test	Nr Reference	Non Annot Test	Non Annot Reference	REVIGO treemap (%)	REVIGO superclusters		GO ID	GO Name	GO Category	FDR	p-value	Nr Test	Nr Reference	Non Annot Test	Non Annot Reference	REVIGO treemap (%)	REVIGO superclusters
	GO:0003824	catalytic activity	MOLECULAR_FUNCTION	1.28642e-43	2.80267e-47	1288	52956	630	51437	9			GO:0016491	oxidoreductase activity	MOLECULAR_FUNCTION	5.65396e-12	1.2318e-15	85	10375	259	95592	14	oxidoreductase activity
	GO:0016491	oxidoreductase activity	MOLECULAR_FUNCTION	3.97727e-43	1.29976e-46	397	10063	1521	94330	9	oxidoreductase activity		GO:0016211	ammonia ligase activity	MOLECULAR_FUNCTION	5.01281e-06	3.27634e-09	6	33	338	105934	8	ligase activity
	GO:0048037	cofactor binding	MOLECULAR_FUNCTION	3.31459e-32	1.44427e-35	230	4973	1688	99420	7	cofactor binding		GO:0004356	glutamate-ammonia ligase activity	MOLECULAR_FUNCTION	5.01281e-06	3.27634e-09	6	33	338	105934	8	ligase activity
	GO:0020037	heme binding	MOLECULAR_FUNCTION	4.93482e-30	2.68781e-33	114	1554	1804	102839	6	cofactor binding		GO:0016880	acid-ammonia (or amide) ligase activity	MOLECULAR_FUNCTION	5.01281e-06	3.27634e-09	6	33	338	105934
	GO:0046906	tetrapyrrole binding	MOLECULAR_FUNCTION	3.98478e-25	2.60443e-28	114	1789	1804	102604	5	cofactor binding		GO:0046863	ribulose-1,5-bisphosphate carboxylase/oxygenase activator activity	MOLECULAR_FUNCTION	0.000164058	1.4297e-07	4	11	340	105956	6	carbon-carbon lyase activity
	GO:0008061	chitin binding	MOLECULAR_FUNCTION	4.71129e-23	3.59248e-26	28	67	1890	104326	5	chitinase activity		GO:0048037	cofactor binding	MOLECULAR_FUNCTION	0.000476322	4.66982e-07	40	5163	304	100804	6
	GO:0016705	oxidoreductase activity, acting on paired donors, with incorporation or reduction of molecular oxygen	MOLECULAR_FUNCTION	6.30979e-20	6.87341e-23	99	1653	1819	102740	4	oxidoreductase activity		GO:0004332	fructose-bisphosphate aldolase activity	MOLECULAR_FUNCTION	0.000536606	5.84538e-07	5	44	339	105923	6	carbon-carbon lyase activity
	GO:0004568	chitinase activity	MOLECULAR_FUNCTION	9.7341e-20	1.1664e-22	28	96	1890	104297	4	chitinase activity		GO:0008131	primary amine oxidase activity	MOLECULAR_FUNCTION	0.000659602	7.90373e-07	5	47	339	105920	6	oxidoreductase activity
	GO:0004497	monooxygenase activity	MOLECULAR_FUNCTION	8.53701e-18	1.30194e-20	85	1376	1833	103017	4	oxidoreductase activity		GO:0050589	leucocyanidin oxygenase activity	MOLECULAR_FUNCTION	0.0034168	5.2108e-06	4	31	340	105936	5	oxidoreductase activity
	GO:0016829	lyase activity	MOLECULAR_FUNCTION	3.92362e-17	6.41115e-20	106	2052	1812	102341	4			GO:0016638	oxidoreductase activity, acting on the CH-NH2 group of donors	MOLECULAR_FUNCTION	0.00517485	8.45563e-06	7	212	337	105755	5	oxidoreductase activity
	GO:0030246	carbohydrate binding	MOLECULAR_FUNCTION	1.95738e-14	4.26444e-17	74	1255	1844	103138	4			GO:0045552	dihydrokaempferol 4-reductase activity	MOLECULAR_FUNCTION	0.0119821	2.21891e-05	5	97	339	105870	4	oxidoreductase activity
	GO:0045735	nutrient reservoir activity	MOLECULAR_FUNCTION	1.97026e-14	4.94953e-17	25	125	1893	104268	4			GO:0051213	dioxygenase activity	MOLECULAR_FUNCTION	0.0133056	2.60894e-05	11	702	333	105265
	GO:0016709	oxidoreductase activity, acting on paired donors, with incorporation or reduction of molecular oxygen, NAD(P)H as one donor, and incorporation of one atom of oxygen	MOLECULAR_FUNCTION	3.99434e-14	1.21832e-16	52	678	1866	103715	3	oxidoreductase activity		GO:0047216	inositol 3-alpha-galactosyltransferase activity	MOLECULAR_FUNCTION	0.0136894	3.13157e-05	3	16	341	105951
	GO:0005506	iron ion binding	MOLECULAR_FUNCTION	4.96214e-14	1.56756e-16	77	1378	1841	103015	3	ion binding		GO:0016620	oxidoreductase activity, acting on the aldehyde or oxo group of donors, NAD or NADP as acceptor	MOLECULAR_FUNCTION	0.0146095	3.50119e-05	8	366	336	105601	4	oxidoreductase activity
	GO:0016773	phosphotransferase activity, alcohol group as acceptor	MOLECULAR_FUNCTION	7.01254e-13	2.44446e-15	254	8265	1664	96128				GO:0016641	oxidoreductase activity, acting on the CH-NH2 group of donors, oxygen as acceptor	MOLECULAR_FUNCTION	0.0171234	4.29018e-05	5	112	339	105855	4	oxidoreductase activity
	GO:0003700	DNA-binding transcription factor activity	MOLECULAR_FUNCTION	1.07151e-12	3.96855e-15	109	2538	1809	101855				GO:0016174	NAD(P)H oxidase activity	MOLECULAR_FUNCTION	0.0207341	5.8724e-05	4	60	340	105907	4	oxidoreductase activity
	GO:0051213	dioxygenase activity	MOLECULAR_FUNCTION	3.72606e-12	1.50179e-14	48	665	1870	103728	3	oxidoreductase activity		GO:0035250	UDP-galactosyltransferase activity	MOLECULAR_FUNCTION	0.022533	6.62735e-05	4	62	340	105905	4
	GO:0000287	magnesium ion binding	MOLECULAR_FUNCTION	4.90049e-12	2.02853e-14	51	750	1867	103643	3	ion binding		GO:0016706	2-oxoglutarate-dependent dioxygenase activity	MOLECULAR_FUNCTION	0.0238084	7.26183e-05	7	300	337	105667
	GO:0030145	manganese ion binding	MOLECULAR_FUNCTION	8.10385e-12	3.61937e-14	24	156	1894	104237	3	ion binding		GO:0016832	aldehyde-lyase activity	MOLECULAR_FUNCTION	0.0249742	7.88944e-05	5	128	339	105839	4	carbon-carbon lyase activity
	GO:0050664	oxidoreductase activity, acting on NAD(P)H, oxygen as acceptor	MOLECULAR_FUNCTION	9.82729e-12	4.71025e-14	17	61	1901	104332	3	oxidoreductase activity		GO:0050664	oxidoreductase activity, acting on NAD(P)H, oxygen as acceptor	MOLECULAR_FUNCTION	0.0386182	0.000127222	4	74	340	105893	4	oxidoreductase activity
	GO:0004601	peroxidase activity	MOLECULAR_FUNCTION	9.82729e-12	4.67245e-14	44	584	1874	103809	3	oxidoreductase activity		GO:0048038	quinone binding	MOLECULAR_FUNCTION	0.0386182	0.00013041	5	143	339	105824	4
	GO:0016684	oxidoreductase activity, acting on peroxide as acceptor	MOLECULAR_FUNCTION	1.00722e-11	4.93735e-14	44	585	1874	103808	3	oxidoreductase activity		GO:0016711	flavonoid 3'-monooxygenase activity	MOLECULAR_FUNCTION	0.0489116	0.000170498	3	30	341	105937	4	oxidoreductase activity
	GO:0016209	antioxidant activity	MOLECULAR_FUNCTION	3.47355e-11	1.85407e-13	50	770	1868	103623	3			GO:0055114	oxidation-reduction process	BIOLOGICAL_PROCESS	2.49724e-12	2.72031e-16	85	10106	259	95861	36
	GO:0004672	protein kinase activity	MOLECULAR_FUNCTION	7.49031e-11	4.32447e-13	228	7548	1690	96845				GO:0006542	glutamine biosynthetic process	BIOLOGICAL_PROCESS	5.01281e-06	3.27634e-09	6	33	338	105934	20
	GO:0050662	coenzyme binding	MOLECULAR_FUNCTION	7.84693e-11	4.61584e-13	100	2417	1818	101976	3	cofactor binding		GO:0005975	carbohydrate metabolic process	BIOLOGICAL_PROCESS	7.60398e-06	5.79824e-09	42	4732	302	101235	19
	GO:0030247	polysaccharide binding	MOLECULAR_FUNCTION	1.13622e-10	6.80745e-13	34	387	1884	104006				GO:0043473	pigmentation	BIOLOGICAL_PROCESS	0.0019891	2.78075e-06	3	6	341	105961	13
	GO:0004674	protein serine/threonine kinase activity	MOLECULAR_FUNCTION	1.50661e-10	9.19068e-13	153	4475	1765	99918				GO:0044281	small molecule metabolic process	BIOLOGICAL_PROCESS	0.0019891	2.81681e-06	46	6836	298	99131	13
	GO:0043565	sequence-specific DNA binding	MOLECULAR_FUNCTION	1.58162e-10	1.01651e-12	95	2272	1823	102121	3
	GO:0010333	terpene synthase activity	MOLECULAR_FUNCTION	2.31122e-10	1.5106e-12	24	189	1894	104204
	GO:0055114	oxidation-reduction process	BIOLOGICAL_PROCESS	4.68115e-49	5.0993e-53	406	9785	1512	94608	17
	GO:0042737	drug catabolic process	BIOLOGICAL_PROCESS	6.03187e-20	5.9136e-23	69	847	1849	103546	7	drug metabolism
	GO:0017144	drug metabolic process	BIOLOGICAL_PROCESS	3.65904e-19	4.78306e-22	105	1881	1813	102512	7	drug metabolism
	GO:0051704	multi-organism process	BIOLOGICAL_PROCESS	4.88386e-19	6.91614e-22	105	1891	1813	102502
	GO:0016999	antibiotic metabolic process	BIOLOGICAL_PROCESS	1.01485e-16	1.7688e-19	50	529	1868	103864
	GO:0009875	pollen-pistil interaction	BIOLOGICAL_PROCESS	1.16063e-16	2.14931e-19	43	385	1875	104008
	GO:0048544	recognition of pollen	BIOLOGICAL_PROCESS	5.00045e-15	9.80481e-18	40	369	1878	104024	5	cell recognition
	GO:0008037	cell recognition	BIOLOGICAL_PROCESS	5.15901e-15	1.06777e-17	40	370	1878	104023	5	cell recognition
	GO:1901072	glucosamine-containing compound catabolic process	BIOLOGICAL_PROCESS	1.97026e-14	5.58026e-17	20	65	1898	104328
	GO:0046348	amino sugar catabolic process	BIOLOGICAL_PROCESS	1.97026e-14	5.58026e-17	20	65	1898	104328	4	amino acid metabolism
	GO:0006026	aminoglycan catabolic process	BIOLOGICAL_PROCESS	1.97026e-14	5.58026e-17	20	65	1898	104328	4	amino acid metabolism
	GO:0006032	chitin catabolic process	BIOLOGICAL_PROCESS	1.97026e-14	5.58026e-17	20	65	1898	104328
	GO:0006030	chitin metabolic process	BIOLOGICAL_PROCESS	1.97026e-14	5.58026e-17	20	65	1898	104328
	GO:0006022	aminoglycan metabolic process	BIOLOGICAL_PROCESS	3.94645e-14	1.16072e-16	20	68	1898	104325
	GO:0006952	defense response	BIOLOGICAL_PROCESS	3.49694e-13	1.14279e-15	72	1281	1846	103112	5	defense response
	GO:0009607	response to biotic stimulus	BIOLOGICAL_PROCESS	7.01254e-13	2.37659e-15	68	1181	1850	103212	5	defense response
	GO:0006564	L-serine biosynthetic process	BIOLOGICAL_PROCESS	1.01734e-12	3.65712e-15	14	25	1904	104368	5	amino acid metabolism
	GO:1901071	glucosamine-containing compound metabolic process	BIOLOGICAL_PROCESS	1.1682e-12	4.45393e-15	20	85	1898	104308
	GO:0017001	antibiotic catabolic process	BIOLOGICAL_PROCESS	2.73498e-12	1.07254e-14	38	417	1880	103976
	GO:1990748	cellular detoxification	BIOLOGICAL_PROCESS	5.98349e-12	2.54201e-14	53	809	1865	103584	4	defense response
	GO:0097237	cellular response to toxic substance	BIOLOGICAL_PROCESS	7.67892e-12	3.34594e-14	53	815	1865	103578	4	defense response
	GO:0098754	detoxification	BIOLOGICAL_PROCESS	9.60025e-12	4.39227e-14	53	821	1865	103572	4	defense response
	GO:0043207	response to external biotic stimulus	BIOLOGICAL_PROCESS	2.97148e-11	1.52135e-13	61	1082	1857	103311	4	defense response
	GO:0051707	response to other organism	BIOLOGICAL_PROCESS	2.97148e-11	1.52135e-13	61	1082	1857	103311	4	defense response
	GO:0098869	cellular oxidant detoxification	BIOLOGICAL_PROCESS	3.47355e-11	1.85407e-13	50	770	1868	103623
	GO:0043436	oxoacid metabolic process	BIOLOGICAL_PROCESS	3.86422e-11	2.10469e-13	147	4150	1771	100243	4	cell recognition
	GO:0006040	amino sugar metabolic process	BIOLOGICAL_PROCESS	4.10313e-11	2.27951e-13	20	108	1898	104285	4	amino acid metabolism
	GO:0006082	organic acid metabolic process	BIOLOGICAL_PROCESS	4.27389e-11	2.42094e-13	147	4158	1771	100235	4	cell recognition
	GO:0044706	multi-multicellular organism process	BIOLOGICAL_PROCESS	1.54344e-10	9.75158e-13	43	616	1875	103777	4	cell recognition
	GO:0009856	pollination	BIOLOGICAL_PROCESS	1.54344e-10	9.75158e-13	43	616	1875	103777
	GO:0005576	extracellular region	CELLULAR_COMPONENT	3.79566e-22	3.30777e-25	102	1613	1816	102780	38	extracellular region
	GO:0031224	intrinsic component of membrane	CELLULAR_COMPONENT	4.32315e-10	2.91978e-12	698	30283	1220	74110	18	membrane
	GO:0016021	integral component of membrane	CELLULAR_COMPONENT	3.54437e-09	3.20461e-11	688	30145	1230	74248	16	membrane
	GO:0031012	extracellular matrix	CELLULAR_COMPONENT	1.2568e-08	1.21846e-10	12	40	1906	104353	15	extracellular region
	GO:0044425	membrane part	CELLULAR_COMPONENT	1.38925e-06	2.04301e-08	702	31998	1216	72395	12	membrane
	GO:0044421	extracellular region part	CELLULAR_COMPONENT	0.000265008	6.47664e-06	17	243	1901	104150

## Sheet: RRIM600-24h
	Gene Ontology (GO) enrichment analysis of the RRIM600 DEGs, 24 hours after cassiicolin treatment
	Up-regulated transcripts												Down-regulated transcripts
	GO ID	GO Name	GO Category	FDR	p-value	Nr Test	Nr Reference	Non Annot Test	Non Annot Reference	REVIGO treemap (%)	REVIGO superclusters		GO ID	GO Name	GO Category	FDR	p-value	Nr Test	Nr Reference	Non Annot Test	Non Annot Reference	REVIGO treemap (%)	REVIGO superclusters
	GO:0016491	oxidoreductase activity	MOLECULAR_FUNCTION	2.78429e-63	6.06599e-67	473	9987	1626	94225	9	oxidoreductase activity		GO:0016168	chlorophyll binding	MOLECULAR_FUNCTION	1.30417e-35	2.98338e-38	42	188	1101	104980	15
	GO:0003824	catalytic activity	MOLECULAR_FUNCTION	4.39832e-56	1.43736e-59	1435	52809	664	51403	8			GO:0046906	tetrapyrrole binding	MOLECULAR_FUNCTION	6.13003e-24	1.6694e-26	83	1820	1060	103348	10	cofactor binding
	GO:0048037	cofactor binding	MOLECULAR_FUNCTION	3.66336e-49	1.59624e-52	281	4922	1818	99290	7	cofactor binding		GO:0048037	cofactor binding	MOLECULAR_FUNCTION	3.2177e-19	1.08659e-21	137	5066	1006	100102	8	cofactor binding
	GO:0020037	heme binding	MOLECULAR_FUNCTION	2.10932e-38	1.14887e-41	133	1535	1966	102677	6	cofactor binding		GO:0016491	oxidoreductase activity	MOLECULAR_FUNCTION	1.73978e-15	6.82267e-18	207	10253	936	94915	7	oxidoreductase activity
	GO:0016705	oxidoreductase activity, acting on paired donors, with incorporation or reduction of molecular oxygen	MOLECULAR_FUNCTION	1.05106e-33	6.86964e-37	129	1623	1970	102589	5	oxidoreductase activity		GO:0016984	ribulose-bisphosphate carboxylase activity	MOLECULAR_FUNCTION	7.67064e-13	3.593e-15	14	47	1129	105121	6	carbon-carbon lyase activity
	GO:0046906	tetrapyrrole binding	MOLECULAR_FUNCTION	1.47846e-32	1.12737e-35	133	1770	1966	102442	5	cofactor binding		GO:0004332	fructose-bisphosphate aldolase activity	MOLECULAR_FUNCTION	1.76689e-08	1.11633e-10	10	39	1133	105129	4	carbon-carbon lyase activity
	GO:0008061	chitin binding	MOLECULAR_FUNCTION	7.27206e-32	6.33731e-35	35	60	2064	104152	5	chitinase activity		GO:0004089	carbonate dehydratase activity	MOLECULAR_FUNCTION	3.24779e-08	2.08736e-10	10	42	1133	105126	4	carbon-carbon lyase activity
	GO:0004568	chitinase activity	MOLECULAR_FUNCTION	6.28918e-30	6.16587e-33	37	87	2062	104125	4	chitinase activity		GO:0016830	carbon-carbon lyase activity	MOLECULAR_FUNCTION	3.84907e-08	2.51573e-10	30	665	1113	104503	4	carbon-carbon lyase activity
	GO:0004497	monooxygenase activity	MOLECULAR_FUNCTION	1.11398e-23	2.18427e-26	100	1361	1999	102851	4	oxidoreductase activity		GO:0019904	protein domain specific binding	MOLECULAR_FUNCTION	1.02047e-07	6.89203e-10	14	130	1129	105038
	GO:0016829	lyase activity	MOLECULAR_FUNCTION	5.36595e-21	1.34441e-23	120	2038	1979	102174	3	lyase activity		GO:0016760	cellulose synthase (UDP-forming) activity	MOLECULAR_FUNCTION	3.96284e-07	2.76277e-09	17	233	1126	104935	3	transferase activity
	GO:0005506	iron ion binding	MOLECULAR_FUNCTION	1.5089e-20	4.10919e-23	94	1361	2005	102851	3	ion binding		GO:0016759	cellulose synthase activity	MOLECULAR_FUNCTION	4.26798e-07	3.11498e-09	17	235	1126	104933
	GO:0050662	coenzyme binding	MOLECULAR_FUNCTION	3.09923e-19	9.11537e-22	128	2389	1971	101823	3	cofactor binding		GO:0046556	alpha-L-arabinofuranosidase activity	MOLECULAR_FUNCTION	6.89123e-07	5.10462e-09	8	29	1135	105139	3	microtubule activity
	GO:0051213	dioxygenase activity	MOLECULAR_FUNCTION	7.98927e-19	2.6979e-21	61	652	2038	103560	3	oxidoreductase activity		GO:0004553	hydrolase activity, hydrolyzing O-glycosyl compounds	MOLECULAR_FUNCTION	7.97368e-07	6.00667e-09	52	1919	1091	103249	3	microtubule activity
	GO:0016709	oxidoreductase activity, acting on paired donors, with incorporation or reduction of molecular oxygen, NAD(P)H as one donor, and incorporation of one atom of oxygen	MOLECULAR_FUNCTION	2.43306e-18	8.7463e-21	61	669	2038	103543	3	oxidoreductase activity		GO:0016798	hydrolase activity, acting on glycosyl bonds	MOLECULAR_FUNCTION	5.19819e-06	4.58664e-08	54	2168	1089	103000	3	microtubule activity
	GO:0016209	antioxidant activity	MOLECULAR_FUNCTION	1.46105e-16	6.04791e-19	62	758	2037	103454	3			GO:0016831	carboxy-lyase activity	MOLECULAR_FUNCTION	5.51837e-06	5.04434e-08	20	401	1123	104767
	GO:0016706	2-oxoglutarate-dependent dioxygenase activity	MOLECULAR_FUNCTION	6.36019e-16	2.90989e-18	37	270	2062	103942	2	oxidoreductase activity		GO:0048529	magnesium-protoporphyrin IX monomethyl ester (oxidative) cyclase activity	MOLECULAR_FUNCTION	7.11655e-06	6.5894e-08	4	1	1139	105167	3	oxidoreductase activity
	GO:0050468	reticuline oxidase activity	MOLECULAR_FUNCTION	1.31842e-15	6.46284e-18	17	28	2082	104184	2	oxidoreductase activity		GO:0004497	monooxygenase activity	MOLECULAR_FUNCTION	1.31813e-05	1.30665e-07	40	1421	1103	103747	3	oxidoreductase activity
	GO:0046992	oxidoreductase activity, acting on X-H and Y-H to form an X-Y bond	MOLECULAR_FUNCTION	1.31842e-15	6.46284e-18	17	28	2082	104184	2	oxidoreductase activity		GO:0016211	ammonia ligase activity	MOLECULAR_FUNCTION	1.75855e-05	1.85816e-07	7	32	1136	105136	3	ligase activity
	GO:0046993	oxidoreductase activity, acting on X-H and Y-H to form an X-Y bond, with oxygen as acceptor	MOLECULAR_FUNCTION	1.31842e-15	6.46284e-18	17	28	2082	104184	2	oxidoreductase activity		GO:0004356	glutamate-ammonia ligase activity	MOLECULAR_FUNCTION	1.75855e-05	1.85816e-07	7	32	1136	105136	3	ligase activity
	GO:0004601	peroxidase activity	MOLECULAR_FUNCTION	8.35569e-15	4.18694e-17	51	577	2048	103635	2	oxidoreductase activity		GO:0016880	acid-ammonia (or amide) ligase activity	MOLECULAR_FUNCTION	1.75855e-05	1.85816e-07	7	32	1136	105136
	GO:0016684	oxidoreductase activity, acting on peroxide as acceptor	MOLECULAR_FUNCTION	8.73124e-15	4.47024e-17	51	578	2048	103634	2	oxidoreductase activity		GO:0004565	beta-galactosidase activity	MOLECULAR_FUNCTION	1.90719e-05	2.07754e-07	11	120	1132	105048	3	microtubule activity
	GO:0010333	terpene synthase activity	MOLECULAR_FUNCTION	8.08139e-14	4.75376e-16	29	184	2070	104028	2	lyase activity		GO:0008974	phosphoribulokinase activity	MOLECULAR_FUNCTION	3.88982e-05	4.53389e-07	4	3	1139	105165	3	transferase activity
	GO:0046872	metal ion binding	MOLECULAR_FUNCTION	8.58231e-14	5.14191e-16	417	14016	1682	90196	2	ion binding		GO:0005245	voltage-gated calcium channel activity	MOLECULAR_FUNCTION	9.40444e-05	1.23958e-06	3	0	1140	105168
	GO:0045548	phenylalanine ammonia-lyase activity	MOLECULAR_FUNCTION	8.65948e-14	5.47113e-16	13	13	2086	104199	2	lyase activity		GO:0016832	aldehyde-lyase activity	MOLECULAR_FUNCTION	0.000146995	2.03358e-06	10	123	1133	105045
	GO:0043169	cation binding	MOLECULAR_FUNCTION	1.162e-13	7.59477e-16	419	14136	1680	90076	2	ion binding		GO:0015925	galactosidase activity	MOLECULAR_FUNCTION	0.000185886	2.61213e-06	11	158	1132	105010
	GO:0016838	carbon-oxygen lyase activity, acting on phosphates	MOLECULAR_FUNCTION	1.84374e-12	1.26531e-14	30	229	2069	103983	2	lyase activity		GO:0016985	mannan endo-1,4-beta-mannosidase activity	MOLECULAR_FUNCTION	0.000224046	3.22158e-06	5	17	1138	105151	2	microtubule activity
	GO:0016841	ammonia-lyase activity	MOLECULAR_FUNCTION	8.62953e-12	6.01623e-14	14	29	2085	104183		lyase activity		GO:0015267	channel activity	MOLECULAR_FUNCTION	0.000235671	3.46575e-06	22	629	1121	104539	4	channel activity
	GO:0071949	FAD binding	MOLECULAR_FUNCTION	2.17102e-11	1.60816e-13	30	255	2069	103957	2	cofactor binding		GO:0022803	passive transmembrane transporter activity	MOLECULAR_FUNCTION	0.000235671	3.46575e-06	22	629	1121	104539	4	channel activity
	GO:0004553	hydrolase activity, hydrolyzing O-glycosyl compounds	MOLECULAR_FUNCTION	6.43005e-11	5.04317e-13	90	1881	2009	102331	2	chitinase activity		GO:0035250	UDP-galactosyltransferase activity	MOLECULAR_FUNCTION	0.000486472	7.31298e-06	7	59	1136	105109	2	transferase activity
	GO:0030145	manganese ion binding	MOLECULAR_FUNCTION	2.3271e-10	1.90123e-12	23	157	2076	104055	2	ion binding		GO:0004375	glycine dehydrogenase (decarboxylating) activity	MOLECULAR_FUNCTION	0.000581942	9.44546e-06	5	22	1138	105146	2	oxidoreductase activity
	GO:0055114	oxidation-reduction process	BIOLOGICAL_PROCESS	6.3554e-67	6.92309e-71	474	9717	1625	94495	16			GO:0015979	photosynthesis	BIOLOGICAL_PROCESS	5.90317e-110	6.43047e-114	141	805	1002	104363	27	photosynthesis
	GO:0042737	drug catabolic process	BIOLOGICAL_PROCESS	3.12716e-27	3.4065e-30	83	833	2016	103379	7	drug metabolism		GO:0019684	photosynthesis, light reaction	BIOLOGICAL_PROCESS	1.01196e-50	1.65353e-53	71	469	1072	104699	12	photosynthesis
	GO:1901072	glucosamine-containing compound catabolic process	BIOLOGICAL_PROCESS	1.07013e-26	1.74858e-29	30	55	2069	104157				GO:0009765	photosynthesis, light harvesting	BIOLOGICAL_PROCESS	1.23109e-45	2.14569e-48	46	139	1097	105029	4	photosynthesis
	GO:0046348	amino sugar catabolic process	BIOLOGICAL_PROCESS	1.07013e-26	1.74858e-29	30	55	2069	104157	5	amino acid metabolism		GO:0018298	protein-chromophore linkage	BIOLOGICAL_PROCESS	1.8987e-36	4.13661e-39	45	224	1098	104944	8	photosynthesis
	GO:0006026	aminoglycan catabolic process	BIOLOGICAL_PROCESS	1.07013e-26	1.74858e-29	30	55	2069	104157	6	amino acid metabolism		GO:0006091	generation of precursor metabolites and energy	BIOLOGICAL_PROCESS	7.27414e-30	1.90174e-32	104	2319	1039	102849	7
	GO:0006032	chitin catabolic process	BIOLOGICAL_PROCESS	1.07013e-26	1.74858e-29	30	55	2069	104157				GO:0005975	carbohydrate metabolic process	BIOLOGICAL_PROCESS	6.22216e-24	1.76227e-26	140	4634	1003	100534	6	carbohydrate metabolic process
	GO:0006030	chitin metabolic process	BIOLOGICAL_PROCESS	1.07013e-26	1.74858e-29	30	55	2069	104157				GO:0009768	photosynthesis, light harvesting in photosystem I	BIOLOGICAL_PROCESS	7.2086e-21	2.12018e-23	21	59	1122	105109
	GO:0006022	aminoglycan metabolic process	BIOLOGICAL_PROCESS	3.3702e-26	5.87398e-29	30	58	2069	104154				GO:0019685	photosynthesis, dark reaction	BIOLOGICAL_PROCESS	3.05073e-20	9.63737e-23	16	19	1127	105149
	GO:0017144	drug metabolic process	BIOLOGICAL_PROCESS	4.83619e-26	8.95591e-29	124	1862	1975	102350	6	drug metabolism		GO:0019253	reductive pentose-phosphate cycle	BIOLOGICAL_PROCESS	3.05073e-20	9.63737e-23	16	19	1127	105149
	GO:1901071	glucosamine-containing compound metabolic process	BIOLOGICAL_PROCESS	1.13489e-23	2.34891e-26	30	75	2069	104137				GO:0055114	oxidation-reduction process	BIOLOGICAL_PROCESS	1.09849e-19	3.58982e-22	216	9975	927	95193	5
	GO:0009875	pollen-pistil interaction	BIOLOGICAL_PROCESS	1.45113e-22	3.16149e-25	52	376	2047	103836				GO:0009853	photorespiration	BIOLOGICAL_PROCESS	1.62909e-16	6.21114e-19	17	50	1126	105118	5
	GO:0048544	recognition of pollen	BIOLOGICAL_PROCESS	8.55147e-22	1.95622e-24	50	359	2049	103853	5	cell recognition		GO:0015977	carbon fixation	BIOLOGICAL_PROCESS	4.28836e-12	2.05542e-14	17	103	1126	105065
	GO:0008037	cell recognition	BIOLOGICAL_PROCESS	9.1207e-22	2.18579e-24	50	360	2049	103852	5	cell recognition		GO:0071554	cell wall organization or biogenesis	BIOLOGICAL_PROCESS	1.12225e-09	5.86798e-12	50	1460	1093	103708	2	cell wall organization
	GO:0006040	amino sugar metabolic process	BIOLOGICAL_PROCESS	5.44673e-21	1.42398e-23	30	98	2069	104114	7	amino acid metabolism		GO:0015995	chlorophyll biosynthetic process	BIOLOGICAL_PROCESS	1.55081e-09	8.27775e-12	14	90	1129	105078	2	photosynthesis
	GO:1990748	cellular detoxification	BIOLOGICAL_PROCESS	4.06329e-19	1.23935e-21	68	794	2031	103418	5	defense response		GO:0015976	carbon utilization	BIOLOGICAL_PROCESS	1.74732e-09	9.51699e-12	10	29	1133	105139
	GO:0097237	cellular response to toxic substance	BIOLOGICAL_PROCESS	5.71655e-19	1.80588e-21	68	800	2031	103412	5	defense response		GO:0009767	photosynthetic electron transport chain	BIOLOGICAL_PROCESS	2.29829e-09	1.27683e-11	17	160	1126	105008
	GO:0098754	detoxification	BIOLOGICAL_PROCESS	7.98927e-19	2.62213e-21	68	806	2031	103406	4	defense response		GO:0016051	carbohydrate biosynthetic process	BIOLOGICAL_PROCESS	3.2478e-09	1.83971e-11	43	1164	1100	104004	2	carbohydrate metabolic process
	GO:1901136	carbohydrate derivative catabolic process	BIOLOGICAL_PROCESS	1.55047e-18	5.40469e-21	34	176	2065	104036	5			GO:0010118	stomatal movement	BIOLOGICAL_PROCESS	6.95101e-09	4.01311e-11	16	148	1127	105020	2	photosynthesis
	GO:0051704	multi-organism process	BIOLOGICAL_PROCESS	4.77794e-18	1.76961e-20	108	1888	1991	102324				GO:0042737	drug catabolic process	BIOLOGICAL_PROCESS	9.51566e-09	5.68975e-11	36	880	1107	104288	2
	GO:0016999	antibiotic metabolic process	BIOLOGICAL_PROCESS	1.44273e-17	5.50062e-20	53	526	2046	103686				GO:0009773	photosynthetic electron transport in photosystem I	BIOLOGICAL_PROCESS	9.51566e-09	5.7011e-11	10	36	1133	105132
	GO:0098869	cellular oxidant detoxification	BIOLOGICAL_PROCESS	1.46105e-16	6.04791e-19	62	758	2037	103454	4	defense response		GO:0015994	chlorophyll metabolic process	BIOLOGICAL_PROCESS	1.68979e-08	1.03894e-10	15	134	1128	105034	2	photosynthesis
	GO:0009636	response to toxic substance	BIOLOGICAL_PROCESS	1.46105e-16	5.93489e-19	70	949	2029	103263	4	defense response		GO:0043094	cellular metabolic compound salvage	BIOLOGICAL_PROCESS	1.02047e-07	6.80553e-10	17	211	1126	104957
	GO:0008152	metabolic process	BIOLOGICAL_PROCESS	3.40538e-16	1.44673e-18	1333	56259	766	47953				GO:0017001	antibiotic catabolic process	BIOLOGICAL_PROCESS	1.03886e-06	8.03476e-09	22	433	1121	104735
	GO:0043436	oxoacid metabolic process	BIOLOGICAL_PROCESS	4.11962e-16	1.79504e-18	173	4124	1926	100088	4	cell recognition		GO:0071555	cell wall organization	BIOLOGICAL_PROCESS	1.17468e-06	9.21314e-09	36	1075	1107	104093	2	cell wall organization
	GO:0006082	organic acid metabolic process	BIOLOGICAL_PROCESS	4.80013e-16	2.14385e-18	173	4132	1926	100080	4	cell recognition		GO:0009071	serine family amino acid catabolic process	BIOLOGICAL_PROCESS	2.15754e-06	1.71569e-08	11	92	1132	105076	2
	GO:0044706	multi-multicellular organism process	BIOLOGICAL_PROCESS	1.28756e-14	6.87258e-17	52	607	2047	103605	4	cell recognition		GO:0042744	hydrogen peroxide catabolic process	BIOLOGICAL_PROCESS	2.60007e-06	2.09592e-08	20	379	1123	104789	2
	GO:0009856	pollination	BIOLOGICAL_PROCESS	1.28756e-14	6.87258e-17	52	607	2047	103605				GO:0045229	external encapsulating structure organization	BIOLOGICAL_PROCESS	3.11384e-06	2.54399e-08	36	1121	1107	104047	2
	GO:1902221	erythrose 4-phosphate/phosphoenolpyruvate family amino acid metabolic process	BIOLOGICAL_PROCESS	2.97327e-14	1.65182e-16	19	53	2080	104159				GO:0010196	nonphotochemical quenching	BIOLOGICAL_PROCESS	4.09148e-06	3.43185e-08	5	5	1138	105163
	GO:0006558	L-phenylalanine metabolic process	BIOLOGICAL_PROCESS	2.97327e-14	1.65182e-16	19	53	2080	104159	4			GO:1990066	energy quenching	BIOLOGICAL_PROCESS	4.09148e-06	3.43185e-08	5	5	1138	105163
	GO:0017001	antibiotic catabolic process	BIOLOGICAL_PROCESS	4.99308e-14	2.82832e-16	42	413	2057	103799				GO:0005976	polysaccharide metabolic process	BIOLOGICAL_PROCESS	4.43782e-06	3.77069e-08	43	1518	1100	103650	2	carbohydrate metabolic process
	GO:0005576	extracellular region	CELLULAR_COMPONENT	2.96079e-19	8.38569e-22	101	1614	1998	102598	58			GO:0009579	thylakoid	CELLULAR_COMPONENT	2.74368e-100	5.97752e-104	153	1232	990	103936	21	chloroplast
	GO:0005886	plasma membrane	CELLULAR_COMPONENT	0.00239207	6.95732e-05	143	5087	1956	99125	11	membrane		GO:0009521	photosystem	CELLULAR_COMPONENT	1.02393e-97	3.34616e-101	103	366	1040	104802	3	chloroplast
	GO:0071944	cell periphery	CELLULAR_COMPONENT	0.00382385	0.00012288	166	6141	1933	98071	11	membrane		GO:0034357	photosynthetic membrane	CELLULAR_COMPONENT	1.81696e-91	7.91705e-95	131	933	1012	104235	19	chloroplast
	GO:0045239	tricarboxylic acid cycle enzyme complex	CELLULAR_COMPONENT	0.00770371	0.000280287	6	40	2093	104172	10	cytoplasm		GO:0044436	thylakoid part	CELLULAR_COMPONENT	7.92438e-88	4.31611e-91	133	1051	1010	104117
	GO:0045252	oxoglutarate dehydrogenase complex	CELLULAR_COMPONENT	0.0077289	0.000282046	5	25	2094	104187	10	cytoplasm		GO:0009522	photosystem I	CELLULAR_COMPONENT	2.86495e-83	1.87252e-86	76	176	1067	104992
													GO:0042651	thylakoid membrane	CELLULAR_COMPONENT	3.80564e-71	2.9019e-74	108	845	1035	104323
													GO:0031976	plastid thylakoid	CELLULAR_COMPONENT	4.72027e-63	4.62771e-66	104	936	1039	104232
													GO:0009534	chloroplast thylakoid	CELLULAR_COMPONENT	4.72027e-63	4.20602e-66	104	935	1039	104233
													GO:0009523	photosystem II	CELLULAR_COMPONENT	1.58467e-61	1.72622e-64	68	267	1075	104901
													GO:0009535	chloroplast thylakoid membrane	CELLULAR_COMPONENT	1.49568e-59	1.79221e-62	92	737	1051	104431	3	chloroplast
													GO:0055035	plastid thylakoid membrane	CELLULAR_COMPONENT	2.34434e-59	3.0645e-62	92	742	1051	104426
													GO:0009507	chloroplast	CELLULAR_COMPONENT	2.00872e-55	2.84459e-58	201	4840	942	100328	12	chloroplast
													GO:0009536	plastid	CELLULAR_COMPONENT	8.87765e-53	1.35389e-55	204	5185	939	99983	11	chloroplast
													GO:0031984	organelle subcompartment	CELLULAR_COMPONENT	9.57875e-44	1.77384e-46	114	1917	1029	103251	9	chloroplast
													GO:0044434	chloroplast part	CELLULAR_COMPONENT	1.74378e-43	3.41918e-46	128	2465	1015	102703
													GO:0044435	plastid part	CELLULAR_COMPONENT	2.86289e-42	5.92536e-45	128	2536	1015	102632
													GO:0098796	membrane protein complex	CELLULAR_COMPONENT	8.02748e-33	1.9238e-35	111	2419	1032	102749	7	membrane
													GO:0009538	photosystem I reaction center	CELLULAR_COMPONENT	3.91291e-30	9.80357e-33	20	10	1123	105158
													GO:0044425	membrane part	CELLULAR_COMPONENT	5.66734e-19	1.97554e-21	503	32197	640	72971	4	membrane
													GO:0010287	plastoglobule	CELLULAR_COMPONENT	6.91689e-19	2.48646e-21	24	122	1119	105046
													GO:0016020	membrane	CELLULAR_COMPONENT	3.27218e-18	1.21192e-20	577	38838	566	66330	4	membrane
													GO:0098807	chloroplast thylakoid membrane protein complex	CELLULAR_COMPONENT	2.55674e-15	1.03049e-17	12	13	1131	105155
													GO:0031224	intrinsic component of membrane	CELLULAR_COMPONENT	8.98533e-15	3.71942e-17	465	30516	678	74652	3	membrane
													GO:0016021	integral component of membrane	CELLULAR_COMPONENT	1.00289e-14	4.26062e-17	463	30370	680	74798	3	membrane
													GO:0009654	photosystem II oxygen evolving complex	CELLULAR_COMPONENT	5.61733e-14	2.44764e-16	17	76	1126	105092
													GO:0009941	chloroplast envelope	CELLULAR_COMPONENT	6.83197e-14	3.05132e-16	47	985	1096	104183
													GO:0009526	plastid envelope	CELLULAR_COMPONENT	2.6654e-13	1.21946e-15	47	1024	1096	104144
													GO:0030093	chloroplast photosystem I	CELLULAR_COMPONENT	8.54189e-12	4.1872e-14	9	8	1134	105160
													GO:0009570	chloroplast stroma	CELLULAR_COMPONENT	5.5211e-11	2.76656e-13	45	1106	1098	104062
													GO:0009532	plastid stroma	CELLULAR_COMPONENT	1.33329e-10	6.8262e-13	45	1137	1098	104031
